# Supplementary material for: Pseudoautosomal Region 1 Overdosage Affects the Global Transcriptome in iPSCs From Patients With Klinefelter Syndrome and High-Grade X Chromosome Aneuploidies
Source: Front Cell Dev Biol. 2022 Feb 3;9:801597. doi: 10.3389/fcell.2021.801597 (PMC8850648; doi:10.3389/fcell.2021.801597)
Supplement: Supplementary file 1 [file Table3.xlsx]

## Sheet: HB#A_46XY
GeneID	Gene.name	type	par	Chrom	Gene.start	Description
ENSG00000182378	PLCXD1	biallelic	par	X	276322	phosphatidylinositol specific phospholipase C X domain containing 1 [Source:HGNC Symbol;Acc:HGNC:23148]
ENSG00000178605	GTPBP6	biallelic	par	X	304529	GTP binding protein 6 (putative) [Source:HGNC Symbol;Acc:HGNC:30189]
ENSG00000167393	PPP2R3B	biallelic	par	X	333933	protein phosphatase 2 regulatory subunit B''beta [Source:HGNC Symbol;Acc:HGNC:13417]
ENSG00000198223	CSF2RA	biallelic	par	X	1268800	colony stimulating factor 2 receptor alpha subunit [Source:HGNC Symbol;Acc:HGNC:2435]
ENSG00000169093	ASMTL	biallelic	par	X	1403139	acetylserotonin O-methyltransferase like [Source:HGNC Symbol;Acc:HGNC:751]
ENSG00000197976	AKAP17A	biallelic	par	X	1591604	A-kinase anchoring protein 17A [Source:HGNC Symbol;Acc:HGNC:18783]
ENSG00000168939	SPRY3	monoallelic	par	X	155767812	sprouty RTK signaling antagonist 3 [Source:HGNC Symbol;Acc:HGNC:11271]
ENSG00000147010	SH3KBP1	monoallelic	non par	X	19533977	SH3 domain containing kinase binding protein 1 [Source:HGNC Symbol;Acc:HGNC:13867]
ENSG00000078061	ARAF	monoallelic	non par	X	47561100	A-Raf proto-oncogene, serine/threonine kinase [Source:HGNC Symbol;Acc:HGNC:646]
ENSG00000130055	GDPD2	monoallelic	non par	X	70423031	glycerophosphodiester phosphodiesterase domain containing 2 [Source:HGNC Symbol;Acc:HGNC:25974]
ENSG00000214717	ZBED1	biallelic	par	X	2486414	zinc finger BED-type containing 1 [Source:HGNC Symbol;Acc:HGNC:447]
ENSG00000182484	WASH6P	monoallelic	par	X	156020826	WASP family homolog 6, pseudogene [Source:HGNC Symbol;Acc:HGNC:31685]

## Sheet: HB#B_46XY
GeneID	Gene.name	type	par	Chrom	Gene.start	Description
ENSG00000182378	PLCXD1	biallelic	par	X	276322	phosphatidylinositol specific phospholipase C X domain containing 1 [Source:HGNC Symbol;Acc:HGNC:23148]
ENSG00000178605	GTPBP6	biallelic	par	X	304529	GTP binding protein 6 (putative) [Source:HGNC Symbol;Acc:HGNC:30189]
ENSG00000167393	PPP2R3B	biallelic	par	X	333933	protein phosphatase 2 regulatory subunit B''beta [Source:HGNC Symbol;Acc:HGNC:13417]
ENSG00000169093	ASMTL	biallelic	par	X	1403139	acetylserotonin O-methyltransferase like [Source:HGNC Symbol;Acc:HGNC:751]
ENSG00000197976	AKAP17A	biallelic	par	X	1591604	A-kinase anchoring protein 17A [Source:HGNC Symbol;Acc:HGNC:18783]
ENSG00000168939	SPRY3	monoallelic	par	X	155767812	sprouty RTK signaling antagonist 3 [Source:HGNC Symbol;Acc:HGNC:11271]
ENSG00000006756	ARSD	monoallelic	non par	X	2903972	arylsulfatase D [Source:HGNC Symbol;Acc:HGNC:717]
ENSG00000237506	RPSAP15	monoallelic	non par	X	87703343	ribosomal protein SA pseudogene 15 [Source:HGNC Symbol;Acc:HGNC:31464]
ENSG00000130032	PRRG3	monoallelic	non par	X	151694658	proline rich and Gla domain 3 [Source:HGNC Symbol;Acc:HGNC:30798]
ENSG00000147394	ZNF185	monoallelic	non par	X	152914442	zinc finger protein 185 with LIM domain [Source:HGNC Symbol;Acc:HGNC:12976]
ENSG00000198223	CSF2RA	biallelic	par	X	1268800	colony stimulating factor 2 receptor alpha subunit [Source:HGNC Symbol;Acc:HGNC:2435]
ENSG00000214717	ZBED1	biallelic	par	X	2486414	zinc finger BED-type containing 1 [Source:HGNC Symbol;Acc:HGNC:447]
ENSG00000182484	WASH6P	biallelic	par	X	156020826	WASP family homolog 6, pseudogene [Source:HGNC Symbol;Acc:HGNC:31685]

## Sheet: HM#A_46XX
GeneID	Gene.name	type	par	Chrom	Gene.start	Description
ENSG00000182378	PLCXD1	biallelic	par	X	276322	phosphatidylinositol specific phospholipase C X domain containing 1 [Source:HGNC Symbol;Acc:HGNC:23148]
ENSG00000178605	GTPBP6	biallelic	par	X	304529	GTP binding protein 6 (putative) [Source:HGNC Symbol;Acc:HGNC:30189]
ENSG00000167393	PPP2R3B	biallelic	par	X	333933	protein phosphatase 2 regulatory subunit B''beta [Source:HGNC Symbol;Acc:HGNC:13417]
ENSG00000198223	CSF2RA	biallelic	par	X	1268800	colony stimulating factor 2 receptor alpha subunit [Source:HGNC Symbol;Acc:HGNC:2435]
ENSG00000169093	ASMTL	biallelic	par	X	1403139	acetylserotonin O-methyltransferase like [Source:HGNC Symbol;Acc:HGNC:751]
ENSG00000197976	AKAP17A	biallelic	par	X	1591604	A-kinase anchoring protein 17A [Source:HGNC Symbol;Acc:HGNC:18783]
ENSG00000169084	DHRSX	biallelic	par	X	2219506	dehydrogenase/reductase X-linked [Source:HGNC Symbol;Acc:HGNC:18399]
ENSG00000214717	ZBED1	biallelic	par	X	2486414	zinc finger BED-type containing 1 [Source:HGNC Symbol;Acc:HGNC:447]
ENSG00000002586	CD99	biallelic	par	X	2691187	CD99 molecule (Xg blood group) [Source:HGNC Symbol;Acc:HGNC:7082]
ENSG00000182484	WASH6P	biallelic	par	X	156020826	WASP family homolog 6, pseudogene [Source:HGNC Symbol;Acc:HGNC:31685]
ENSG00000130021	PUDP	biallelic	non par	X	6667865	pseudouridine 5'-phosphatase [Source:HGNC Symbol;Acc:HGNC:16818]
ENSG00000101849	TBL1X	biallelic	non par	X	9463295	transducin beta like 1 X-linked [Source:HGNC Symbol;Acc:HGNC:11585]
ENSG00000176896	TCEANC	biallelic	non par	X	13653189	transcription elongation factor A N-terminal and central domain containing [Source:HGNC Symbol;Acc:HGNC:28277]
ENSG00000169239	CA5B	biallelic	non par	X	15688830	carbonic anhydrase 5B [Source:HGNC Symbol;Acc:HGNC:1378]
ENSG00000169249	ZRSR2	biallelic	non par	X	15790472	zinc finger CCCH-type, RNA binding motif and serine/arginine rich 2 [Source:HGNC Symbol;Acc:HGNC:23019]
ENSG00000126010	GRPR	biallelic	non par	X	16123565	gastrin releasing peptide receptor [Source:HGNC Symbol;Acc:HGNC:4609]
ENSG00000086712	TXLNG	biallelic	non par	X	16786432	taxilin gamma [Source:HGNC Symbol;Acc:HGNC:18578]
ENSG00000147050	KDM6A	biallelic	non par	X	44873177	lysine demethylase 6A [Source:HGNC Symbol;Acc:HGNC:12637]
ENSG00000130985	UBA1	biallelic	non par	X	47190861	ubiquitin like modifier activating enzyme 1 [Source:HGNC Symbol;Acc:HGNC:12469]
ENSG00000224975	INE1	biallelic	non par	X	47204921	inactivation escape 1 [Source:HGNC Symbol;Acc:HGNC:6060]
ENSG00000102290	PCDH11X	biallelic	non par	X	91779261	protocadherin 11 X-linked [Source:HGNC Symbol;Acc:HGNC:8656]
ENSG00000133131	MORC4	biallelic	non par	X	106813871	MORC family CW-type zinc finger 4 [Source:HGNC Symbol;Acc:HGNC:23485]
ENSG00000234785	EEF1GP5	biallelic	non par	X	115702811	eukaryotic translation elongation factor 1 gamma pseudogene 5 [Source:HGNC Symbol;Acc:HGNC:44560]
ENSG00000168939	SPRY3	monoallelic	par	X	155767812	sprouty RTK signaling antagonist 3 [Source:HGNC Symbol;Acc:HGNC:11271]
ENSG00000056998	GYG2	monoallelic	non par	X	2828822	glycogenin 2 [Source:HGNC Symbol;Acc:HGNC:4700]
ENSG00000157399	ARSL	monoallelic	non par	X	2934521	arylsulfatase L [Source:HGNC Symbol;Acc:HGNC:719]
ENSG00000101850	GPR143	monoallelic	non par	X	9725346	G protein-coupled receptor 143 [Source:HGNC Symbol;Acc:HGNC:20145]
ENSG00000146950	SHROOM2	monoallelic	non par	X	9786429	shroom family member 2 [Source:HGNC Symbol;Acc:HGNC:630]
ENSG00000101911	PRPS2	monoallelic	non par	X	12791355	phosphoribosyl pyrophosphate synthetase 2 [Source:HGNC Symbol;Acc:HGNC:9465]
ENSG00000205542	TMSB4X	monoallelic	non par	X	12975110	thymosin beta 4 X-linked [Source:HGNC Symbol;Acc:HGNC:11881]
ENSG00000197582	GPX1P1	monoallelic	non par	X	13378735	glutathione peroxidase pseudogene 1 [Source:HGNC Symbol;Acc:HGNC:4560]
ENSG00000102054	RBBP7	monoallelic	non par	X	16839283	RB binding protein 7, chromatin remodeling factor [Source:HGNC Symbol;Acc:HGNC:9890]
ENSG00000123130	ACOT9	monoallelic	non par	X	23701055	acyl-CoA thioesterase 9 [Source:HGNC Symbol;Acc:HGNC:17152]
ENSG00000130066	SAT1	monoallelic	non par	X	23783173	spermidine/spermine N1-acetyltransferase 1 [Source:HGNC Symbol;Acc:HGNC:10540]
ENSG00000184831	APOO	monoallelic	non par	X	23833353	apolipoprotein O [Source:HGNC Symbol;Acc:HGNC:28727]
ENSG00000228519	AC097263.1	monoallelic	non par	X	25645722	RAN binding protein 1 pseudogene
ENSG00000165169	DYNLT3	monoallelic	non par	X	37836757	dynein light chain Tctex-type 3 [Source:HGNC Symbol;Acc:HGNC:11694]
ENSG00000156313	RPGR	monoallelic	non par	X	38269170	retinitis pigmentosa GTPase regulator [Source:HGNC Symbol;Acc:HGNC:10295]
ENSG00000183337	BCOR	monoallelic	non par	X	40049815	BCL6 corepressor [Source:HGNC Symbol;Acc:HGNC:20893]
ENSG00000216866	RPS2P55	monoallelic	non par	X	40934982	ribosomal protein S2 pseudogene 55 [Source:HGNC Symbol;Acc:HGNC:36140]
ENSG00000124486	USP9X	monoallelic	non par	X	41085445	ubiquitin specific peptidase 9 X-linked [Source:HGNC Symbol;Acc:HGNC:12632]
ENSG00000215301	DDX3X	monoallelic	non par	X	41333284	DEAD-box helicase 3 X-linked [Source:HGNC Symbol;Acc:HGNC:2745]
ENSG00000189221	MAOA	monoallelic	non par	X	43654907	monoamine oxidase A [Source:HGNC Symbol;Acc:HGNC:6833]
ENSG00000235587	GAPDHP65	monoallelic	non par	X	46439709	glyceraldehyde 3 phosphate dehydrogenase pseudogene 65 [Source:HGNC Symbol;Acc:HGNC:4143]
ENSG00000065923	SLC9A7	monoallelic	non par	X	46599251	solute carrier family 9 member A7 [Source:HGNC Symbol;Acc:HGNC:17123]
ENSG00000196741	LINC01560	monoallelic	non par	X	47483571	long intergenic non-protein coding RNA 1560 [Source:HGNC Symbol;Acc:HGNC:27333]
ENSG00000008056	SYN1	monoallelic	non par	X	47571901	synapsin I [Source:HGNC Symbol;Acc:HGNC:11494]
ENSG00000102265	TIMP1	monoallelic	non par	X	47582408	TIMP metallopeptidase inhibitor 1 [Source:HGNC Symbol;Acc:HGNC:11820]
ENSG00000126759	CFP	monoallelic	non par	X	47623172	complement factor properdin [Source:HGNC Symbol;Acc:HGNC:8864]
ENSG00000017483	SLC38A5	monoallelic	non par	X	48458537	solute carrier family 38 member 5 [Source:HGNC Symbol;Acc:HGNC:18070]
ENSG00000102100	SLC35A2	monoallelic	non par	X	48903180	solute carrier family 35 member A2 [Source:HGNC Symbol;Acc:HGNC:11022]
ENSG00000184194	GPR173	monoallelic	non par	X	53049091	G protein-coupled receptor 173 [Source:HGNC Symbol;Acc:HGNC:18186]
ENSG00000124313	IQSEC2	monoallelic	non par	X	53225828	IQ motif and Sec7 domain ArfGEF 2 [Source:HGNC Symbol;Acc:HGNC:29059]
ENSG00000072501	SMC1A	monoallelic	non par	X	53374149	structural maintenance of chromosomes 1A [Source:HGNC Symbol;Acc:HGNC:11111]
ENSG00000172943	PHF8	monoallelic	non par	X	53936676	PHD finger protein 8 [Source:HGNC Symbol;Acc:HGNC:20672]
ENSG00000158526	TSR2	monoallelic	non par	X	54440404	TSR2 ribosome maturation factor [Source:HGNC Symbol;Acc:HGNC:25455]
ENSG00000102302	FGD1	monoallelic	non par	X	54445454	FYVE, RhoGEF and PH domain containing 1 [Source:HGNC Symbol;Acc:HGNC:3663]
ENSG00000102316	MAGED2	monoallelic	non par	X	54807599	MAGE family member D2 [Source:HGNC Symbol;Acc:HGNC:16353]
ENSG00000187601	MAGEH1	monoallelic	non par	X	55452127	MAGE family member H1 [Source:HGNC Symbol;Acc:HGNC:24092]
ENSG00000089472	HEPH	monoallelic	non par	X	66162549	hephaestin [Source:HGNC Symbol;Acc:HGNC:4866]
ENSG00000131080	EDA2R	monoallelic	non par	X	66595637	ectodysplasin A2 receptor [Source:HGNC Symbol;Acc:HGNC:17756]
ENSG00000169083	AR	monoallelic	non par	X	67544021	androgen receptor [Source:HGNC Symbol;Acc:HGNC:644]
ENSG00000090776	EFNB1	monoallelic	non par	X	68829021	ephrin B1 [Source:HGNC Symbol;Acc:HGNC:3226]
ENSG00000181191	PJA1	monoallelic	non par	X	69160851	praja ring finger ubiquitin ligase 1 [Source:HGNC Symbol;Acc:HGNC:16648]
ENSG00000158813	EDA	monoallelic	non par	X	69616067	ectodysplasin A [Source:HGNC Symbol;Acc:HGNC:3157]
ENSG00000130055	GDPD2	monoallelic	non par	X	70423031	glycerophosphodiester phosphodiesterase domain containing 2 [Source:HGNC Symbol;Acc:HGNC:25974]
ENSG00000165349	SLC7A3	monoallelic	non par	X	70925579	solute carrier family 7 member 3 [Source:HGNC Symbol;Acc:HGNC:11061]
ENSG00000184634	MED12	monoallelic	non par	X	71118556	mediator complex subunit 12 [Source:HGNC Symbol;Acc:HGNC:11957]
ENSG00000242732	RTL5	monoallelic	non par	X	72127110	retrotransposon Gag like 5 [Source:HGNC Symbol;Acc:HGNC:29430]
ENSG00000229807	XIST	monoallelic	non par	X	73820649	X inactive specific transcript [Source:HGNC Symbol;Acc:HGNC:12810]
ENSG00000147100	SLC16A2	monoallelic	non par	X	74421493	solute carrier family 16 member 2 [Source:HGNC Symbol;Acc:HGNC:10923]
ENSG00000085224	ATRX	monoallelic	non par	X	77504878	ATRX chromatin remodeler [Source:HGNC Symbol;Acc:HGNC:886]
ENSG00000165240	ATP7A	monoallelic	non par	X	77910656	ATPase copper transporting alpha [Source:HGNC Symbol;Acc:HGNC:869]
ENSG00000073905	VDAC1P1	monoallelic	non par	X	80929500	voltage dependent anion channel 1 pseudogene 1 [Source:HGNC Symbol;Acc:HGNC:12671]
ENSG00000072133	RPS6KA6	monoallelic	non par	X	84058346	ribosomal protein S6 kinase A6 [Source:HGNC Symbol;Acc:HGNC:10435]
ENSG00000165259	HDX	monoallelic	non par	X	84317874	highly divergent homeobox [Source:HGNC Symbol;Acc:HGNC:26411]
ENSG00000188419	CHM	monoallelic	non par	X	85861180	CHM Rab escort protein [Source:HGNC Symbol;Acc:HGNC:1940]
ENSG00000230592	RPSAP8	monoallelic	non par	X	100155885	ribosomal protein SA pseudogene 8 [Source:HGNC Symbol;Acc:HGNC:31462]
ENSG00000000003	TSPAN6	monoallelic	non par	X	100627108	tetraspanin 6 [Source:HGNC Symbol;Acc:HGNC:11858]
ENSG00000188917	TRMT2B	monoallelic	non par	X	101009346	tRNA methyltransferase 2 homolog B [Source:HGNC Symbol;Acc:HGNC:25748]
ENSG00000196440	ARMCX4	monoallelic	non par	X	101418287	armadillo repeat containing X-linked 4 [Source:HGNC Symbol;Acc:HGNC:28615]
ENSG00000102409	BEX4	monoallelic	non par	X	103215108	brain expressed X-linked 4 [Source:HGNC Symbol;Acc:HGNC:25475]
ENSG00000133134	BEX2	monoallelic	non par	X	103309346	brain expressed X-linked 2 [Source:HGNC Symbol;Acc:HGNC:30933]
ENSG00000133142	TCEAL4	monoallelic	non par	X	103576231	transcription elongation factor A like 4 [Source:HGNC Symbol;Acc:HGNC:26121]
ENSG00000123562	MORF4L2	monoallelic	non par	X	103675496	mortality factor 4 like 2 [Source:HGNC Symbol;Acc:HGNC:16849]
ENSG00000123560	PLP1	monoallelic	non par	X	103773718	proteolipid protein 1 [Source:HGNC Symbol;Acc:HGNC:9086]
ENSG00000197565	COL4A6	monoallelic	non par	X	108155607	collagen type IV alpha 6 chain [Source:HGNC Symbol;Acc:HGNC:2208]
ENSG00000101938	CHRDL1	monoallelic	non par	X	110673856	chordin like 1 [Source:HGNC Symbol;Acc:HGNC:29861]
ENSG00000147251	DOCK11	monoallelic	non par	X	118495898	dedicator of cytokinesis 11 [Source:HGNC Symbol;Acc:HGNC:23483]
ENSG00000131724	IL13RA1	monoallelic	non par	X	118727133	interleukin 13 receptor subunit alpha 1 [Source:HGNC Symbol;Acc:HGNC:5974]
ENSG00000077721	UBE2A	monoallelic	non par	X	119574536	ubiquitin conjugating enzyme E2 A [Source:HGNC Symbol;Acc:HGNC:12472]
ENSG00000187808	SOWAHD	monoallelic	non par	X	119758588	sosondowah ankyrin repeat domain family member D [Source:HGNC Symbol;Acc:HGNC:32960]
ENSG00000005893	LAMP2	monoallelic	non par	X	120426148	lysosomal associated membrane protein 2 [Source:HGNC Symbol;Acc:HGNC:6501]
ENSG00000101966	XIAP	monoallelic	non par	X	123859724	X-linked inhibitor of apoptosis [Source:HGNC Symbol;Acc:HGNC:592]
ENSG00000156709	AIFM1	monoallelic	non par	X	130129362	apoptosis inducing factor mitochondria associated 1 [Source:HGNC Symbol;Acc:HGNC:8768]
ENSG00000056277	ZNF280C	monoallelic	non par	X	130202707	zinc finger protein 280C [Source:HGNC Symbol;Acc:HGNC:25955]
ENSG00000102078	SLC25A14	monoallelic	non par	X	130339888	solute carrier family 25 member 14 [Source:HGNC Symbol;Acc:HGNC:10984]
ENSG00000147255	IGSF1	monoallelic	non par	X	131273506	immunoglobulin superfamily member 1 [Source:HGNC Symbol;Acc:HGNC:5948]
ENSG00000076716	GPC4	monoallelic	non par	X	133300103	glypican 4 [Source:HGNC Symbol;Acc:HGNC:4452]
ENSG00000156500	FAM122C	monoallelic	non par	X	134796395	family with sequence similarity 122C [Source:HGNC Symbol;Acc:HGNC:25202]
ENSG00000184785	SMIM10	monoallelic	non par	X	134990991	small integral membrane protein 10 [Source:HGNC Symbol;Acc:HGNC:41913]
ENSG00000212747	RTL8B	monoallelic	non par	X	135020513	retrotransposon Gag like 8B [Source:HGNC Symbol;Acc:HGNC:33156]
ENSG00000186376	ZNF75D	monoallelic	non par	X	135248920	zinc finger protein 75D [Source:HGNC Symbol;Acc:HGNC:13145]
ENSG00000165359	INTS6L	monoallelic	non par	X	135520643	integrator complex subunit 6 like [Source:HGNC Symbol;Acc:HGNC:27334]
ENSG00000129680	MAP7D3	monoallelic	non par	X	136213220	MAP7 domain containing 3 [Source:HGNC Symbol;Acc:HGNC:25742]
ENSG00000182195	LDOC1	monoallelic	non par	X	141111605	LDOC1 regulator of NFKB signaling [Source:HGNC Symbol;Acc:HGNC:6548]
ENSG00000219507	FTH1P8	monoallelic	non par	X	148052233	ferritin heavy chain 1 pseudogene 8 [Source:HGNC Symbol;Acc:HGNC:3995]
ENSG00000063601	MTMR1	monoallelic	non par	X	150692971	myotubularin related protein 1 [Source:HGNC Symbol;Acc:HGNC:7449]
ENSG00000102181	CD99L2	monoallelic	non par	X	150766336	CD99 molecule like 2 [Source:HGNC Symbol;Acc:HGNC:18237]
ENSG00000130032	PRRG3	monoallelic	non par	X	151694658	proline rich and Gla domain 3 [Source:HGNC Symbol;Acc:HGNC:30798]
ENSG00000102287	GABRE	monoallelic	non par	X	151953124	gamma-aminobutyric acid type A receptor epsilon subunit [Source:HGNC Symbol;Acc:HGNC:4085]
ENSG00000198930	CSAG1	monoallelic	non par	X	152727484	chondrosarcoma associated gene 1 [Source:HGNC Symbol;Acc:HGNC:24294]
ENSG00000213401	MAGEA12	monoallelic	non par	X	152733757	MAGE family member A12 [Source:HGNC Symbol;Acc:HGNC:6799]
ENSG00000183837	PNMA3	monoallelic	non par	X	153056409	PNMA family member 3 [Source:HGNC Symbol;Acc:HGNC:18742]
ENSG00000182492	BGN	monoallelic	non par	X	153494980	biglycan [Source:HGNC Symbol;Acc:HGNC:1044]
ENSG00000180879	SSR4	monoallelic	non par	X	153793516	signal sequence receptor subunit 4 [Source:HGNC Symbol;Acc:HGNC:11326]
ENSG00000067840	PDZD4	monoallelic	non par	X	153802166	PDZ domain containing 4 [Source:HGNC Symbol;Acc:HGNC:21167]
ENSG00000089820	ARHGAP4	monoallelic	non par	X	153907367	Rho GTPase activating protein 4 [Source:HGNC Symbol;Acc:HGNC:674]
ENSG00000102125	TAZ	monoallelic	non par	X	154411524	tafazzin [Source:HGNC Symbol;Acc:HGNC:11577]
ENSG00000203879	GDI1	monoallelic	non par	X	154436913	GDP dissociation inhibitor 1 [Source:HGNC Symbol;Acc:HGNC:4226]
ENSG00000130827	PLXNA3	monoallelic	non par	X	154458281	plexin A3 [Source:HGNC Symbol;Acc:HGNC:9101]
ENSG00000196976	LAGE3	monoallelic	non par	X	154477769	L antigen family member 3 [Source:HGNC Symbol;Acc:HGNC:26058]
ENSG00000102178	UBL4A	monoallelic	non par	X	154483717	ubiquitin like 4A [Source:HGNC Symbol;Acc:HGNC:12505]
ENSG00000185515	BRCC3	monoallelic	non par	X	155071420	BRCA1/BRCA2-containing complex subunit 3 [Source:HGNC Symbol;Acc:HGNC:24185]
ENSG00000147402		monoallelic	non par
ENSG00000204466		monoallelic	non par
ENSG00000056998	GYG2	biallelic	non par	X	2828822	glycogenin 2 [Source:HGNC Symbol;Acc:HGNC:4700]
ENSG00000198223	CSF2RA	monoallelic	par	X	1268800	colony stimulating factor 2 receptor alpha subunit [Source:HGNC Symbol;Acc:HGNC:2435]

## Sheet: HM#B_46XX
GeneID	Gene.name	type	par	Chrom	Gene.start	Description
ENSG00000182378	PLCXD1	biallelic	par	X	276322	phosphatidylinositol specific phospholipase C X domain containing 1 [Source:HGNC Symbol;Acc:HGNC:23148]
ENSG00000178605	GTPBP6	biallelic	par	X	304529	GTP binding protein 6 (putative) [Source:HGNC Symbol;Acc:HGNC:30189]
ENSG00000167393	PPP2R3B	biallelic	par	X	333933	protein phosphatase 2 regulatory subunit B''beta [Source:HGNC Symbol;Acc:HGNC:13417]
ENSG00000169093	ASMTL	biallelic	par	X	1403139	acetylserotonin O-methyltransferase like [Source:HGNC Symbol;Acc:HGNC:751]
ENSG00000197976	AKAP17A	biallelic	par	X	1591604	A-kinase anchoring protein 17A [Source:HGNC Symbol;Acc:HGNC:18783]
ENSG00000169084	DHRSX	biallelic	par	X	2219506	dehydrogenase/reductase X-linked [Source:HGNC Symbol;Acc:HGNC:18399]
ENSG00000130021	PUDP	biallelic	non par	X	6667865	pseudouridine 5'-phosphatase [Source:HGNC Symbol;Acc:HGNC:16818]
ENSG00000169239	CA5B	biallelic	non par	X	15688830	carbonic anhydrase 5B [Source:HGNC Symbol;Acc:HGNC:1378]
ENSG00000169249	ZRSR2	biallelic	non par	X	15790472	zinc finger CCCH-type, RNA binding motif and serine/arginine rich 2 [Source:HGNC Symbol;Acc:HGNC:23019]
ENSG00000126010	GRPR	biallelic	non par	X	16123565	gastrin releasing peptide receptor [Source:HGNC Symbol;Acc:HGNC:4609]
ENSG00000086712	TXLNG	biallelic	non par	X	16786432	taxilin gamma [Source:HGNC Symbol;Acc:HGNC:18578]
ENSG00000147050	KDM6A	biallelic	non par	X	44873177	lysine demethylase 6A [Source:HGNC Symbol;Acc:HGNC:12637]
ENSG00000130985	UBA1	biallelic	non par	X	47190861	ubiquitin like modifier activating enzyme 1 [Source:HGNC Symbol;Acc:HGNC:12469]
ENSG00000002586	CD99	monoallelic	par	X	2691187	CD99 molecule (Xg blood group) [Source:HGNC Symbol;Acc:HGNC:7082]
ENSG00000168939	SPRY3	monoallelic	par	X	155767812	sprouty RTK signaling antagonist 3 [Source:HGNC Symbol;Acc:HGNC:11271]
ENSG00000101849	TBL1X	monoallelic	non par	X	9463295	transducin beta like 1 X-linked [Source:HGNC Symbol;Acc:HGNC:11585]
ENSG00000101850	GPR143	monoallelic	non par	X	9725346	G protein-coupled receptor 143 [Source:HGNC Symbol;Acc:HGNC:20145]
ENSG00000146950	SHROOM2	monoallelic	non par	X	9786429	shroom family member 2 [Source:HGNC Symbol;Acc:HGNC:630]
ENSG00000101911	PRPS2	monoallelic	non par	X	12791355	phosphoribosyl pyrophosphate synthetase 2 [Source:HGNC Symbol;Acc:HGNC:9465]
ENSG00000205542	TMSB4X	monoallelic	non par	X	12975110	thymosin beta 4 X-linked [Source:HGNC Symbol;Acc:HGNC:11881]
ENSG00000176896	TCEANC	monoallelic	non par	X	13653189	transcription elongation factor A N-terminal and central domain containing [Source:HGNC Symbol;Acc:HGNC:28277]
ENSG00000102054	RBBP7	monoallelic	non par	X	16839283	RB binding protein 7, chromatin remodeling factor [Source:HGNC Symbol;Acc:HGNC:9890]
ENSG00000123130	ACOT9	monoallelic	non par	X	23701055	acyl-CoA thioesterase 9 [Source:HGNC Symbol;Acc:HGNC:17152]
ENSG00000130066	SAT1	monoallelic	non par	X	23783173	spermidine/spermine N1-acetyltransferase 1 [Source:HGNC Symbol;Acc:HGNC:10540]
ENSG00000184831	APOO	monoallelic	non par	X	23833353	apolipoprotein O [Source:HGNC Symbol;Acc:HGNC:28727]
ENSG00000102230	PCYT1B	monoallelic	non par	X	24558087	phosphate cytidylyltransferase 1, choline, beta [Source:HGNC Symbol;Acc:HGNC:8755]
ENSG00000228519	AC097263.1	monoallelic	non par	X	25645722	RAN binding protein 1 pseudogene
ENSG00000165169	DYNLT3	monoallelic	non par	X	37836757	dynein light chain Tctex-type 3 [Source:HGNC Symbol;Acc:HGNC:11694]
ENSG00000156313	RPGR	monoallelic	non par	X	38269170	retinitis pigmentosa GTPase regulator [Source:HGNC Symbol;Acc:HGNC:10295]
ENSG00000183337	BCOR	monoallelic	non par	X	40049815	BCL6 corepressor [Source:HGNC Symbol;Acc:HGNC:20893]
ENSG00000216866	RPS2P55	monoallelic	non par	X	40934982	ribosomal protein S2 pseudogene 55 [Source:HGNC Symbol;Acc:HGNC:36140]
ENSG00000124486	USP9X	monoallelic	non par	X	41085445	ubiquitin specific peptidase 9 X-linked [Source:HGNC Symbol;Acc:HGNC:12632]
ENSG00000215301	DDX3X	monoallelic	non par	X	41333284	DEAD-box helicase 3 X-linked [Source:HGNC Symbol;Acc:HGNC:2745]
ENSG00000189221	MAOA	monoallelic	non par	X	43654907	monoamine oxidase A [Source:HGNC Symbol;Acc:HGNC:6833]
ENSG00000065923	SLC9A7	monoallelic	non par	X	46599251	solute carrier family 9 member A7 [Source:HGNC Symbol;Acc:HGNC:17123]
ENSG00000008056	SYN1	monoallelic	non par	X	47571901	synapsin I [Source:HGNC Symbol;Acc:HGNC:11494]
ENSG00000102265	TIMP1	monoallelic	non par	X	47582408	TIMP metallopeptidase inhibitor 1 [Source:HGNC Symbol;Acc:HGNC:11820]
ENSG00000126759	CFP	monoallelic	non par	X	47623172	complement factor properdin [Source:HGNC Symbol;Acc:HGNC:8864]
ENSG00000017483	SLC38A5	monoallelic	non par	X	48458537	solute carrier family 38 member 5 [Source:HGNC Symbol;Acc:HGNC:18070]
ENSG00000101940	WDR13	monoallelic	non par	X	48590042	WD repeat domain 13 [Source:HGNC Symbol;Acc:HGNC:14352]
ENSG00000102100	SLC35A2	monoallelic	non par	X	48903180	solute carrier family 35 member A2 [Source:HGNC Symbol;Acc:HGNC:11022]
ENSG00000184194	GPR173	monoallelic	non par	X	53049091	G protein-coupled receptor 173 [Source:HGNC Symbol;Acc:HGNC:18186]
ENSG00000231340	ACTG1P10	monoallelic	non par	X	53142832	actin gamma 1 pseudogene 10 [Source:HGNC Symbol;Acc:HGNC:155]
ENSG00000124313	IQSEC2	monoallelic	non par	X	53225828	IQ motif and Sec7 domain ArfGEF 2 [Source:HGNC Symbol;Acc:HGNC:29059]
ENSG00000072501	SMC1A	monoallelic	non par	X	53374149	structural maintenance of chromosomes 1A [Source:HGNC Symbol;Acc:HGNC:11111]
ENSG00000172943	PHF8	monoallelic	non par	X	53936676	PHD finger protein 8 [Source:HGNC Symbol;Acc:HGNC:20672]
ENSG00000158526	TSR2	monoallelic	non par	X	54440404	TSR2 ribosome maturation factor [Source:HGNC Symbol;Acc:HGNC:25455]
ENSG00000102302	FGD1	monoallelic	non par	X	54445454	FYVE, RhoGEF and PH domain containing 1 [Source:HGNC Symbol;Acc:HGNC:3663]
ENSG00000102316	MAGED2	monoallelic	non par	X	54807599	MAGE family member D2 [Source:HGNC Symbol;Acc:HGNC:16353]
ENSG00000187601	MAGEH1	monoallelic	non par	X	55452127	MAGE family member H1 [Source:HGNC Symbol;Acc:HGNC:24092]
ENSG00000089472	HEPH	monoallelic	non par	X	66162549	hephaestin [Source:HGNC Symbol;Acc:HGNC:4866]
ENSG00000131080	EDA2R	monoallelic	non par	X	66595637	ectodysplasin A2 receptor [Source:HGNC Symbol;Acc:HGNC:17756]
ENSG00000169083	AR	monoallelic	non par	X	67544021	androgen receptor [Source:HGNC Symbol;Acc:HGNC:644]
ENSG00000181191	PJA1	monoallelic	non par	X	69160851	praja ring finger ubiquitin ligase 1 [Source:HGNC Symbol;Acc:HGNC:16648]
ENSG00000158813	EDA	monoallelic	non par	X	69616067	ectodysplasin A [Source:HGNC Symbol;Acc:HGNC:3157]
ENSG00000130055	GDPD2	monoallelic	non par	X	70423031	glycerophosphodiester phosphodiesterase domain containing 2 [Source:HGNC Symbol;Acc:HGNC:25974]
ENSG00000165349	SLC7A3	monoallelic	non par	X	70925579	solute carrier family 7 member 3 [Source:HGNC Symbol;Acc:HGNC:11061]
ENSG00000184634	MED12	monoallelic	non par	X	71118556	mediator complex subunit 12 [Source:HGNC Symbol;Acc:HGNC:11957]
ENSG00000229807	XIST	monoallelic	non par	X	73820649	X inactive specific transcript [Source:HGNC Symbol;Acc:HGNC:12810]
ENSG00000085224	ATRX	monoallelic	non par	X	77504878	ATRX chromatin remodeler [Source:HGNC Symbol;Acc:HGNC:886]
ENSG00000073905	VDAC1P1	monoallelic	non par	X	80929500	voltage dependent anion channel 1 pseudogene 1 [Source:HGNC Symbol;Acc:HGNC:12671]
ENSG00000072133	RPS6KA6	monoallelic	non par	X	84058346	ribosomal protein S6 kinase A6 [Source:HGNC Symbol;Acc:HGNC:10435]
ENSG00000165259	HDX	monoallelic	non par	X	84317874	highly divergent homeobox [Source:HGNC Symbol;Acc:HGNC:26411]
ENSG00000188419	CHM	monoallelic	non par	X	85861180	CHM Rab escort protein [Source:HGNC Symbol;Acc:HGNC:1940]
ENSG00000000003	TSPAN6	monoallelic	non par	X	100627108	tetraspanin 6 [Source:HGNC Symbol;Acc:HGNC:11858]
ENSG00000188917	TRMT2B	monoallelic	non par	X	101009346	tRNA methyltransferase 2 homolog B [Source:HGNC Symbol;Acc:HGNC:25748]
ENSG00000196440	ARMCX4	monoallelic	non par	X	101418287	armadillo repeat containing X-linked 4 [Source:HGNC Symbol;Acc:HGNC:28615]
ENSG00000184867	ARMCX2	monoallelic	non par	X	101655281	armadillo repeat containing X-linked 2 [Source:HGNC Symbol;Acc:HGNC:16869]
ENSG00000102409	BEX4	monoallelic	non par	X	103215108	brain expressed X-linked 4 [Source:HGNC Symbol;Acc:HGNC:25475]
ENSG00000133134	BEX2	monoallelic	non par	X	103309346	brain expressed X-linked 2 [Source:HGNC Symbol;Acc:HGNC:30933]
ENSG00000133142	TCEAL4	monoallelic	non par	X	103576231	transcription elongation factor A like 4 [Source:HGNC Symbol;Acc:HGNC:26121]
ENSG00000123562	MORF4L2	monoallelic	non par	X	103675496	mortality factor 4 like 2 [Source:HGNC Symbol;Acc:HGNC:16849]
ENSG00000123560	PLP1	monoallelic	non par	X	103773718	proteolipid protein 1 [Source:HGNC Symbol;Acc:HGNC:9086]
ENSG00000133131	MORC4	monoallelic	non par	X	106813871	MORC family CW-type zinc finger 4 [Source:HGNC Symbol;Acc:HGNC:23485]
ENSG00000197565	COL4A6	monoallelic	non par	X	108155607	collagen type IV alpha 6 chain [Source:HGNC Symbol;Acc:HGNC:2208]
ENSG00000101938	CHRDL1	monoallelic	non par	X	110673856	chordin like 1 [Source:HGNC Symbol;Acc:HGNC:29861]
ENSG00000147251	DOCK11	monoallelic	non par	X	118495898	dedicator of cytokinesis 11 [Source:HGNC Symbol;Acc:HGNC:23483]
ENSG00000131724	IL13RA1	monoallelic	non par	X	118727133	interleukin 13 receptor subunit alpha 1 [Source:HGNC Symbol;Acc:HGNC:5974]
ENSG00000077721	UBE2A	monoallelic	non par	X	119574536	ubiquitin conjugating enzyme E2 A [Source:HGNC Symbol;Acc:HGNC:12472]
ENSG00000005893	LAMP2	monoallelic	non par	X	120426148	lysosomal associated membrane protein 2 [Source:HGNC Symbol;Acc:HGNC:6501]
ENSG00000234176	HSPA8P1	monoallelic	non par	X	121203182	heat shock protein family A (Hsp70) member 8 pseudogene 1 [Source:HGNC Symbol;Acc:HGNC:5245]
ENSG00000101966	XIAP	monoallelic	non par	X	123859724	X-linked inhibitor of apoptosis [Source:HGNC Symbol;Acc:HGNC:592]
ENSG00000156709	AIFM1	monoallelic	non par	X	130129362	apoptosis inducing factor mitochondria associated 1 [Source:HGNC Symbol;Acc:HGNC:8768]
ENSG00000056277	ZNF280C	monoallelic	non par	X	130202707	zinc finger protein 280C [Source:HGNC Symbol;Acc:HGNC:25955]
ENSG00000102078	SLC25A14	monoallelic	non par	X	130339888	solute carrier family 25 member 14 [Source:HGNC Symbol;Acc:HGNC:10984]
ENSG00000147255	IGSF1	monoallelic	non par	X	131273506	immunoglobulin superfamily member 1 [Source:HGNC Symbol;Acc:HGNC:5948]
ENSG00000156500	FAM122C	monoallelic	non par	X	134796395	family with sequence similarity 122C [Source:HGNC Symbol;Acc:HGNC:25202]
ENSG00000184785	SMIM10	monoallelic	non par	X	134990991	small integral membrane protein 10 [Source:HGNC Symbol;Acc:HGNC:41913]
ENSG00000212747	RTL8B	monoallelic	non par	X	135020513	retrotransposon Gag like 8B [Source:HGNC Symbol;Acc:HGNC:33156]
ENSG00000186376	ZNF75D	monoallelic	non par	X	135248920	zinc finger protein 75D [Source:HGNC Symbol;Acc:HGNC:13145]
ENSG00000165359	INTS6L	monoallelic	non par	X	135520643	integrator complex subunit 6 like [Source:HGNC Symbol;Acc:HGNC:27334]
ENSG00000129680	MAP7D3	monoallelic	non par	X	136213220	MAP7 domain containing 3 [Source:HGNC Symbol;Acc:HGNC:25742]
ENSG00000179542	SLITRK4	monoallelic	non par	X	143622790	SLIT and NTRK like family member 4 [Source:HGNC Symbol;Acc:HGNC:23502]
ENSG00000219507	FTH1P8	monoallelic	non par	X	148052233	ferritin heavy chain 1 pseudogene 8 [Source:HGNC Symbol;Acc:HGNC:3995]
ENSG00000182492	BGN	monoallelic	non par	X	153494980	biglycan [Source:HGNC Symbol;Acc:HGNC:1044]
ENSG00000180879	SSR4	monoallelic	non par	X	153793516	signal sequence receptor subunit 4 [Source:HGNC Symbol;Acc:HGNC:11326]
ENSG00000089820	ARHGAP4	monoallelic	non par	X	153907367	Rho GTPase activating protein 4 [Source:HGNC Symbol;Acc:HGNC:674]
ENSG00000102125	TAZ	monoallelic	non par	X	154411524	tafazzin [Source:HGNC Symbol;Acc:HGNC:11577]
ENSG00000203879	GDI1	monoallelic	non par	X	154436913	GDP dissociation inhibitor 1 [Source:HGNC Symbol;Acc:HGNC:4226]
ENSG00000196976	LAGE3	monoallelic	non par	X	154477769	L antigen family member 3 [Source:HGNC Symbol;Acc:HGNC:26058]
ENSG00000102178	UBL4A	monoallelic	non par	X	154483717	ubiquitin like 4A [Source:HGNC Symbol;Acc:HGNC:12505]
ENSG00000185515	BRCC3	monoallelic	non par	X	155071420	BRCA1/BRCA2-containing complex subunit 3 [Source:HGNC Symbol;Acc:HGNC:24185]
ENSG00000147402		monoallelic	non par
ENSG00000204466		monoallelic	non par
ENSG00000214717	ZBED1	biallelic	par	X	2486414	zinc finger BED-type containing 1 [Source:HGNC Symbol;Acc:HGNC:447]
ENSG00000224975	INE1	biallelic	non par	X	47204921	inactivation escape 1 [Source:HGNC Symbol;Acc:HGNC:6060]
ENSG00000102225	CDK16	biallelic	non par	X	47217860	cyclin dependent kinase 16 [Source:HGNC Symbol;Acc:HGNC:8749]
ENSG00000076716	GPC4	biallelic	non par	X	133300103	glypican 4 [Source:HGNC Symbol;Acc:HGNC:4452]
ENSG00000063601	MTMR1	biallelic	non par	X	150692971	myotubularin related protein 1 [Source:HGNC Symbol;Acc:HGNC:7449]
ENSG00000047644	WWC3	monoallelic	non par	X	10015562	WWC family member 3 [Source:HGNC Symbol;Acc:HGNC:29237]
ENSG00000196741	LINC01560	monoallelic	non par	X	47483571	long intergenic non-protein coding RNA 1560 [Source:HGNC Symbol;Acc:HGNC:27333]
ENSG00000068438	FTSJ1	monoallelic	non par	X	48476021	FtsJ RNA 2'-O-methyltransferase 1 [Source:HGNC Symbol;Acc:HGNC:13254]
ENSG00000090776	EFNB1	monoallelic	non par	X	68829021	ephrin B1 [Source:HGNC Symbol;Acc:HGNC:3226]
ENSG00000165240	ATP7A	monoallelic	non par	X	77910656	ATPase copper transporting alpha [Source:HGNC Symbol;Acc:HGNC:869]
ENSG00000102290	PCDH11X	monoallelic	non par	X	91779261	protocadherin 11 X-linked [Source:HGNC Symbol;Acc:HGNC:8656]
ENSG00000000005	TNMD	monoallelic	non par	X	100584936	tenomodulin [Source:HGNC Symbol;Acc:HGNC:17757]
ENSG00000102387	TAF7L	monoallelic	non par	X	101268253	TATA-box binding protein associated factor 7 like [Source:HGNC Symbol;Acc:HGNC:11548]
ENSG00000101977	MCF2	monoallelic	non par	X	139581770	MCF.2 cell line derived transforming sequence [Source:HGNC Symbol;Acc:HGNC:6940]
ENSG00000102181	CD99L2	monoallelic	non par	X	150766336	CD99 molecule like 2 [Source:HGNC Symbol;Acc:HGNC:18237]
ENSG00000130032	PRRG3	monoallelic	non par	X	151694658	proline rich and Gla domain 3 [Source:HGNC Symbol;Acc:HGNC:30798]
ENSG00000147381	MAGEA4	monoallelic	non par	X	151912509	MAGE family member A4 [Source:HGNC Symbol;Acc:HGNC:6802]
ENSG00000102287	GABRE	monoallelic	non par	X	151953124	gamma-aminobutyric acid type A receptor epsilon subunit [Source:HGNC Symbol;Acc:HGNC:4085]
ENSG00000183837	PNMA3	monoallelic	non par	X	153056409	PNMA family member 3 [Source:HGNC Symbol;Acc:HGNC:18742]
ENSG00000067840	PDZD4	monoallelic	non par	X	153802166	PDZ domain containing 4 [Source:HGNC Symbol;Acc:HGNC:21167]
ENSG00000130827	PLXNA3	monoallelic	non par	X	154458281	plexin A3 [Source:HGNC Symbol;Acc:HGNC:9101]

## Sheet: KS#1D_49XXXXY
GeneID	Gene.name	type	par	Chrom	Gene.start	Description
ENSG00000182378	PLCXD1	biallelic	par	X	276322	phosphatidylinositol specific phospholipase C X domain containing 1 [Source:HGNC Symbol;Acc:HGNC:23148]
ENSG00000178605	GTPBP6	biallelic	par	X	304529	GTP binding protein 6 (putative) [Source:HGNC Symbol;Acc:HGNC:30189]
ENSG00000167393	PPP2R3B	biallelic	par	X	333933	protein phosphatase 2 regulatory subunit B''beta [Source:HGNC Symbol;Acc:HGNC:13417]
ENSG00000198223	CSF2RA	biallelic	par	X	1268800	colony stimulating factor 2 receptor alpha subunit [Source:HGNC Symbol;Acc:HGNC:2435]
ENSG00000169093	ASMTL	biallelic	par	X	1403139	acetylserotonin O-methyltransferase like [Source:HGNC Symbol;Acc:HGNC:751]
ENSG00000197976	AKAP17A	biallelic	par	X	1591604	A-kinase anchoring protein 17A [Source:HGNC Symbol;Acc:HGNC:18783]
ENSG00000169084	DHRSX	biallelic	par	X	2219506	dehydrogenase/reductase X-linked [Source:HGNC Symbol;Acc:HGNC:18399]
ENSG00000214717	ZBED1	biallelic	par	X	2486414	zinc finger BED-type containing 1 [Source:HGNC Symbol;Acc:HGNC:447]
ENSG00000223773	CD99P1	biallelic	par	X	2609348	CD99 molecule pseudogene 1 [Source:HGNC Symbol;Acc:HGNC:7083]
ENSG00000002586	CD99	biallelic	par	X	2691187	CD99 molecule (Xg blood group) [Source:HGNC Symbol;Acc:HGNC:7082]
ENSG00000056998	GYG2	biallelic	non par	X	2828822	glycogenin 2 [Source:HGNC Symbol;Acc:HGNC:4700]
ENSG00000130021	PUDP	biallelic	non par	X	6667865	pseudouridine 5'-phosphatase [Source:HGNC Symbol;Acc:HGNC:16818]
ENSG00000169249	ZRSR2	biallelic	non par	X	15790472	zinc finger CCCH-type, RNA binding motif and serine/arginine rich 2 [Source:HGNC Symbol;Acc:HGNC:23019]
ENSG00000126010	GRPR	biallelic	non par	X	16123565	gastrin releasing peptide receptor [Source:HGNC Symbol;Acc:HGNC:4609]
ENSG00000147050	KDM6A	biallelic	non par	X	44873177	lysine demethylase 6A [Source:HGNC Symbol;Acc:HGNC:12637]
ENSG00000130985	UBA1	biallelic	non par	X	47190861	ubiquitin like modifier activating enzyme 1 [Source:HGNC Symbol;Acc:HGNC:12469]
ENSG00000224975	INE1	biallelic	non par	X	47204921	inactivation escape 1 [Source:HGNC Symbol;Acc:HGNC:6060]
ENSG00000229807	XIST	biallelic	non par	X	73820649	X inactive specific transcript [Source:HGNC Symbol;Acc:HGNC:12810]
ENSG00000230673	PABPC1P3	biallelic	non par	X	74583088	poly(A) binding protein cytoplasmic 1 pseudogene 3 [Source:HGNC Symbol;Acc:HGNC:8560]
ENSG00000188419	CHM	biallelic	non par	X	85861180	CHM Rab escort protein [Source:HGNC Symbol;Acc:HGNC:1940]
ENSG00000102290	PCDH11X	biallelic	non par	X	91779261	protocadherin 11 X-linked [Source:HGNC Symbol;Acc:HGNC:8656]
ENSG00000168939	SPRY3	monoallelic	par	X	155767812	sprouty RTK signaling antagonist 3 [Source:HGNC Symbol;Acc:HGNC:11271]
ENSG00000006756	ARSD	monoallelic	non par	X	2903972	arylsulfatase D [Source:HGNC Symbol;Acc:HGNC:717]
ENSG00000101825	MXRA5	monoallelic	non par	X	3308565	matrix remodeling associated 5 [Source:HGNC Symbol;Acc:HGNC:7539]
ENSG00000101849	TBL1X	monoallelic	non par	X	9463295	transducin beta like 1 X-linked [Source:HGNC Symbol;Acc:HGNC:11585]
ENSG00000101850	GPR143	monoallelic	non par	X	9725346	G protein-coupled receptor 143 [Source:HGNC Symbol;Acc:HGNC:20145]
ENSG00000146950	SHROOM2	monoallelic	non par	X	9786429	shroom family member 2 [Source:HGNC Symbol;Acc:HGNC:630]
ENSG00000101911	PRPS2	monoallelic	non par	X	12791355	phosphoribosyl pyrophosphate synthetase 2 [Source:HGNC Symbol;Acc:HGNC:9465]
ENSG00000205542	TMSB4X	monoallelic	non par	X	12975110	thymosin beta 4 X-linked [Source:HGNC Symbol;Acc:HGNC:11881]
ENSG00000169239	CA5B	monoallelic	non par	X	15688830	carbonic anhydrase 5B [Source:HGNC Symbol;Acc:HGNC:1378]
ENSG00000086712	TXLNG	monoallelic	non par	X	16786432	taxilin gamma [Source:HGNC Symbol;Acc:HGNC:18578]
ENSG00000102054	RBBP7	monoallelic	non par	X	16839283	RB binding protein 7, chromatin remodeling factor [Source:HGNC Symbol;Acc:HGNC:9890]
ENSG00000123130	ACOT9	monoallelic	non par	X	23701055	acyl-CoA thioesterase 9 [Source:HGNC Symbol;Acc:HGNC:17152]
ENSG00000130066	SAT1	monoallelic	non par	X	23783173	spermidine/spermine N1-acetyltransferase 1 [Source:HGNC Symbol;Acc:HGNC:10540]
ENSG00000184831	APOO	monoallelic	non par	X	23833353	apolipoprotein O [Source:HGNC Symbol;Acc:HGNC:28727]
ENSG00000102230	PCYT1B	monoallelic	non par	X	24558087	phosphate cytidylyltransferase 1, choline, beta [Source:HGNC Symbol;Acc:HGNC:8755]
ENSG00000228519	AC097263.1	monoallelic	non par	X	25645722	RAN binding protein 1 pseudogene
ENSG00000165169	DYNLT3	monoallelic	non par	X	37836757	dynein light chain Tctex-type 3 [Source:HGNC Symbol;Acc:HGNC:11694]
ENSG00000156313	RPGR	monoallelic	non par	X	38269170	retinitis pigmentosa GTPase regulator [Source:HGNC Symbol;Acc:HGNC:10295]
ENSG00000183337	BCOR	monoallelic	non par	X	40049815	BCL6 corepressor [Source:HGNC Symbol;Acc:HGNC:20893]
ENSG00000216866	RPS2P55	monoallelic	non par	X	40934982	ribosomal protein S2 pseudogene 55 [Source:HGNC Symbol;Acc:HGNC:36140]
ENSG00000124486	USP9X	monoallelic	non par	X	41085445	ubiquitin specific peptidase 9 X-linked [Source:HGNC Symbol;Acc:HGNC:12632]
ENSG00000215301	DDX3X	monoallelic	non par	X	41333284	DEAD-box helicase 3 X-linked [Source:HGNC Symbol;Acc:HGNC:2745]
ENSG00000189221	MAOA	monoallelic	non par	X	43654907	monoamine oxidase A [Source:HGNC Symbol;Acc:HGNC:6833]
ENSG00000214016	RPSAP61	monoallelic	non par	X	44741087	ribosomal protein SA pseudogene 61 [Source:HGNC Symbol;Acc:HGNC:36760]
ENSG00000065923	SLC9A7	monoallelic	non par	X	46599251	solute carrier family 9 member A7 [Source:HGNC Symbol;Acc:HGNC:17123]
ENSG00000196741	LINC01560	monoallelic	non par	X	47483571	long intergenic non-protein coding RNA 1560 [Source:HGNC Symbol;Acc:HGNC:27333]
ENSG00000008056	SYN1	monoallelic	non par	X	47571901	synapsin I [Source:HGNC Symbol;Acc:HGNC:11494]
ENSG00000102265	TIMP1	monoallelic	non par	X	47582408	TIMP metallopeptidase inhibitor 1 [Source:HGNC Symbol;Acc:HGNC:11820]
ENSG00000126759	CFP	monoallelic	non par	X	47623172	complement factor properdin [Source:HGNC Symbol;Acc:HGNC:8864]
ENSG00000017483	SLC38A5	monoallelic	non par	X	48458537	solute carrier family 38 member 5 [Source:HGNC Symbol;Acc:HGNC:18070]
ENSG00000102100	SLC35A2	monoallelic	non par	X	48903180	solute carrier family 35 member A2 [Source:HGNC Symbol;Acc:HGNC:11022]
ENSG00000179222	MAGED1	monoallelic	non par	X	51803007	MAGE family member D1 [Source:HGNC Symbol;Acc:HGNC:6813]
ENSG00000184194	GPR173	monoallelic	non par	X	53049091	G protein-coupled receptor 173 [Source:HGNC Symbol;Acc:HGNC:18186]
ENSG00000124313	IQSEC2	monoallelic	non par	X	53225828	IQ motif and Sec7 domain ArfGEF 2 [Source:HGNC Symbol;Acc:HGNC:29059]
ENSG00000072501	SMC1A	monoallelic	non par	X	53374149	structural maintenance of chromosomes 1A [Source:HGNC Symbol;Acc:HGNC:11111]
ENSG00000158423	RIBC1	monoallelic	non par	X	53422690	RIB43A domain with coiled-coils 1 [Source:HGNC Symbol;Acc:HGNC:26537]
ENSG00000172943	PHF8	monoallelic	non par	X	53936676	PHD finger protein 8 [Source:HGNC Symbol;Acc:HGNC:20672]
ENSG00000158526	TSR2	monoallelic	non par	X	54440404	TSR2 ribosome maturation factor [Source:HGNC Symbol;Acc:HGNC:25455]
ENSG00000102302	FGD1	monoallelic	non par	X	54445454	FYVE, RhoGEF and PH domain containing 1 [Source:HGNC Symbol;Acc:HGNC:3663]
ENSG00000102316	MAGED2	monoallelic	non par	X	54807599	MAGE family member D2 [Source:HGNC Symbol;Acc:HGNC:16353]
ENSG00000187601	MAGEH1	monoallelic	non par	X	55452127	MAGE family member H1 [Source:HGNC Symbol;Acc:HGNC:24092]
ENSG00000198455	ZXDB	monoallelic	non par	X	57591652	zinc finger X-linked duplicated B [Source:HGNC Symbol;Acc:HGNC:13199]
ENSG00000089472	HEPH	monoallelic	non par	X	66162549	hephaestin [Source:HGNC Symbol;Acc:HGNC:4866]
ENSG00000131080	EDA2R	monoallelic	non par	X	66595637	ectodysplasin A2 receptor [Source:HGNC Symbol;Acc:HGNC:17756]
ENSG00000169083	AR	monoallelic	non par	X	67544021	androgen receptor [Source:HGNC Symbol;Acc:HGNC:644]
ENSG00000228328	AL158201.1	monoallelic	non par	X	68070520	phosphoglycerate kinase 1 (PGK1) pseudogene
ENSG00000090776	EFNB1	monoallelic	non par	X	68829021	ephrin B1 [Source:HGNC Symbol;Acc:HGNC:3226]
ENSG00000181191	PJA1	monoallelic	non par	X	69160851	praja ring finger ubiquitin ligase 1 [Source:HGNC Symbol;Acc:HGNC:16648]
ENSG00000158813	EDA	monoallelic	non par	X	69616067	ectodysplasin A [Source:HGNC Symbol;Acc:HGNC:3157]
ENSG00000130055	GDPD2	monoallelic	non par	X	70423031	glycerophosphodiester phosphodiesterase domain containing 2 [Source:HGNC Symbol;Acc:HGNC:25974]
ENSG00000165349	SLC7A3	monoallelic	non par	X	70925579	solute carrier family 7 member 3 [Source:HGNC Symbol;Acc:HGNC:11061]
ENSG00000184634	MED12	monoallelic	non par	X	71118556	mediator complex subunit 12 [Source:HGNC Symbol;Acc:HGNC:11957]
ENSG00000147099	HDAC8	monoallelic	non par	X	72329516	histone deacetylase 8 [Source:HGNC Symbol;Acc:HGNC:13315]
ENSG00000085224	ATRX	monoallelic	non par	X	77504878	ATRX chromatin remodeler [Source:HGNC Symbol;Acc:HGNC:886]
ENSG00000165240	ATP7A	monoallelic	non par	X	77910656	ATPase copper transporting alpha [Source:HGNC Symbol;Acc:HGNC:869]
ENSG00000073905	VDAC1P1	monoallelic	non par	X	80929500	voltage dependent anion channel 1 pseudogene 1 [Source:HGNC Symbol;Acc:HGNC:12671]
ENSG00000072133	RPS6KA6	monoallelic	non par	X	84058346	ribosomal protein S6 kinase A6 [Source:HGNC Symbol;Acc:HGNC:10435]
ENSG00000000003	TSPAN6	monoallelic	non par	X	100627108	tetraspanin 6 [Source:HGNC Symbol;Acc:HGNC:11858]
ENSG00000188917	TRMT2B	monoallelic	non par	X	101009346	tRNA methyltransferase 2 homolog B [Source:HGNC Symbol;Acc:HGNC:25748]
ENSG00000196440	ARMCX4	monoallelic	non par	X	101418287	armadillo repeat containing X-linked 4 [Source:HGNC Symbol;Acc:HGNC:28615]
ENSG00000102409	BEX4	monoallelic	non par	X	103215108	brain expressed X-linked 4 [Source:HGNC Symbol;Acc:HGNC:25475]
ENSG00000133134	BEX2	monoallelic	non par	X	103309346	brain expressed X-linked 2 [Source:HGNC Symbol;Acc:HGNC:30933]
ENSG00000133142	TCEAL4	monoallelic	non par	X	103576231	transcription elongation factor A like 4 [Source:HGNC Symbol;Acc:HGNC:26121]
ENSG00000123562	MORF4L2	monoallelic	non par	X	103675496	mortality factor 4 like 2 [Source:HGNC Symbol;Acc:HGNC:16849]
ENSG00000123560	PLP1	monoallelic	non par	X	103773718	proteolipid protein 1 [Source:HGNC Symbol;Acc:HGNC:9086]
ENSG00000133131	MORC4	monoallelic	non par	X	106813871	MORC family CW-type zinc finger 4 [Source:HGNC Symbol;Acc:HGNC:23485]
ENSG00000101842	VSIG1	monoallelic	non par	X	108044970	V-set and immunoglobulin domain containing 1 [Source:HGNC Symbol;Acc:HGNC:28675]
ENSG00000197565	COL4A6	monoallelic	non par	X	108155607	collagen type IV alpha 6 chain [Source:HGNC Symbol;Acc:HGNC:2208]
ENSG00000101938	CHRDL1	monoallelic	non par	X	110673856	chordin like 1 [Source:HGNC Symbol;Acc:HGNC:29861]
ENSG00000234785	EEF1GP5	monoallelic	non par	X	115702811	eukaryotic translation elongation factor 1 gamma pseudogene 5 [Source:HGNC Symbol;Acc:HGNC:44560]
ENSG00000147251	DOCK11	monoallelic	non par	X	118495898	dedicator of cytokinesis 11 [Source:HGNC Symbol;Acc:HGNC:23483]
ENSG00000131724	IL13RA1	monoallelic	non par	X	118727133	interleukin 13 receptor subunit alpha 1 [Source:HGNC Symbol;Acc:HGNC:5974]
ENSG00000077721	UBE2A	monoallelic	non par	X	119574536	ubiquitin conjugating enzyme E2 A [Source:HGNC Symbol;Acc:HGNC:12472]
ENSG00000101882	NKAP	monoallelic	non par	X	119920672	NFKB activating protein [Source:HGNC Symbol;Acc:HGNC:29873]
ENSG00000005893	LAMP2	monoallelic	non par	X	120426148	lysosomal associated membrane protein 2 [Source:HGNC Symbol;Acc:HGNC:6501]
ENSG00000171155	C1GALT1C1	monoallelic	non par	X	120625674	C1GALT1 specific chaperone 1 [Source:HGNC Symbol;Acc:HGNC:24338]
ENSG00000101966	XIAP	monoallelic	non par	X	123859724	X-linked inhibitor of apoptosis [Source:HGNC Symbol;Acc:HGNC:592]
ENSG00000156709	AIFM1	monoallelic	non par	X	130129362	apoptosis inducing factor mitochondria associated 1 [Source:HGNC Symbol;Acc:HGNC:8768]
ENSG00000056277	ZNF280C	monoallelic	non par	X	130202707	zinc finger protein 280C [Source:HGNC Symbol;Acc:HGNC:25955]
ENSG00000102078	SLC25A14	monoallelic	non par	X	130339888	solute carrier family 25 member 14 [Source:HGNC Symbol;Acc:HGNC:10984]
ENSG00000147255	IGSF1	monoallelic	non par	X	131273506	immunoglobulin superfamily member 1 [Source:HGNC Symbol;Acc:HGNC:5948]
ENSG00000076716	GPC4	monoallelic	non par	X	133300103	glypican 4 [Source:HGNC Symbol;Acc:HGNC:4452]
ENSG00000156500	FAM122C	monoallelic	non par	X	134796395	family with sequence similarity 122C [Source:HGNC Symbol;Acc:HGNC:25202]
ENSG00000212747	RTL8B	monoallelic	non par	X	135020513	retrotransposon Gag like 8B [Source:HGNC Symbol;Acc:HGNC:33156]
ENSG00000186376	ZNF75D	monoallelic	non par	X	135248920	zinc finger protein 75D [Source:HGNC Symbol;Acc:HGNC:13145]
ENSG00000165359	INTS6L	monoallelic	non par	X	135520643	integrator complex subunit 6 like [Source:HGNC Symbol;Acc:HGNC:27334]
ENSG00000129680	MAP7D3	monoallelic	non par	X	136213220	MAP7 domain containing 3 [Source:HGNC Symbol;Acc:HGNC:25742]
ENSG00000182195	LDOC1	monoallelic	non par	X	141111605	LDOC1 regulator of NFKB signaling [Source:HGNC Symbol;Acc:HGNC:6548]
ENSG00000179542	SLITRK4	monoallelic	non par	X	143622790	SLIT and NTRK like family member 4 [Source:HGNC Symbol;Acc:HGNC:23502]
ENSG00000219507	FTH1P8	monoallelic	non par	X	148052233	ferritin heavy chain 1 pseudogene 8 [Source:HGNC Symbol;Acc:HGNC:3995]
ENSG00000063601	MTMR1	monoallelic	non par	X	150692971	myotubularin related protein 1 [Source:HGNC Symbol;Acc:HGNC:7449]
ENSG00000102181	CD99L2	monoallelic	non par	X	150766336	CD99 molecule like 2 [Source:HGNC Symbol;Acc:HGNC:18237]
ENSG00000102195	GPR50	monoallelic	non par	X	151176584	G protein-coupled receptor 50 [Source:HGNC Symbol;Acc:HGNC:4506]
ENSG00000160131	VMA21	monoallelic	non par	X	151396515	vacuolar ATPase assembly factor VMA21 [Source:HGNC Symbol;Acc:HGNC:22082]
ENSG00000130032	PRRG3	monoallelic	non par	X	151694658	proline rich and Gla domain 3 [Source:HGNC Symbol;Acc:HGNC:30798]
ENSG00000102287	GABRE	monoallelic	non par	X	151953124	gamma-aminobutyric acid type A receptor epsilon subunit [Source:HGNC Symbol;Acc:HGNC:4085]
ENSG00000183837	PNMA3	monoallelic	non par	X	153056409	PNMA family member 3 [Source:HGNC Symbol;Acc:HGNC:18742]
ENSG00000182492	BGN	monoallelic	non par	X	153494980	biglycan [Source:HGNC Symbol;Acc:HGNC:1044]
ENSG00000180879	SSR4	monoallelic	non par	X	153793516	signal sequence receptor subunit 4 [Source:HGNC Symbol;Acc:HGNC:11326]
ENSG00000067840	PDZD4	monoallelic	non par	X	153802166	PDZ domain containing 4 [Source:HGNC Symbol;Acc:HGNC:21167]
ENSG00000089820	ARHGAP4	monoallelic	non par	X	153907367	Rho GTPase activating protein 4 [Source:HGNC Symbol;Acc:HGNC:674]
ENSG00000102125	TAZ	monoallelic	non par	X	154411524	tafazzin [Source:HGNC Symbol;Acc:HGNC:11577]
ENSG00000203879	GDI1	monoallelic	non par	X	154436913	GDP dissociation inhibitor 1 [Source:HGNC Symbol;Acc:HGNC:4226]
ENSG00000130827	PLXNA3	monoallelic	non par	X	154458281	plexin A3 [Source:HGNC Symbol;Acc:HGNC:9101]
ENSG00000196976	LAGE3	monoallelic	non par	X	154477769	L antigen family member 3 [Source:HGNC Symbol;Acc:HGNC:26058]
ENSG00000102178	UBL4A	monoallelic	non par	X	154483717	ubiquitin like 4A [Source:HGNC Symbol;Acc:HGNC:12505]
ENSG00000185515	BRCC3	monoallelic	non par	X	155071420	BRCA1/BRCA2-containing complex subunit 3 [Source:HGNC Symbol;Acc:HGNC:24185]
ENSG00000147402		monoallelic	non par
ENSG00000204466		monoallelic	non par
ENSG00000006756	ARSD	biallelic	non par	X	2903972	arylsulfatase D [Source:HGNC Symbol;Acc:HGNC:717]
ENSG00000086712	TXLNG	biallelic	non par	X	16786432	taxilin gamma [Source:HGNC Symbol;Acc:HGNC:18578]
ENSG00000102100	SLC35A2	biallelic	non par	X	48903180	solute carrier family 35 member A2 [Source:HGNC Symbol;Acc:HGNC:11022]
ENSG00000176896	TCEANC	monoallelic	non par	X	13653189	transcription elongation factor A N-terminal and central domain containing [Source:HGNC Symbol;Acc:HGNC:28277]
ENSG00000126010	GRPR	monoallelic	non par	X	16123565	gastrin releasing peptide receptor [Source:HGNC Symbol;Acc:HGNC:4609]
ENSG00000221716	SNORA11	monoallelic	non par	X	54814370	small nucleolar RNA, H/ACA box 11 [Source:HGNC Symbol;Acc:HGNC:32599]
ENSG00000230673	PABPC1P3	monoallelic	non par	X	74583088	poly(A) binding protein cytoplasmic 1 pseudogene 3 [Source:HGNC Symbol;Acc:HGNC:8560]
ENSG00000000005	TNMD	monoallelic	non par	X	100584936	tenomodulin [Source:HGNC Symbol;Acc:HGNC:17757]
ENSG00000184785	SMIM10	monoallelic	non par	X	134990991	small integral membrane protein 10 [Source:HGNC Symbol;Acc:HGNC:41913]

## Sheet: KS2#A_47XXY
GeneID	Gene.name	type	par	Chrom	Gene.start	Description
ENSG00000182378	PLCXD1	biallelic	par	X	276322	phosphatidylinositol specific phospholipase C X domain containing 1 [Source:HGNC Symbol;Acc:HGNC:23148]
ENSG00000178605	GTPBP6	biallelic	par	X	304529	GTP binding protein 6 (putative) [Source:HGNC Symbol;Acc:HGNC:30189]
ENSG00000167393	PPP2R3B	biallelic	par	X	333933	protein phosphatase 2 regulatory subunit B''beta [Source:HGNC Symbol;Acc:HGNC:13417]
ENSG00000185291	IL3RA	biallelic	par	X	1336616	interleukin 3 receptor subunit alpha [Source:HGNC Symbol;Acc:HGNC:6012]
ENSG00000169093	ASMTL	biallelic	par	X	1403139	acetylserotonin O-methyltransferase like [Source:HGNC Symbol;Acc:HGNC:751]
ENSG00000197976	AKAP17A	biallelic	par	X	1591604	A-kinase anchoring protein 17A [Source:HGNC Symbol;Acc:HGNC:18783]
ENSG00000056998	GYG2	biallelic	non par	X	2828822	glycogenin 2 [Source:HGNC Symbol;Acc:HGNC:4700]
ENSG00000146938	NLGN4X	biallelic	non par	X	5840637	neuroligin 4 X-linked [Source:HGNC Symbol;Acc:HGNC:14287]
ENSG00000130021	PUDP	biallelic	non par	X	6667865	pseudouridine 5'-phosphatase [Source:HGNC Symbol;Acc:HGNC:16818]
ENSG00000177854	TMEM187	biallelic	non par	X	153972754	transmembrane protein 187 [Source:HGNC Symbol;Acc:HGNC:13705]
ENSG00000168939	SPRY3	monoallelic	par	X	155767812	sprouty RTK signaling antagonist 3 [Source:HGNC Symbol;Acc:HGNC:11271]
ENSG00000182484	WASH6P	monoallelic	par	X	156020826	WASP family homolog 6, pseudogene [Source:HGNC Symbol;Acc:HGNC:31685]
ENSG00000006756	ARSD	monoallelic	non par	X	2903972	arylsulfatase D [Source:HGNC Symbol;Acc:HGNC:717]
ENSG00000101850	GPR143	monoallelic	non par	X	9725346	G protein-coupled receptor 143 [Source:HGNC Symbol;Acc:HGNC:20145]
ENSG00000146950	SHROOM2	monoallelic	non par	X	9786429	shroom family member 2 [Source:HGNC Symbol;Acc:HGNC:630]
ENSG00000005302	MSL3	monoallelic	non par	X	11758159	MSL complex subunit 3 [Source:HGNC Symbol;Acc:HGNC:7370]
ENSG00000101911	PRPS2	monoallelic	non par	X	12791355	phosphoribosyl pyrophosphate synthetase 2 [Source:HGNC Symbol;Acc:HGNC:9465]
ENSG00000102265	TIMP1	monoallelic	non par	X	47582408	TIMP metallopeptidase inhibitor 1 [Source:HGNC Symbol;Acc:HGNC:11820]
ENSG00000130055	GDPD2	monoallelic	non par	X	70423031	glycerophosphodiester phosphodiesterase domain containing 2 [Source:HGNC Symbol;Acc:HGNC:25974]
ENSG00000165349	SLC7A3	monoallelic	non par	X	70925579	solute carrier family 7 member 3 [Source:HGNC Symbol;Acc:HGNC:11061]
ENSG00000184634	MED12	monoallelic	non par	X	71118556	mediator complex subunit 12 [Source:HGNC Symbol;Acc:HGNC:11957]
ENSG00000229807	XIST	monoallelic	non par	X	73820649	X inactive specific transcript [Source:HGNC Symbol;Acc:HGNC:12810]
ENSG00000131263	RLIM	monoallelic	non par	X	74582976	ring finger protein, LIM domain interacting [Source:HGNC Symbol;Acc:HGNC:13429]
ENSG00000147180	ZNF711	monoallelic	non par	X	85244032	zinc finger protein 711 [Source:HGNC Symbol;Acc:HGNC:13128]
ENSG00000126733	DACH2	monoallelic	non par	X	86148451	dachshund family transcription factor 2 [Source:HGNC Symbol;Acc:HGNC:16814]
ENSG00000102271	KLHL4	monoallelic	non par	X	87517409	kelch like family member 4 [Source:HGNC Symbol;Acc:HGNC:6355]
ENSG00000056277	ZNF280C	monoallelic	non par	X	130202707	zinc finger protein 280C [Source:HGNC Symbol;Acc:HGNC:25955]
ENSG00000197021	CXorf40B	monoallelic	non par	X	149929527	chromosome X open reading frame 40B [Source:HGNC Symbol;Acc:HGNC:17402]
ENSG00000130032	PRRG3	monoallelic	non par	X	151694658	proline rich and Gla domain 3 [Source:HGNC Symbol;Acc:HGNC:30798]
ENSG00000147381	MAGEA4	monoallelic	non par	X	151912509	MAGE family member A4 [Source:HGNC Symbol;Acc:HGNC:6802]
ENSG00000182492	BGN	monoallelic	non par	X	153494980	biglycan [Source:HGNC Symbol;Acc:HGNC:1044]
ENSG00000130821	SLC6A8	monoallelic	non par	X	153687926	solute carrier family 6 member 8 [Source:HGNC Symbol;Acc:HGNC:11055]
ENSG00000101986	ABCD1	monoallelic	non par	X	153724856	ATP binding cassette subfamily D member 1 [Source:HGNC Symbol;Acc:HGNC:61]
ENSG00000180879	SSR4	monoallelic	non par	X	153793516	signal sequence receptor subunit 4 [Source:HGNC Symbol;Acc:HGNC:11326]
ENSG00000067840	PDZD4	monoallelic	non par	X	153802166	PDZ domain containing 4 [Source:HGNC Symbol;Acc:HGNC:21167]
ENSG00000089820	ARHGAP4	monoallelic	non par	X	153907367	Rho GTPase activating protein 4 [Source:HGNC Symbol;Acc:HGNC:674]
ENSG00000102030	NAA10	monoallelic	non par	X	153929225	N(alpha)-acetyltransferase 10, NatA catalytic subunit [Source:HGNC Symbol;Acc:HGNC:18704]
ENSG00000172534	HCFC1	monoallelic	non par	X	153947557	host cell factor C1 [Source:HGNC Symbol;Acc:HGNC:4839]
ENSG00000184216	IRAK1	monoallelic	non par	X	154010506	interleukin 1 receptor associated kinase 1 [Source:HGNC Symbol;Acc:HGNC:6112]
ENSG00000147402		monoallelic	non par
ENSG00000172534	HCFC1	biallelic	non par	X	153947557	host cell factor C1 [Source:HGNC Symbol;Acc:HGNC:4839]
ENSG00000157399	ARSL	monoallelic	non par	X	2934521	arylsulfatase L [Source:HGNC Symbol;Acc:HGNC:719]
ENSG00000177854	TMEM187	monoallelic	non par	X	153972754	transmembrane protein 187 [Source:HGNC Symbol;Acc:HGNC:13705]

## Sheet: KS2#B_47XXY
GeneID	Gene.name	type	par	Chrom	Gene.start	Description
ENSG00000182378	PLCXD1	biallelic	par	X	276322	phosphatidylinositol specific phospholipase C X domain containing 1 [Source:HGNC Symbol;Acc:HGNC:23148]
ENSG00000167393	PPP2R3B	biallelic	par	X	333933	protein phosphatase 2 regulatory subunit B''beta [Source:HGNC Symbol;Acc:HGNC:13417]
ENSG00000185291	IL3RA	biallelic	par	X	1336616	interleukin 3 receptor subunit alpha [Source:HGNC Symbol;Acc:HGNC:6012]
ENSG00000236017	ASMTL-AS1	biallelic	par	X	1401769	ASMTL antisense RNA 1 [Source:HGNC Symbol;Acc:HGNC:25811]
ENSG00000169093	ASMTL	biallelic	par	X	1403139	acetylserotonin O-methyltransferase like [Source:HGNC Symbol;Acc:HGNC:751]
ENSG00000197976	AKAP17A	biallelic	par	X	1591604	A-kinase anchoring protein 17A [Source:HGNC Symbol;Acc:HGNC:18783]
ENSG00000214717	ZBED1	biallelic	par	X	2486414	zinc finger BED-type containing 1 [Source:HGNC Symbol;Acc:HGNC:447]
ENSG00000002586	CD99	biallelic	par	X	2691187	CD99 molecule (Xg blood group) [Source:HGNC Symbol;Acc:HGNC:7082]
ENSG00000182484	WASH6P	biallelic	par	X	156020826	WASP family homolog 6, pseudogene [Source:HGNC Symbol;Acc:HGNC:31685]
ENSG00000006756	ARSD	biallelic	non par	X	2903972	arylsulfatase D [Source:HGNC Symbol;Acc:HGNC:717]
ENSG00000146938	NLGN4X	biallelic	non par	X	5840637	neuroligin 4 X-linked [Source:HGNC Symbol;Acc:HGNC:14287]
ENSG00000130021	PUDP	biallelic	non par	X	6667865	pseudouridine 5'-phosphatase [Source:HGNC Symbol;Acc:HGNC:16818]
ENSG00000168939	SPRY3	monoallelic	par	X	155767812	sprouty RTK signaling antagonist 3 [Source:HGNC Symbol;Acc:HGNC:11271]
ENSG00000056998	GYG2	monoallelic	non par	X	2828822	glycogenin 2 [Source:HGNC Symbol;Acc:HGNC:4700]
ENSG00000157399	ARSL	monoallelic	non par	X	2934521	arylsulfatase L [Source:HGNC Symbol;Acc:HGNC:719]
ENSG00000101850	GPR143	monoallelic	non par	X	9725346	G protein-coupled receptor 143 [Source:HGNC Symbol;Acc:HGNC:20145]
ENSG00000146950	SHROOM2	monoallelic	non par	X	9786429	shroom family member 2 [Source:HGNC Symbol;Acc:HGNC:630]
ENSG00000101911	PRPS2	monoallelic	non par	X	12791355	phosphoribosyl pyrophosphate synthetase 2 [Source:HGNC Symbol;Acc:HGNC:9465]
ENSG00000130055	GDPD2	monoallelic	non par	X	70423031	glycerophosphodiester phosphodiesterase domain containing 2 [Source:HGNC Symbol;Acc:HGNC:25974]
ENSG00000165349	SLC7A3	monoallelic	non par	X	70925579	solute carrier family 7 member 3 [Source:HGNC Symbol;Acc:HGNC:11061]
ENSG00000184634	MED12	monoallelic	non par	X	71118556	mediator complex subunit 12 [Source:HGNC Symbol;Acc:HGNC:11957]
ENSG00000229807	XIST	monoallelic	non par	X	73820649	X inactive specific transcript [Source:HGNC Symbol;Acc:HGNC:12810]
ENSG00000147180	ZNF711	monoallelic	non par	X	85244032	zinc finger protein 711 [Source:HGNC Symbol;Acc:HGNC:13128]
ENSG00000197021	CXorf40B	monoallelic	non par	X	149929527	chromosome X open reading frame 40B [Source:HGNC Symbol;Acc:HGNC:17402]
ENSG00000130032	PRRG3	monoallelic	non par	X	151694658	proline rich and Gla domain 3 [Source:HGNC Symbol;Acc:HGNC:30798]
ENSG00000147381	MAGEA4	monoallelic	non par	X	151912509	MAGE family member A4 [Source:HGNC Symbol;Acc:HGNC:6802]
ENSG00000182492	BGN	monoallelic	non par	X	153494980	biglycan [Source:HGNC Symbol;Acc:HGNC:1044]
ENSG00000130821	SLC6A8	monoallelic	non par	X	153687926	solute carrier family 6 member 8 [Source:HGNC Symbol;Acc:HGNC:11055]
ENSG00000101986	ABCD1	monoallelic	non par	X	153724856	ATP binding cassette subfamily D member 1 [Source:HGNC Symbol;Acc:HGNC:61]
ENSG00000180879	SSR4	monoallelic	non par	X	153793516	signal sequence receptor subunit 4 [Source:HGNC Symbol;Acc:HGNC:11326]
ENSG00000067840	PDZD4	monoallelic	non par	X	153802166	PDZ domain containing 4 [Source:HGNC Symbol;Acc:HGNC:21167]
ENSG00000089820	ARHGAP4	monoallelic	non par	X	153907367	Rho GTPase activating protein 4 [Source:HGNC Symbol;Acc:HGNC:674]
ENSG00000102030	NAA10	monoallelic	non par	X	153929225	N(alpha)-acetyltransferase 10, NatA catalytic subunit [Source:HGNC Symbol;Acc:HGNC:18704]
ENSG00000172534	HCFC1	monoallelic	non par	X	153947557	host cell factor C1 [Source:HGNC Symbol;Acc:HGNC:4839]
ENSG00000177854	TMEM187	monoallelic	non par	X	153972754	transmembrane protein 187 [Source:HGNC Symbol;Acc:HGNC:13705]
ENSG00000184216	IRAK1	monoallelic	non par	X	154010506	interleukin 1 receptor associated kinase 1 [Source:HGNC Symbol;Acc:HGNC:6112]
ENSG00000147402		monoallelic	non par
ENSG00000155984		monoallelic	non par
ENSG00000236871	LINC00106	biallelic	par	X	1396427	long intergenic non-protein coding RNA 106 [Source:HGNC Symbol;Acc:HGNC:31843]
ENSG00000056998	GYG2	biallelic	non par	X	2828822	glycogenin 2 [Source:HGNC Symbol;Acc:HGNC:4700]
ENSG00000101825	MXRA5	monoallelic	non par	X	3308565	matrix remodeling associated 5 [Source:HGNC Symbol;Acc:HGNC:7539]
ENSG00000086758	HUWE1	monoallelic	non par	X	53532096	HECT, UBA and WWE domain containing E3 ubiquitin protein ligase 1 [Source:HGNC Symbol;Acc:HGNC:30892]
ENSG00000165259	HDX	monoallelic	non par	X	84317874	highly divergent homeobox [Source:HGNC Symbol;Acc:HGNC:26411]
ENSG00000102287	GABRE	monoallelic	non par	X	151953124	gamma-aminobutyric acid type A receptor epsilon subunit [Source:HGNC Symbol;Acc:HGNC:4085]
ENSG00000237793	RPL18AP16	monoallelic	non par	X	153662162	ribosomal protein L18a pseudogene 16 [Source:HGNC Symbol;Acc:HGNC:36288]

## Sheet: KS4#C_47XXY
GeneID	Gene.name	type	par	Chrom	Gene.start	Description
ENSG00000182378	PLCXD1	biallelic	par	X	276322	phosphatidylinositol specific phospholipase C X domain containing 1 [Source:HGNC Symbol;Acc:HGNC:23148]
ENSG00000178605	GTPBP6	biallelic	par	X	304529	GTP binding protein 6 (putative) [Source:HGNC Symbol;Acc:HGNC:30189]
ENSG00000167393	PPP2R3B	biallelic	par	X	333933	protein phosphatase 2 regulatory subunit B''beta [Source:HGNC Symbol;Acc:HGNC:13417]
ENSG00000169100	SLC25A6	biallelic	par	X	1386152	solute carrier family 25 member 6 [Source:HGNC Symbol;Acc:HGNC:10992]
ENSG00000236017	ASMTL-AS1	biallelic	par	X	1401769	ASMTL antisense RNA 1 [Source:HGNC Symbol;Acc:HGNC:25811]
ENSG00000169093	ASMTL	biallelic	par	X	1403139	acetylserotonin O-methyltransferase like [Source:HGNC Symbol;Acc:HGNC:751]
ENSG00000197976	AKAP17A	biallelic	par	X	1591604	A-kinase anchoring protein 17A [Source:HGNC Symbol;Acc:HGNC:18783]
ENSG00000169084	DHRSX	biallelic	par	X	2219506	dehydrogenase/reductase X-linked [Source:HGNC Symbol;Acc:HGNC:18399]
ENSG00000214717	ZBED1	biallelic	par	X	2486414	zinc finger BED-type containing 1 [Source:HGNC Symbol;Acc:HGNC:447]
ENSG00000002586	CD99	biallelic	par	X	2691187	CD99 molecule (Xg blood group) [Source:HGNC Symbol;Acc:HGNC:7082]
ENSG00000182484	WASH6P	biallelic	par	X	156020826	WASP family homolog 6, pseudogene [Source:HGNC Symbol;Acc:HGNC:31685]
ENSG00000130021	PUDP	biallelic	non par	X	6667865	pseudouridine 5'-phosphatase [Source:HGNC Symbol;Acc:HGNC:16818]
ENSG00000101850	GPR143	biallelic	non par	X	9725346	G protein-coupled receptor 143 [Source:HGNC Symbol;Acc:HGNC:20145]
ENSG00000102054	RBBP7	biallelic	non par	X	16839283	RB binding protein 7, chromatin remodeling factor [Source:HGNC Symbol;Acc:HGNC:9890]
ENSG00000005889	ZFX	biallelic	non par	X	24149173	zinc finger protein X-linked [Source:HGNC Symbol;Acc:HGNC:12869]
ENSG00000147050	KDM6A	biallelic	non par	X	44873177	lysine demethylase 6A [Source:HGNC Symbol;Acc:HGNC:12637]
ENSG00000198088	NUP62CL	biallelic	non par	X	107123427	nucleoporin 62 C-terminal like [Source:HGNC Symbol;Acc:HGNC:25960]
ENSG00000205664		biallelic	non par
ENSG00000168939	SPRY3	monoallelic	par	X	155767812	sprouty RTK signaling antagonist 3 [Source:HGNC Symbol;Acc:HGNC:11271]
ENSG00000183943	PRKX	monoallelic	non par	X	3604340	protein kinase X-linked [Source:HGNC Symbol;Acc:HGNC:9441]
ENSG00000047644	WWC3	monoallelic	non par	X	10015562	WWC family member 3 [Source:HGNC Symbol;Acc:HGNC:29237]
ENSG00000205542	TMSB4X	monoallelic	non par	X	12975110	thymosin beta 4 X-linked [Source:HGNC Symbol;Acc:HGNC:11881]
ENSG00000046647	GEMIN8	monoallelic	non par	X	14008279	gem nuclear organelle associated protein 8 [Source:HGNC Symbol;Acc:HGNC:26044]
ENSG00000087842	PIR	monoallelic	non par	X	15384799	pirin [Source:HGNC Symbol;Acc:HGNC:30048]
ENSG00000126010	GRPR	monoallelic	non par	X	16123565	gastrin releasing peptide receptor [Source:HGNC Symbol;Acc:HGNC:4609]
ENSG00000169891	REPS2	monoallelic	non par	X	16946658	RALBP1 associated Eps domain containing 2 [Source:HGNC Symbol;Acc:HGNC:9963]
ENSG00000177189	RPS6KA3	monoallelic	non par	X	20149911	ribosomal protein S6 kinase A3 [Source:HGNC Symbol;Acc:HGNC:10432]
ENSG00000165186	PTCHD1	monoallelic	non par	X	23334849	patched domain containing 1 [Source:HGNC Symbol;Acc:HGNC:26392]
ENSG00000130741	EIF2S3	monoallelic	non par	X	24054946	eukaryotic translation initiation factor 2 subunit gamma [Source:HGNC Symbol;Acc:HGNC:3267]
ENSG00000102230	PCYT1B	monoallelic	non par	X	24558087	phosphate cytidylyltransferase 1, choline, beta [Source:HGNC Symbol;Acc:HGNC:8755]
ENSG00000124486	USP9X	monoallelic	non par	X	41085445	ubiquitin specific peptidase 9 X-linked [Source:HGNC Symbol;Acc:HGNC:12632]
ENSG00000065923	SLC9A7	monoallelic	non par	X	46599251	solute carrier family 9 member A7 [Source:HGNC Symbol;Acc:HGNC:17123]
ENSG00000196741	LINC01560	monoallelic	non par	X	47483571	long intergenic non-protein coding RNA 1560 [Source:HGNC Symbol;Acc:HGNC:27333]
ENSG00000221994	ZNF630	monoallelic	non par	X	47983356	zinc finger protein 630 [Source:HGNC Symbol;Acc:HGNC:28855]
ENSG00000147155	EBP	monoallelic	non par	X	48521799	EBP cholestenol delta-isomerase [Source:HGNC Symbol;Acc:HGNC:3133]
ENSG00000068354	TBC1D25	monoallelic	non par	X	48539714	TBC1 domain family member 25 [Source:HGNC Symbol;Acc:HGNC:8092]
ENSG00000126768	TIMM17B	monoallelic	non par	X	48893447	translocase of inner mitochondrial membrane 17B [Source:HGNC Symbol;Acc:HGNC:17310]
ENSG00000068400	GRIPAP1	monoallelic	non par	X	48973720	GRIP1 associated protein 1 [Source:HGNC Symbol;Acc:HGNC:18706]
ENSG00000102001	CACNA1F	monoallelic	non par	X	49205063	calcium voltage-gated channel subunit alpha1 F [Source:HGNC Symbol;Acc:HGNC:1393]
ENSG00000196368	NUDT11	monoallelic	non par	X	51490011	nudix hydrolase 11 [Source:HGNC Symbol;Acc:HGNC:18011]
ENSG00000184194	GPR173	monoallelic	non par	X	53049091	G protein-coupled receptor 173 [Source:HGNC Symbol;Acc:HGNC:18186]
ENSG00000072501	SMC1A	monoallelic	non par	X	53374149	structural maintenance of chromosomes 1A [Source:HGNC Symbol;Acc:HGNC:11111]
ENSG00000086758	HUWE1	monoallelic	non par	X	53532096	HECT, UBA and WWE domain containing E3 ubiquitin protein ligase 1 [Source:HGNC Symbol;Acc:HGNC:30892]
ENSG00000165591	FAAH2	monoallelic	non par	X	57286706	fatty acid amide hydrolase 2 [Source:HGNC Symbol;Acc:HGNC:26440]
ENSG00000102053	ZC3H12B	monoallelic	non par	X	65366638	zinc finger CCCH-type containing 12B [Source:HGNC Symbol;Acc:HGNC:17407]
ENSG00000181191	PJA1	monoallelic	non par	X	69160851	praja ring finger ubiquitin ligase 1 [Source:HGNC Symbol;Acc:HGNC:16648]
ENSG00000130054	FAM155B	monoallelic	non par	X	69505241	family with sequence similarity 155 member B [Source:HGNC Symbol;Acc:HGNC:30701]
ENSG00000184634	MED12	monoallelic	non par	X	71118556	mediator complex subunit 12 [Source:HGNC Symbol;Acc:HGNC:11957]
ENSG00000204131	NHSL2	monoallelic	non par	X	71910818	NHS like 2 [Source:HGNC Symbol;Acc:HGNC:33737]
ENSG00000242732	RTL5	monoallelic	non par	X	72127110	retrotransposon Gag like 5 [Source:HGNC Symbol;Acc:HGNC:29430]
ENSG00000102309	PIN4	monoallelic	non par	X	72181353	peptidylprolyl cis/trans isomerase, NIMA-interacting 4 [Source:HGNC Symbol;Acc:HGNC:8992]
ENSG00000186871	ERCC6L	monoallelic	non par	X	72204657	ERCC excision repair 6 like, spindle assembly checkpoint helicase [Source:HGNC Symbol;Acc:HGNC:20794]
ENSG00000229807	XIST	monoallelic	non par	X	73820649	X inactive specific transcript [Source:HGNC Symbol;Acc:HGNC:12810]
ENSG00000102271	KLHL4	monoallelic	non par	X	87517409	kelch like family member 4 [Source:HGNC Symbol;Acc:HGNC:6355]
ENSG00000237506	RPSAP15	monoallelic	non par	X	87703343	ribosomal protein SA pseudogene 15 [Source:HGNC Symbol;Acc:HGNC:31464]
ENSG00000225912	AL121871.1	monoallelic	non par	X	92676519	ribosomal protein L26 (RPL26) pseudogene
ENSG00000147202	DIAPH2	monoallelic	non par	X	96684663	diaphanous related formin 2 [Source:HGNC Symbol;Acc:HGNC:2877]
ENSG00000188917	TRMT2B	monoallelic	non par	X	101009346	tRNA methyltransferase 2 homolog B [Source:HGNC Symbol;Acc:HGNC:25748]
ENSG00000196440	ARMCX4	monoallelic	non par	X	101418287	armadillo repeat containing X-linked 4 [Source:HGNC Symbol;Acc:HGNC:28615]
ENSG00000184867	ARMCX2	monoallelic	non par	X	101655281	armadillo repeat containing X-linked 2 [Source:HGNC Symbol;Acc:HGNC:16869]
ENSG00000184905	TCEAL2	monoallelic	non par	X	102125679	transcription elongation factor A like 2 [Source:HGNC Symbol;Acc:HGNC:29818]
ENSG00000133169	BEX1	monoallelic	non par	X	103062651	brain expressed X-linked 1 [Source:HGNC Symbol;Acc:HGNC:1036]
ENSG00000102409	BEX4	monoallelic	non par	X	103215108	brain expressed X-linked 4 [Source:HGNC Symbol;Acc:HGNC:25475]
ENSG00000133142	TCEAL4	monoallelic	non par	X	103576231	transcription elongation factor A like 4 [Source:HGNC Symbol;Acc:HGNC:26121]
ENSG00000123562	MORF4L2	monoallelic	non par	X	103675496	mortality factor 4 like 2 [Source:HGNC Symbol;Acc:HGNC:16849]
ENSG00000123560	PLP1	monoallelic	non par	X	103773718	proteolipid protein 1 [Source:HGNC Symbol;Acc:HGNC:9086]
ENSG00000133131	MORC4	monoallelic	non par	X	106813871	MORC family CW-type zinc finger 4 [Source:HGNC Symbol;Acc:HGNC:23485]
ENSG00000197565	COL4A6	monoallelic	non par	X	108155607	collagen type IV alpha 6 chain [Source:HGNC Symbol;Acc:HGNC:2208]
ENSG00000133124	IRS4	monoallelic	non par	X	108732482	insulin receptor substrate 4 [Source:HGNC Symbol;Acc:HGNC:6128]
ENSG00000157600	TMEM164	monoallelic	non par	X	110002631	transmembrane protein 164 [Source:HGNC Symbol;Acc:HGNC:26217]
ENSG00000147251	DOCK11	monoallelic	non par	X	118495898	dedicator of cytokinesis 11 [Source:HGNC Symbol;Acc:HGNC:23483]
ENSG00000005893	LAMP2	monoallelic	non par	X	120426148	lysosomal associated membrane protein 2 [Source:HGNC Symbol;Acc:HGNC:6501]
ENSG00000171155	C1GALT1C1	monoallelic	non par	X	120625674	C1GALT1 specific chaperone 1 [Source:HGNC Symbol;Acc:HGNC:24338]
ENSG00000125675	GRIA3	monoallelic	non par	X	123184153	glutamate ionotropic receptor AMPA type subunit 3 [Source:HGNC Symbol;Acc:HGNC:4573]
ENSG00000101966	XIAP	monoallelic	non par	X	123859724	X-linked inhibitor of apoptosis [Source:HGNC Symbol;Acc:HGNC:592]
ENSG00000156697	UTP14A	monoallelic	non par	X	129906121	UTP14A small subunit processome component [Source:HGNC Symbol;Acc:HGNC:10665]
ENSG00000147255	IGSF1	monoallelic	non par	X	131273506	immunoglobulin superfamily member 1 [Source:HGNC Symbol;Acc:HGNC:5948]
ENSG00000076716	GPC4	monoallelic	non par	X	133300103	glypican 4 [Source:HGNC Symbol;Acc:HGNC:4452]
ENSG00000212747	RTL8B	monoallelic	non par	X	135020513	retrotransposon Gag like 8B [Source:HGNC Symbol;Acc:HGNC:33156]
ENSG00000203950	RTL8A	monoallelic	non par	X	135050932	retrotransposon Gag like 8A [Source:HGNC Symbol;Acc:HGNC:24514]
ENSG00000173275	ZNF449	monoallelic	non par	X	135344796	zinc finger protein 449 [Source:HGNC Symbol;Acc:HGNC:21039]
ENSG00000165359	INTS6L	monoallelic	non par	X	135520643	integrator complex subunit 6 like [Source:HGNC Symbol;Acc:HGNC:27334]
ENSG00000198689	SLC9A6	monoallelic	non par	X	135973841	solute carrier family 9 member A6 [Source:HGNC Symbol;Acc:HGNC:11079]
ENSG00000102241	HTATSF1	monoallelic	non par	X	136497079	HIV-1 Tat specific factor 1 [Source:HGNC Symbol;Acc:HGNC:5276]
ENSG00000101974	ATP11C	monoallelic	non par	X	139726346	ATPase phospholipid transporting 11C [Source:HGNC Symbol;Acc:HGNC:13554]
ENSG00000063601	MTMR1	monoallelic	non par	X	150692971	myotubularin related protein 1 [Source:HGNC Symbol;Acc:HGNC:7449]
ENSG00000102181	CD99L2	monoallelic	non par	X	150766336	CD99 molecule like 2 [Source:HGNC Symbol;Acc:HGNC:18237]
ENSG00000102195	GPR50	monoallelic	non par	X	151176584	G protein-coupled receptor 50 [Source:HGNC Symbol;Acc:HGNC:4506]
ENSG00000130032	PRRG3	monoallelic	non par	X	151694658	proline rich and Gla domain 3 [Source:HGNC Symbol;Acc:HGNC:30798]
ENSG00000063587	ZNF275	monoallelic	non par	X	153334147	zinc finger protein 275 [Source:HGNC Symbol;Acc:HGNC:13069]
ENSG00000180879	SSR4	monoallelic	non par	X	153793516	signal sequence receptor subunit 4 [Source:HGNC Symbol;Acc:HGNC:11326]
ENSG00000067840	PDZD4	monoallelic	non par	X	153802166	PDZ domain containing 4 [Source:HGNC Symbol;Acc:HGNC:21167]
ENSG00000089820	ARHGAP4	monoallelic	non par	X	153907367	Rho GTPase activating protein 4 [Source:HGNC Symbol;Acc:HGNC:674]
ENSG00000102030	NAA10	monoallelic	non par	X	153929225	N(alpha)-acetyltransferase 10, NatA catalytic subunit [Source:HGNC Symbol;Acc:HGNC:18704]
ENSG00000172534	HCFC1	monoallelic	non par	X	153947557	host cell factor C1 [Source:HGNC Symbol;Acc:HGNC:4839]
ENSG00000177854	TMEM187	monoallelic	non par	X	153972754	transmembrane protein 187 [Source:HGNC Symbol;Acc:HGNC:13705]
ENSG00000184216	IRAK1	monoallelic	non par	X	154010506	interleukin 1 receptor associated kinase 1 [Source:HGNC Symbol;Acc:HGNC:6112]
ENSG00000169057	MECP2	monoallelic	non par	X	154021573	methyl-CpG binding protein 2 [Source:HGNC Symbol;Acc:HGNC:6990]
ENSG00000196924	FLNA	monoallelic	non par	X	154348524	filamin A [Source:HGNC Symbol;Acc:HGNC:3754]
ENSG00000130827	PLXNA3	monoallelic	non par	X	154458281	plexin A3 [Source:HGNC Symbol;Acc:HGNC:9101]
ENSG00000196976	LAGE3	monoallelic	non par	X	154477769	L antigen family member 3 [Source:HGNC Symbol;Acc:HGNC:26058]
ENSG00000102178	UBL4A	monoallelic	non par	X	154483717	ubiquitin like 4A [Source:HGNC Symbol;Acc:HGNC:12505]
ENSG00000160211	G6PD	monoallelic	non par	X	154531391	glucose-6-phosphate dehydrogenase [Source:HGNC Symbol;Acc:HGNC:4057]
ENSG00000130826	DKC1	monoallelic	non par	X	154762742	dyskerin pseudouridine synthase 1 [Source:HGNC Symbol;Acc:HGNC:2890]
ENSG00000130830	MPP1	monoallelic	non par	X	154778684	membrane palmitoylated protein 1 [Source:HGNC Symbol;Acc:HGNC:7219]
ENSG00000147402		monoallelic	non par
ENSG00000204466		monoallelic	non par
ENSG00000198223	CSF2RA	biallelic	par	X	1268800	colony stimulating factor 2 receptor alpha subunit [Source:HGNC Symbol;Acc:HGNC:2435]
ENSG00000196433	ASMT	biallelic	par	X	1615059	acetylserotonin O-methyltransferase [Source:HGNC Symbol;Acc:HGNC:750]
ENSG00000126010	GRPR	biallelic	non par	X	16123565	gastrin releasing peptide receptor [Source:HGNC Symbol;Acc:HGNC:4609]
ENSG00000130741	EIF2S3	biallelic	non par	X	24054946	eukaryotic translation initiation factor 2 subunit gamma [Source:HGNC Symbol;Acc:HGNC:3267]
ENSG00000224975	INE1	biallelic	non par	X	47204921	inactivation escape 1 [Source:HGNC Symbol;Acc:HGNC:6060]
ENSG00000068354	TBC1D25	biallelic	non par	X	48539714	TBC1 domain family member 25 [Source:HGNC Symbol;Acc:HGNC:8092]
ENSG00000006756	ARSD	monoallelic	non par	X	2903972	arylsulfatase D [Source:HGNC Symbol;Acc:HGNC:717]
ENSG00000101825	MXRA5	monoallelic	non par	X	3308565	matrix remodeling associated 5 [Source:HGNC Symbol;Acc:HGNC:7539]
ENSG00000102054	RBBP7	monoallelic	non par	X	16839283	RB binding protein 7, chromatin remodeling factor [Source:HGNC Symbol;Acc:HGNC:9890]
ENSG00000184368	MAP7D2	monoallelic	non par	X	20006713	MAP7 domain containing 2 [Source:HGNC Symbol;Acc:HGNC:25899]
ENSG00000158423	RIBC1	monoallelic	non par	X	53422690	RIB43A domain with coiled-coils 1 [Source:HGNC Symbol;Acc:HGNC:26537]
ENSG00000079482	OPHN1	monoallelic	non par	X	68042344	oligophrenin 1 [Source:HGNC Symbol;Acc:HGNC:8148]
ENSG00000102385	DRP2	monoallelic	non par	X	101219769	dystrophin related protein 2 [Source:HGNC Symbol;Acc:HGNC:3032]
ENSG00000089682	RBM41	monoallelic	non par	X	107064420	RNA binding motif protein 41 [Source:HGNC Symbol;Acc:HGNC:25617]
ENSG00000198088	NUP62CL	monoallelic	non par	X	107123427	nucleoporin 62 C-terminal like [Source:HGNC Symbol;Acc:HGNC:25960]
ENSG00000198918	RPL39	monoallelic	non par	X	119786504	ribosomal protein L39 [Source:HGNC Symbol;Acc:HGNC:10350]
ENSG00000085185	BCORL1	monoallelic	non par	X	129981107	BCL6 corepressor like 1 [Source:HGNC Symbol;Acc:HGNC:25657]
ENSG00000071553	ATP6AP1	monoallelic	non par	X	154428645	ATPase H+ transporting accessory protein 1 [Source:HGNC Symbol;Acc:HGNC:868]

## Sheet: KS4#D_47XXY
GeneID	Gene.name	type	par	Chrom	Gene.start	Description
ENSG00000182378	PLCXD1	biallelic	par	X	276322	phosphatidylinositol specific phospholipase C X domain containing 1 [Source:HGNC Symbol;Acc:HGNC:23148]
ENSG00000178605	GTPBP6	biallelic	par	X	304529	GTP binding protein 6 (putative) [Source:HGNC Symbol;Acc:HGNC:30189]
ENSG00000167393	PPP2R3B	biallelic	par	X	333933	protein phosphatase 2 regulatory subunit B''beta [Source:HGNC Symbol;Acc:HGNC:13417]
ENSG00000198223	CSF2RA	biallelic	par	X	1268800	colony stimulating factor 2 receptor alpha subunit [Source:HGNC Symbol;Acc:HGNC:2435]
ENSG00000169100	SLC25A6	biallelic	par	X	1386152	solute carrier family 25 member 6 [Source:HGNC Symbol;Acc:HGNC:10992]
ENSG00000169093	ASMTL	biallelic	par	X	1403139	acetylserotonin O-methyltransferase like [Source:HGNC Symbol;Acc:HGNC:751]
ENSG00000197976	AKAP17A	biallelic	par	X	1591604	A-kinase anchoring protein 17A [Source:HGNC Symbol;Acc:HGNC:18783]
ENSG00000196433	ASMT	biallelic	par	X	1615059	acetylserotonin O-methyltransferase [Source:HGNC Symbol;Acc:HGNC:750]
ENSG00000169084	DHRSX	biallelic	par	X	2219506	dehydrogenase/reductase X-linked [Source:HGNC Symbol;Acc:HGNC:18399]
ENSG00000214717	ZBED1	biallelic	par	X	2486414	zinc finger BED-type containing 1 [Source:HGNC Symbol;Acc:HGNC:447]
ENSG00000002586	CD99	biallelic	par	X	2691187	CD99 molecule (Xg blood group) [Source:HGNC Symbol;Acc:HGNC:7082]
ENSG00000182484	WASH6P	biallelic	par	X	156020826	WASP family homolog 6, pseudogene [Source:HGNC Symbol;Acc:HGNC:31685]
ENSG00000130021	PUDP	biallelic	non par	X	6667865	pseudouridine 5'-phosphatase [Source:HGNC Symbol;Acc:HGNC:16818]
ENSG00000126010	GRPR	biallelic	non par	X	16123565	gastrin releasing peptide receptor [Source:HGNC Symbol;Acc:HGNC:4609]
ENSG00000169895	SYAP1	biallelic	non par	X	16719612	synapse associated protein 1 [Source:HGNC Symbol;Acc:HGNC:16273]
ENSG00000130741	EIF2S3	biallelic	non par	X	24054946	eukaryotic translation initiation factor 2 subunit gamma [Source:HGNC Symbol;Acc:HGNC:3267]
ENSG00000005889	ZFX	biallelic	non par	X	24149173	zinc finger protein X-linked [Source:HGNC Symbol;Acc:HGNC:12869]
ENSG00000147050	KDM6A	biallelic	non par	X	44873177	lysine demethylase 6A [Source:HGNC Symbol;Acc:HGNC:12637]
ENSG00000205664		biallelic	non par
ENSG00000168939	SPRY3	monoallelic	par	X	155767812	sprouty RTK signaling antagonist 3 [Source:HGNC Symbol;Acc:HGNC:11271]
ENSG00000006756	ARSD	monoallelic	non par	X	2903972	arylsulfatase D [Source:HGNC Symbol;Acc:HGNC:717]
ENSG00000101825	MXRA5	monoallelic	non par	X	3308565	matrix remodeling associated 5 [Source:HGNC Symbol;Acc:HGNC:7539]
ENSG00000183943	PRKX	monoallelic	non par	X	3604340	protein kinase X-linked [Source:HGNC Symbol;Acc:HGNC:9441]
ENSG00000205542	TMSB4X	monoallelic	non par	X	12975110	thymosin beta 4 X-linked [Source:HGNC Symbol;Acc:HGNC:11881]
ENSG00000176896	TCEANC	monoallelic	non par	X	13653189	transcription elongation factor A N-terminal and central domain containing [Source:HGNC Symbol;Acc:HGNC:28277]
ENSG00000046647	GEMIN8	monoallelic	non par	X	14008279	gem nuclear organelle associated protein 8 [Source:HGNC Symbol;Acc:HGNC:26044]
ENSG00000087842	PIR	monoallelic	non par	X	15384799	pirin [Source:HGNC Symbol;Acc:HGNC:30048]
ENSG00000102054	RBBP7	monoallelic	non par	X	16839283	RB binding protein 7, chromatin remodeling factor [Source:HGNC Symbol;Acc:HGNC:9890]
ENSG00000169891	REPS2	monoallelic	non par	X	16946658	RALBP1 associated Eps domain containing 2 [Source:HGNC Symbol;Acc:HGNC:9963]
ENSG00000184368	MAP7D2	monoallelic	non par	X	20006713	MAP7 domain containing 2 [Source:HGNC Symbol;Acc:HGNC:25899]
ENSG00000177189	RPS6KA3	monoallelic	non par	X	20149911	ribosomal protein S6 kinase A3 [Source:HGNC Symbol;Acc:HGNC:10432]
ENSG00000102230	PCYT1B	monoallelic	non par	X	24558087	phosphate cytidylyltransferase 1, choline, beta [Source:HGNC Symbol;Acc:HGNC:8755]
ENSG00000124486	USP9X	monoallelic	non par	X	41085445	ubiquitin specific peptidase 9 X-linked [Source:HGNC Symbol;Acc:HGNC:12632]
ENSG00000235587	GAPDHP65	monoallelic	non par	X	46439709	glyceraldehyde 3 phosphate dehydrogenase pseudogene 65 [Source:HGNC Symbol;Acc:HGNC:4143]
ENSG00000065923	SLC9A7	monoallelic	non par	X	46599251	solute carrier family 9 member A7 [Source:HGNC Symbol;Acc:HGNC:17123]
ENSG00000196741	LINC01560	monoallelic	non par	X	47483571	long intergenic non-protein coding RNA 1560 [Source:HGNC Symbol;Acc:HGNC:27333]
ENSG00000147155	EBP	monoallelic	non par	X	48521799	EBP cholestenol delta-isomerase [Source:HGNC Symbol;Acc:HGNC:3133]
ENSG00000068354	TBC1D25	monoallelic	non par	X	48539714	TBC1 domain family member 25 [Source:HGNC Symbol;Acc:HGNC:8092]
ENSG00000126768	TIMM17B	monoallelic	non par	X	48893447	translocase of inner mitochondrial membrane 17B [Source:HGNC Symbol;Acc:HGNC:17310]
ENSG00000102100	SLC35A2	monoallelic	non par	X	48903180	solute carrier family 35 member A2 [Source:HGNC Symbol;Acc:HGNC:11022]
ENSG00000068400	GRIPAP1	monoallelic	non par	X	48973720	GRIP1 associated protein 1 [Source:HGNC Symbol;Acc:HGNC:18706]
ENSG00000102001	CACNA1F	monoallelic	non par	X	49205063	calcium voltage-gated channel subunit alpha1 F [Source:HGNC Symbol;Acc:HGNC:1393]
ENSG00000196368	NUDT11	monoallelic	non par	X	51490011	nudix hydrolase 11 [Source:HGNC Symbol;Acc:HGNC:18011]
ENSG00000184194	GPR173	monoallelic	non par	X	53049091	G protein-coupled receptor 173 [Source:HGNC Symbol;Acc:HGNC:18186]
ENSG00000072501	SMC1A	monoallelic	non par	X	53374149	structural maintenance of chromosomes 1A [Source:HGNC Symbol;Acc:HGNC:11111]
ENSG00000086758	HUWE1	monoallelic	non par	X	53532096	HECT, UBA and WWE domain containing E3 ubiquitin protein ligase 1 [Source:HGNC Symbol;Acc:HGNC:30892]
ENSG00000131080	EDA2R	monoallelic	non par	X	66595637	ectodysplasin A2 receptor [Source:HGNC Symbol;Acc:HGNC:17756]
ENSG00000079482	OPHN1	monoallelic	non par	X	68042344	oligophrenin 1 [Source:HGNC Symbol;Acc:HGNC:8148]
ENSG00000181191	PJA1	monoallelic	non par	X	69160851	praja ring finger ubiquitin ligase 1 [Source:HGNC Symbol;Acc:HGNC:16648]
ENSG00000130054	FAM155B	monoallelic	non par	X	69505241	family with sequence similarity 155 member B [Source:HGNC Symbol;Acc:HGNC:30701]
ENSG00000184634	MED12	monoallelic	non par	X	71118556	mediator complex subunit 12 [Source:HGNC Symbol;Acc:HGNC:11957]
ENSG00000204131	NHSL2	monoallelic	non par	X	71910818	NHS like 2 [Source:HGNC Symbol;Acc:HGNC:33737]
ENSG00000102309	PIN4	monoallelic	non par	X	72181353	peptidylprolyl cis/trans isomerase, NIMA-interacting 4 [Source:HGNC Symbol;Acc:HGNC:8992]
ENSG00000186871	ERCC6L	monoallelic	non par	X	72204657	ERCC excision repair 6 like, spindle assembly checkpoint helicase [Source:HGNC Symbol;Acc:HGNC:20794]
ENSG00000229807	XIST	monoallelic	non par	X	73820649	X inactive specific transcript [Source:HGNC Symbol;Acc:HGNC:12810]
ENSG00000102271	KLHL4	monoallelic	non par	X	87517409	kelch like family member 4 [Source:HGNC Symbol;Acc:HGNC:6355]
ENSG00000237506	RPSAP15	monoallelic	non par	X	87703343	ribosomal protein SA pseudogene 15 [Source:HGNC Symbol;Acc:HGNC:31464]
ENSG00000225912	AL121871.1	monoallelic	non par	X	92676519	ribosomal protein L26 (RPL26) pseudogene
ENSG00000147202	DIAPH2	monoallelic	non par	X	96684663	diaphanous related formin 2 [Source:HGNC Symbol;Acc:HGNC:2877]
ENSG00000188917	TRMT2B	monoallelic	non par	X	101009346	tRNA methyltransferase 2 homolog B [Source:HGNC Symbol;Acc:HGNC:25748]
ENSG00000196440	ARMCX4	monoallelic	non par	X	101418287	armadillo repeat containing X-linked 4 [Source:HGNC Symbol;Acc:HGNC:28615]
ENSG00000237682	AC234775.2	monoallelic	non par	X	101537485	protein kinase C, iota (PRKCI) pseudogene
ENSG00000184867	ARMCX2	monoallelic	non par	X	101655281	armadillo repeat containing X-linked 2 [Source:HGNC Symbol;Acc:HGNC:16869]
ENSG00000184905	TCEAL2	monoallelic	non par	X	102125679	transcription elongation factor A like 2 [Source:HGNC Symbol;Acc:HGNC:29818]
ENSG00000133169	BEX1	monoallelic	non par	X	103062651	brain expressed X-linked 1 [Source:HGNC Symbol;Acc:HGNC:1036]
ENSG00000102409	BEX4	monoallelic	non par	X	103215108	brain expressed X-linked 4 [Source:HGNC Symbol;Acc:HGNC:25475]
ENSG00000133142	TCEAL4	monoallelic	non par	X	103576231	transcription elongation factor A like 4 [Source:HGNC Symbol;Acc:HGNC:26121]
ENSG00000123562	MORF4L2	monoallelic	non par	X	103675496	mortality factor 4 like 2 [Source:HGNC Symbol;Acc:HGNC:16849]
ENSG00000123560	PLP1	monoallelic	non par	X	103773718	proteolipid protein 1 [Source:HGNC Symbol;Acc:HGNC:9086]
ENSG00000133131	MORC4	monoallelic	non par	X	106813871	MORC family CW-type zinc finger 4 [Source:HGNC Symbol;Acc:HGNC:23485]
ENSG00000198088	NUP62CL	monoallelic	non par	X	107123427	nucleoporin 62 C-terminal like [Source:HGNC Symbol;Acc:HGNC:25960]
ENSG00000080561	MID2	monoallelic	non par	X	107825755	midline 2 [Source:HGNC Symbol;Acc:HGNC:7096]
ENSG00000197565	COL4A6	monoallelic	non par	X	108155607	collagen type IV alpha 6 chain [Source:HGNC Symbol;Acc:HGNC:2208]
ENSG00000133124	IRS4	monoallelic	non par	X	108732482	insulin receptor substrate 4 [Source:HGNC Symbol;Acc:HGNC:6128]
ENSG00000157600	TMEM164	monoallelic	non par	X	110002631	transmembrane protein 164 [Source:HGNC Symbol;Acc:HGNC:26217]
ENSG00000224664	RPL36AP53	monoallelic	non par	X	114589620	ribosomal protein L36a pseudogene 53 [Source:HGNC Symbol;Acc:HGNC:36517]
ENSG00000147251	DOCK11	monoallelic	non par	X	118495898	dedicator of cytokinesis 11 [Source:HGNC Symbol;Acc:HGNC:23483]
ENSG00000005893	LAMP2	monoallelic	non par	X	120426148	lysosomal associated membrane protein 2 [Source:HGNC Symbol;Acc:HGNC:6501]
ENSG00000171155	C1GALT1C1	monoallelic	non par	X	120625674	C1GALT1 specific chaperone 1 [Source:HGNC Symbol;Acc:HGNC:24338]
ENSG00000125675	GRIA3	monoallelic	non par	X	123184153	glutamate ionotropic receptor AMPA type subunit 3 [Source:HGNC Symbol;Acc:HGNC:4573]
ENSG00000009694	TENM1	monoallelic	non par	X	124375903	teneurin transmembrane protein 1 [Source:HGNC Symbol;Acc:HGNC:8117]
ENSG00000156697	UTP14A	monoallelic	non par	X	129906121	UTP14A small subunit processome component [Source:HGNC Symbol;Acc:HGNC:10665]
ENSG00000085185	BCORL1	monoallelic	non par	X	129981107	BCL6 corepressor like 1 [Source:HGNC Symbol;Acc:HGNC:25657]
ENSG00000147255	IGSF1	monoallelic	non par	X	131273506	immunoglobulin superfamily member 1 [Source:HGNC Symbol;Acc:HGNC:5948]
ENSG00000076716	GPC4	monoallelic	non par	X	133300103	glypican 4 [Source:HGNC Symbol;Acc:HGNC:4452]
ENSG00000212747	RTL8B	monoallelic	non par	X	135020513	retrotransposon Gag like 8B [Source:HGNC Symbol;Acc:HGNC:33156]
ENSG00000203950	RTL8A	monoallelic	non par	X	135050932	retrotransposon Gag like 8A [Source:HGNC Symbol;Acc:HGNC:24514]
ENSG00000173275	ZNF449	monoallelic	non par	X	135344796	zinc finger protein 449 [Source:HGNC Symbol;Acc:HGNC:21039]
ENSG00000165359	INTS6L	monoallelic	non par	X	135520643	integrator complex subunit 6 like [Source:HGNC Symbol;Acc:HGNC:27334]
ENSG00000198689	SLC9A6	monoallelic	non par	X	135973841	solute carrier family 9 member A6 [Source:HGNC Symbol;Acc:HGNC:11079]
ENSG00000102241	HTATSF1	monoallelic	non par	X	136497079	HIV-1 Tat specific factor 1 [Source:HGNC Symbol;Acc:HGNC:5276]
ENSG00000234825	XRCC6P2	monoallelic	non par	X	150231075	X-ray repair cross complementing 6 pseudogene 2 [Source:HGNC Symbol;Acc:HGNC:45184]
ENSG00000063601	MTMR1	monoallelic	non par	X	150692971	myotubularin related protein 1 [Source:HGNC Symbol;Acc:HGNC:7449]
ENSG00000102181	CD99L2	monoallelic	non par	X	150766336	CD99 molecule like 2 [Source:HGNC Symbol;Acc:HGNC:18237]
ENSG00000130032	PRRG3	monoallelic	non par	X	151694658	proline rich and Gla domain 3 [Source:HGNC Symbol;Acc:HGNC:30798]
ENSG00000183837	PNMA3	monoallelic	non par	X	153056409	PNMA family member 3 [Source:HGNC Symbol;Acc:HGNC:18742]
ENSG00000063587	ZNF275	monoallelic	non par	X	153334147	zinc finger protein 275 [Source:HGNC Symbol;Acc:HGNC:13069]
ENSG00000213397	HAUS7	monoallelic	non par	X	153447666	HAUS augmin like complex subunit 7 [Source:HGNC Symbol;Acc:HGNC:32979]
ENSG00000180879	SSR4	monoallelic	non par	X	153793516	signal sequence receptor subunit 4 [Source:HGNC Symbol;Acc:HGNC:11326]
ENSG00000067840	PDZD4	monoallelic	non par	X	153802166	PDZ domain containing 4 [Source:HGNC Symbol;Acc:HGNC:21167]
ENSG00000089820	ARHGAP4	monoallelic	non par	X	153907367	Rho GTPase activating protein 4 [Source:HGNC Symbol;Acc:HGNC:674]
ENSG00000102030	NAA10	monoallelic	non par	X	153929225	N(alpha)-acetyltransferase 10, NatA catalytic subunit [Source:HGNC Symbol;Acc:HGNC:18704]
ENSG00000172534	HCFC1	monoallelic	non par	X	153947557	host cell factor C1 [Source:HGNC Symbol;Acc:HGNC:4839]
ENSG00000177854	TMEM187	monoallelic	non par	X	153972754	transmembrane protein 187 [Source:HGNC Symbol;Acc:HGNC:13705]
ENSG00000184216	IRAK1	monoallelic	non par	X	154010506	interleukin 1 receptor associated kinase 1 [Source:HGNC Symbol;Acc:HGNC:6112]
ENSG00000169057	MECP2	monoallelic	non par	X	154021573	methyl-CpG binding protein 2 [Source:HGNC Symbol;Acc:HGNC:6990]
ENSG00000196924	FLNA	monoallelic	non par	X	154348524	filamin A [Source:HGNC Symbol;Acc:HGNC:3754]
ENSG00000130827	PLXNA3	monoallelic	non par	X	154458281	plexin A3 [Source:HGNC Symbol;Acc:HGNC:9101]
ENSG00000196976	LAGE3	monoallelic	non par	X	154477769	L antigen family member 3 [Source:HGNC Symbol;Acc:HGNC:26058]
ENSG00000102178	UBL4A	monoallelic	non par	X	154483717	ubiquitin like 4A [Source:HGNC Symbol;Acc:HGNC:12505]
ENSG00000160211	G6PD	monoallelic	non par	X	154531391	glucose-6-phosphate dehydrogenase [Source:HGNC Symbol;Acc:HGNC:4057]
ENSG00000130826	DKC1	monoallelic	non par	X	154762742	dyskerin pseudouridine synthase 1 [Source:HGNC Symbol;Acc:HGNC:2890]
ENSG00000130830	MPP1	monoallelic	non par	X	154778684	membrane palmitoylated protein 1 [Source:HGNC Symbol;Acc:HGNC:7219]
ENSG00000017621		monoallelic	non par
ENSG00000147402		monoallelic	non par
ENSG00000204466		monoallelic	non par
ENSG00000185291	IL3RA	biallelic	par	X	1336616	interleukin 3 receptor subunit alpha [Source:HGNC Symbol;Acc:HGNC:6012]
ENSG00000147202	DIAPH2	biallelic	non par	X	96684663	diaphanous related formin 2 [Source:HGNC Symbol;Acc:HGNC:2877]
ENSG00000205664	RP11-706O15.1	biallelic	non par
ENSG00000102317	RBM3	monoallelic	non par	X	48574449	RNA binding motif protein 3 [Source:HGNC Symbol;Acc:HGNC:9900]
ENSG00000165591	FAAH2	monoallelic	non par	X	57286706	fatty acid amide hydrolase 2 [Source:HGNC Symbol;Acc:HGNC:26440]
ENSG00000102053	ZC3H12B	monoallelic	non par	X	65366638	zinc finger CCCH-type containing 12B [Source:HGNC Symbol;Acc:HGNC:17407]
ENSG00000184785	SMIM10	monoallelic	non par	X	134990991	small integral membrane protein 10 [Source:HGNC Symbol;Acc:HGNC:41913]
ENSG00000169446	MMGT1	monoallelic	non par	X	135962070	membrane magnesium transporter 1 [Source:HGNC Symbol;Acc:HGNC:28100]

## Sheet: KS3#A_47XXY
GeneID	Gene.name	type	par	Chrom	Gene.start	Description
ENSG00000182378	PLCXD1	biallelic	par	X	276322	phosphatidylinositol specific phospholipase C X domain containing 1 [Source:HGNC Symbol;Acc:HGNC:23148]
ENSG00000178605	GTPBP6	biallelic	par	X	304529	GTP binding protein 6 (putative) [Source:HGNC Symbol;Acc:HGNC:30189]
ENSG00000167393	PPP2R3B	biallelic	par	X	333933	protein phosphatase 2 regulatory subunit B''beta [Source:HGNC Symbol;Acc:HGNC:13417]
ENSG00000169100	SLC25A6	biallelic	par	X	1386152	solute carrier family 25 member 6 [Source:HGNC Symbol;Acc:HGNC:10992]
ENSG00000236017	ASMTL-AS1	biallelic	par	X	1401769	ASMTL antisense RNA 1 [Source:HGNC Symbol;Acc:HGNC:25811]
ENSG00000169093	ASMTL	biallelic	par	X	1403139	acetylserotonin O-methyltransferase like [Source:HGNC Symbol;Acc:HGNC:751]
ENSG00000197976	AKAP17A	biallelic	par	X	1591604	A-kinase anchoring protein 17A [Source:HGNC Symbol;Acc:HGNC:18783]
ENSG00000169084	DHRSX	biallelic	par	X	2219506	dehydrogenase/reductase X-linked [Source:HGNC Symbol;Acc:HGNC:18399]
ENSG00000214717	ZBED1	biallelic	par	X	2486414	zinc finger BED-type containing 1 [Source:HGNC Symbol;Acc:HGNC:447]
ENSG00000002586	CD99	biallelic	par	X	2691187	CD99 molecule (Xg blood group) [Source:HGNC Symbol;Acc:HGNC:7082]
ENSG00000056998	GYG2	biallelic	non par	X	2828822	glycogenin 2 [Source:HGNC Symbol;Acc:HGNC:4700]
ENSG00000101825	MXRA5	biallelic	non par	X	3308565	matrix remodeling associated 5 [Source:HGNC Symbol;Acc:HGNC:7539]
ENSG00000183943	PRKX	biallelic	non par	X	3604340	protein kinase X-linked [Source:HGNC Symbol;Acc:HGNC:9441]
ENSG00000130021	PUDP	biallelic	non par	X	6667865	pseudouridine 5'-phosphatase [Source:HGNC Symbol;Acc:HGNC:16818]
ENSG00000011201	ANOS1	biallelic	non par	X	8528874	anosmin 1 [Source:HGNC Symbol;Acc:HGNC:6211]
ENSG00000146950	SHROOM2	biallelic	non par	X	9786429	shroom family member 2 [Source:HGNC Symbol;Acc:HGNC:630]
ENSG00000205542	TMSB4X	biallelic	non par	X	12975110	thymosin beta 4 X-linked [Source:HGNC Symbol;Acc:HGNC:11881]
ENSG00000087842	PIR	biallelic	non par	X	15384799	pirin [Source:HGNC Symbol;Acc:HGNC:30048]
ENSG00000169249	ZRSR2	biallelic	non par	X	15790472	zinc finger CCCH-type, RNA binding motif and serine/arginine rich 2 [Source:HGNC Symbol;Acc:HGNC:23019]
ENSG00000169891	REPS2	biallelic	non par	X	16946658	RALBP1 associated Eps domain containing 2 [Source:HGNC Symbol;Acc:HGNC:9963]
ENSG00000180815	MAP3K15	biallelic	non par	X	19360056	mitogen-activated protein kinase kinase kinase 15 [Source:HGNC Symbol;Acc:HGNC:31689]
ENSG00000012174	MBTPS2	biallelic	non par	X	21839617	membrane bound transcription factor peptidase, site 2 [Source:HGNC Symbol;Acc:HGNC:15455]
ENSG00000165186	PTCHD1	biallelic	non par	X	23334849	patched domain containing 1 [Source:HGNC Symbol;Acc:HGNC:26392]
ENSG00000123130	ACOT9	biallelic	non par	X	23701055	acyl-CoA thioesterase 9 [Source:HGNC Symbol;Acc:HGNC:17152]
ENSG00000147027	TMEM47	biallelic	non par	X	34627075	transmembrane protein 47 [Source:HGNC Symbol;Acc:HGNC:18515]
ENSG00000185753	CXorf38	biallelic	non par	X	40626921	chromosome X open reading frame 38 [Source:HGNC Symbol;Acc:HGNC:28589]
ENSG00000189221	MAOA	biallelic	non par	X	43654907	monoamine oxidase A [Source:HGNC Symbol;Acc:HGNC:6833]
ENSG00000130985	UBA1	biallelic	non par	X	47190861	ubiquitin like modifier activating enzyme 1 [Source:HGNC Symbol;Acc:HGNC:12469]
ENSG00000147099	HDAC8	biallelic	non par	X	72329516	histone deacetylase 8 [Source:HGNC Symbol;Acc:HGNC:13315]
ENSG00000102271	KLHL4	biallelic	non par	X	87517409	kelch like family member 4 [Source:HGNC Symbol;Acc:HGNC:6355]
ENSG00000186310	NAP1L3	biallelic	non par	X	93670930	nucleosome assembly protein 1 like 3 [Source:HGNC Symbol;Acc:HGNC:7639]
ENSG00000000003	TSPAN6	biallelic	non par	X	100627108	tetraspanin 6 [Source:HGNC Symbol;Acc:HGNC:11858]
ENSG00000102384	CENPI	biallelic	non par	X	101098218	centromere protein I [Source:HGNC Symbol;Acc:HGNC:3968]
ENSG00000133169	BEX1	biallelic	non par	X	103062651	brain expressed X-linked 1 [Source:HGNC Symbol;Acc:HGNC:1036]
ENSG00000133131	MORC4	biallelic	non par	X	106813871	MORC family CW-type zinc finger 4 [Source:HGNC Symbol;Acc:HGNC:23485]
ENSG00000197565	COL4A6	biallelic	non par	X	108155607	collagen type IV alpha 6 chain [Source:HGNC Symbol;Acc:HGNC:2208]
ENSG00000101938	CHRDL1	biallelic	non par	X	110673856	chordin like 1 [Source:HGNC Symbol;Acc:HGNC:29861]
ENSG00000147251	DOCK11	biallelic	non par	X	118495898	dedicator of cytokinesis 11 [Source:HGNC Symbol;Acc:HGNC:23483]
ENSG00000171155	C1GALT1C1	biallelic	non par	X	120625674	C1GALT1 specific chaperone 1 [Source:HGNC Symbol;Acc:HGNC:24338]
ENSG00000102181	CD99L2	biallelic	non par	X	150766336	CD99 molecule like 2 [Source:HGNC Symbol;Acc:HGNC:18237]
ENSG00000102287	GABRE	biallelic	non par	X	151953124	gamma-aminobutyric acid type A receptor epsilon subunit [Source:HGNC Symbol;Acc:HGNC:4085]
ENSG00000183837	PNMA3	biallelic	non par	X	153056409	PNMA family member 3 [Source:HGNC Symbol;Acc:HGNC:18742]
ENSG00000063587	ZNF275	biallelic	non par	X	153334147	zinc finger protein 275 [Source:HGNC Symbol;Acc:HGNC:13069]
ENSG00000182492	BGN	biallelic	non par	X	153494980	biglycan [Source:HGNC Symbol;Acc:HGNC:1044]
ENSG00000130821	SLC6A8	biallelic	non par	X	153687926	solute carrier family 6 member 8 [Source:HGNC Symbol;Acc:HGNC:11055]
ENSG00000185825	BCAP31	biallelic	non par	X	153700492	B cell receptor associated protein 31 [Source:HGNC Symbol;Acc:HGNC:16695]
ENSG00000101986	ABCD1	biallelic	non par	X	153724856	ATP binding cassette subfamily D member 1 [Source:HGNC Symbol;Acc:HGNC:61]
ENSG00000067829	IDH3G	biallelic	non par	X	153785766	isocitrate dehydrogenase (NAD(+)) 3 non-catalytic subunit gamma [Source:HGNC Symbol;Acc:HGNC:5386]
ENSG00000180879	SSR4	biallelic	non par	X	153793516	signal sequence receptor subunit 4 [Source:HGNC Symbol;Acc:HGNC:11326]
ENSG00000196924	FLNA	biallelic	non par	X	154348524	filamin A [Source:HGNC Symbol;Acc:HGNC:3754]
ENSG00000130827	PLXNA3	biallelic	non par	X	154458281	plexin A3 [Source:HGNC Symbol;Acc:HGNC:9101]
ENSG00000196976	LAGE3	biallelic	non par	X	154477769	L antigen family member 3 [Source:HGNC Symbol;Acc:HGNC:26058]
ENSG00000102178	UBL4A	biallelic	non par	X	154483717	ubiquitin like 4A [Source:HGNC Symbol;Acc:HGNC:12505]
ENSG00000205664		biallelic	non par
ENSG00000168939	SPRY3	monoallelic	par	X	155767812	sprouty RTK signaling antagonist 3 [Source:HGNC Symbol;Acc:HGNC:11271]
ENSG00000182484	WASH6P	monoallelic	par	X	156020826	WASP family homolog 6, pseudogene [Source:HGNC Symbol;Acc:HGNC:31685]
ENSG00000047644	WWC3	monoallelic	non par	X	10015562	WWC family member 3 [Source:HGNC Symbol;Acc:HGNC:29237]
ENSG00000101911	PRPS2	monoallelic	non par	X	12791355	phosphoribosyl pyrophosphate synthetase 2 [Source:HGNC Symbol;Acc:HGNC:9465]
ENSG00000126010	GRPR	monoallelic	non par	X	16123565	gastrin releasing peptide receptor [Source:HGNC Symbol;Acc:HGNC:4609]
ENSG00000102054	RBBP7	monoallelic	non par	X	16839283	RB binding protein 7, chromatin remodeling factor [Source:HGNC Symbol;Acc:HGNC:9890]
ENSG00000184368	MAP7D2	monoallelic	non par	X	20006713	MAP7 domain containing 2 [Source:HGNC Symbol;Acc:HGNC:25899]
ENSG00000130741	EIF2S3	monoallelic	non par	X	24054946	eukaryotic translation initiation factor 2 subunit gamma [Source:HGNC Symbol;Acc:HGNC:3267]
ENSG00000102230	PCYT1B	monoallelic	non par	X	24558087	phosphate cytidylyltransferase 1, choline, beta [Source:HGNC Symbol;Acc:HGNC:8755]
ENSG00000156313	RPGR	monoallelic	non par	X	38269170	retinitis pigmentosa GTPase regulator [Source:HGNC Symbol;Acc:HGNC:10295]
ENSG00000180182	MED14	monoallelic	non par	X	40648305	mediator complex subunit 14 [Source:HGNC Symbol;Acc:HGNC:2370]
ENSG00000214016	RPSAP61	monoallelic	non par	X	44741087	ribosomal protein SA pseudogene 61 [Source:HGNC Symbol;Acc:HGNC:36760]
ENSG00000065923	SLC9A7	monoallelic	non par	X	46599251	solute carrier family 9 member A7 [Source:HGNC Symbol;Acc:HGNC:17123]
ENSG00000224975	INE1	monoallelic	non par	X	47204921	inactivation escape 1 [Source:HGNC Symbol;Acc:HGNC:6060]
ENSG00000147124	ZNF41	monoallelic	non par	X	47445879	zinc finger protein 41 [Source:HGNC Symbol;Acc:HGNC:13107]
ENSG00000196741	LINC01560	monoallelic	non par	X	47483571	long intergenic non-protein coding RNA 1560 [Source:HGNC Symbol;Acc:HGNC:27333]
ENSG00000078061	ARAF	monoallelic	non par	X	47561100	A-Raf proto-oncogene, serine/threonine kinase [Source:HGNC Symbol;Acc:HGNC:646]
ENSG00000102265	TIMP1	monoallelic	non par	X	47582408	TIMP metallopeptidase inhibitor 1 [Source:HGNC Symbol;Acc:HGNC:11820]
ENSG00000126759	CFP	monoallelic	non par	X	47623172	complement factor properdin [Source:HGNC Symbol;Acc:HGNC:8864]
ENSG00000188459	WASF4P	monoallelic	non par	X	47803296	WASP family member 4, pseudogene [Source:HGNC Symbol;Acc:HGNC:20801]
ENSG00000147155	EBP	monoallelic	non par	X	48521799	EBP cholestenol delta-isomerase [Source:HGNC Symbol;Acc:HGNC:3133]
ENSG00000068400	GRIPAP1	monoallelic	non par	X	48973720	GRIP1 associated protein 1 [Source:HGNC Symbol;Acc:HGNC:18706]
ENSG00000068323	TFE3	monoallelic	non par	X	49028726	transcription factor binding to IGHM enhancer 3 [Source:HGNC Symbol;Acc:HGNC:11752]
ENSG00000072501	SMC1A	monoallelic	non par	X	53374149	structural maintenance of chromosomes 1A [Source:HGNC Symbol;Acc:HGNC:11111]
ENSG00000086758	HUWE1	monoallelic	non par	X	53532096	HECT, UBA and WWE domain containing E3 ubiquitin protein ligase 1 [Source:HGNC Symbol;Acc:HGNC:30892]
ENSG00000158526	TSR2	monoallelic	non par	X	54440404	TSR2 ribosome maturation factor [Source:HGNC Symbol;Acc:HGNC:25455]
ENSG00000247746	USP51	monoallelic	non par	X	55484616	ubiquitin specific peptidase 51 [Source:HGNC Symbol;Acc:HGNC:23086]
ENSG00000089472	HEPH	monoallelic	non par	X	66162549	hephaestin [Source:HGNC Symbol;Acc:HGNC:4866]
ENSG00000131080	EDA2R	monoallelic	non par	X	66595637	ectodysplasin A2 receptor [Source:HGNC Symbol;Acc:HGNC:17756]
ENSG00000181191	PJA1	monoallelic	non par	X	69160851	praja ring finger ubiquitin ligase 1 [Source:HGNC Symbol;Acc:HGNC:16648]
ENSG00000130055	GDPD2	monoallelic	non par	X	70423031	glycerophosphodiester phosphodiesterase domain containing 2 [Source:HGNC Symbol;Acc:HGNC:25974]
ENSG00000165349	SLC7A3	monoallelic	non par	X	70925579	solute carrier family 7 member 3 [Source:HGNC Symbol;Acc:HGNC:11061]
ENSG00000229807	XIST	monoallelic	non par	X	73820649	X inactive specific transcript [Source:HGNC Symbol;Acc:HGNC:12810]
ENSG00000147100	SLC16A2	monoallelic	non par	X	74421493	solute carrier family 16 member 2 [Source:HGNC Symbol;Acc:HGNC:10923]
ENSG00000131263	RLIM	monoallelic	non par	X	74582976	ring finger protein, LIM domain interacting [Source:HGNC Symbol;Acc:HGNC:13429]
ENSG00000213684	LDHBP2	monoallelic	non par	X	76334841	lactate dehydrogenase B pseudogene 2 [Source:HGNC Symbol;Acc:HGNC:6543]
ENSG00000085224	ATRX	monoallelic	non par	X	77504878	ATRX chromatin remodeler [Source:HGNC Symbol;Acc:HGNC:886]
ENSG00000196440	ARMCX4	monoallelic	non par	X	101418287	armadillo repeat containing X-linked 4 [Source:HGNC Symbol;Acc:HGNC:28615]
ENSG00000133134	BEX2	monoallelic	non par	X	103309346	brain expressed X-linked 2 [Source:HGNC Symbol;Acc:HGNC:30933]
ENSG00000198088	NUP62CL	monoallelic	non par	X	107123427	nucleoporin 62 C-terminal like [Source:HGNC Symbol;Acc:HGNC:25960]
ENSG00000133124	IRS4	monoallelic	non par	X	108732482	insulin receptor substrate 4 [Source:HGNC Symbol;Acc:HGNC:6128]
ENSG00000077274	CAPN6	monoallelic	non par	X	111245099	calpain 6 [Source:HGNC Symbol;Acc:HGNC:1483]
ENSG00000131724	IL13RA1	monoallelic	non par	X	118727133	interleukin 13 receptor subunit alpha 1 [Source:HGNC Symbol;Acc:HGNC:5974]
ENSG00000018610	CXorf56	monoallelic	non par	X	119538149	chromosome X open reading frame 56 [Source:HGNC Symbol;Acc:HGNC:26239]
ENSG00000125354	SEPTIN6	monoallelic	non par	X	119615724	septin 6 [Source:HGNC Symbol;Acc:HGNC:15848]
ENSG00000198354	DCAF12L2	monoallelic	non par	X	126163499	DDB1 and CUL4 associated factor 12 like 2 [Source:HGNC Symbol;Acc:HGNC:32950]
ENSG00000147255	IGSF1	monoallelic	non par	X	131273506	immunoglobulin superfamily member 1 [Source:HGNC Symbol;Acc:HGNC:5948]
ENSG00000212747	RTL8B	monoallelic	non par	X	135020513	retrotransposon Gag like 8B [Source:HGNC Symbol;Acc:HGNC:33156]
ENSG00000203950	RTL8A	monoallelic	non par	X	135050932	retrotransposon Gag like 8A [Source:HGNC Symbol;Acc:HGNC:24514]
ENSG00000186376	ZNF75D	monoallelic	non par	X	135248920	zinc finger protein 75D [Source:HGNC Symbol;Acc:HGNC:13145]
ENSG00000129680	MAP7D3	monoallelic	non par	X	136213220	MAP7 domain containing 3 [Source:HGNC Symbol;Acc:HGNC:25742]
ENSG00000134595	SOX3	monoallelic	non par	X	140502985	SRY-box transcription factor 3 [Source:HGNC Symbol;Acc:HGNC:11199]
ENSG00000182195	LDOC1	monoallelic	non par	X	141111605	LDOC1 regulator of NFKB signaling [Source:HGNC Symbol;Acc:HGNC:6548]
ENSG00000234825	XRCC6P2	monoallelic	non par	X	150231075	X-ray repair cross complementing 6 pseudogene 2 [Source:HGNC Symbol;Acc:HGNC:45184]
ENSG00000147381	MAGEA4	monoallelic	non par	X	151912509	MAGE family member A4 [Source:HGNC Symbol;Acc:HGNC:6802]
ENSG00000067840	PDZD4	monoallelic	non par	X	153802166	PDZ domain containing 4 [Source:HGNC Symbol;Acc:HGNC:21167]
ENSG00000089820	ARHGAP4	monoallelic	non par	X	153907367	Rho GTPase activating protein 4 [Source:HGNC Symbol;Acc:HGNC:674]
ENSG00000172534	HCFC1	monoallelic	non par	X	153947557	host cell factor C1 [Source:HGNC Symbol;Acc:HGNC:4839]
ENSG00000071553	ATP6AP1	monoallelic	non par	X	154428645	ATPase H+ transporting accessory protein 1 [Source:HGNC Symbol;Acc:HGNC:868]
ENSG00000147402		monoallelic	non par
ENSG00000204466		monoallelic	non par
ENSG00000102054	RBBP7	biallelic	non par	X	16839283	RB binding protein 7, chromatin remodeling factor [Source:HGNC Symbol;Acc:HGNC:9890]
ENSG00000065923	SLC9A7	biallelic	non par	X	46599251	solute carrier family 9 member A7 [Source:HGNC Symbol;Acc:HGNC:17123]
ENSG00000085224	ATRX	biallelic	non par	X	77504878	ATRX chromatin remodeler [Source:HGNC Symbol;Acc:HGNC:886]
ENSG00000198088	NUP62CL	biallelic	non par	X	107123427	nucleoporin 62 C-terminal like [Source:HGNC Symbol;Acc:HGNC:25960]
ENSG00000133124	IRS4	biallelic	non par	X	108732482	insulin receptor substrate 4 [Source:HGNC Symbol;Acc:HGNC:6128]
ENSG00000131724	IL13RA1	biallelic	non par	X	118727133	interleukin 13 receptor subunit alpha 1 [Source:HGNC Symbol;Acc:HGNC:5974]
ENSG00000018610	CXorf56	biallelic	non par	X	119538149	chromosome X open reading frame 56 [Source:HGNC Symbol;Acc:HGNC:26239]
ENSG00000067840	PDZD4	biallelic	non par	X	153802166	PDZ domain containing 4 [Source:HGNC Symbol;Acc:HGNC:21167]
ENSG00000089820	ARHGAP4	biallelic	non par	X	153907367	Rho GTPase activating protein 4 [Source:HGNC Symbol;Acc:HGNC:674]
ENSG00000172534	HCFC1	biallelic	non par	X	153947557	host cell factor C1 [Source:HGNC Symbol;Acc:HGNC:4839]
ENSG00000183943	PRKX	monoallelic	non par	X	3604340	protein kinase X-linked [Source:HGNC Symbol;Acc:HGNC:9441]
ENSG00000012174	MBTPS2	monoallelic	non par	X	21839617	membrane bound transcription factor peptidase, site 2 [Source:HGNC Symbol;Acc:HGNC:15455]
ENSG00000165186	PTCHD1	monoallelic	non par	X	23334849	patched domain containing 1 [Source:HGNC Symbol;Acc:HGNC:26392]
ENSG00000123130	ACOT9	monoallelic	non par	X	23701055	acyl-CoA thioesterase 9 [Source:HGNC Symbol;Acc:HGNC:17152]
ENSG00000189221	MAOA	monoallelic	non par	X	43654907	monoamine oxidase A [Source:HGNC Symbol;Acc:HGNC:6833]
ENSG00000169083	AR	monoallelic	non par	X	67544021	androgen receptor [Source:HGNC Symbol;Acc:HGNC:644]
ENSG00000147099	HDAC8	monoallelic	non par	X	72329516	histone deacetylase 8 [Source:HGNC Symbol;Acc:HGNC:13315]
ENSG00000215105	TTC3P1	monoallelic	non par	X	75740831	tetratricopeptide repeat domain 3 pseudogene 1 [Source:HGNC Symbol;Acc:HGNC:23318]
ENSG00000165240	ATP7A	monoallelic	non par	X	77910656	ATPase copper transporting alpha [Source:HGNC Symbol;Acc:HGNC:869]
ENSG00000102384	CENPI	monoallelic	non par	X	101098218	centromere protein I [Source:HGNC Symbol;Acc:HGNC:3968]
ENSG00000166707	ZCCHC18	monoallelic	non par	X	104112131	zinc finger CCHC-type containing 18 [Source:HGNC Symbol;Acc:HGNC:32459]
ENSG00000198918	RPL39	monoallelic	non par	X	119786504	ribosomal protein L39 [Source:HGNC Symbol;Acc:HGNC:10350]
ENSG00000102181	CD99L2	monoallelic	non par	X	150766336	CD99 molecule like 2 [Source:HGNC Symbol;Acc:HGNC:18237]
ENSG00000183837	PNMA3	monoallelic	non par	X	153056409	PNMA family member 3 [Source:HGNC Symbol;Acc:HGNC:18742]
ENSG00000063587	ZNF275	monoallelic	non par	X	153334147	zinc finger protein 275 [Source:HGNC Symbol;Acc:HGNC:13069]
ENSG00000101986	ABCD1	monoallelic	non par	X	153724856	ATP binding cassette subfamily D member 1 [Source:HGNC Symbol;Acc:HGNC:61]

[truncated: 5 more sheets: KS5#A_47XXY, KS6#A_46XY, KS6#B_47XXY, KS7#A_48XXXY, KS7#B_49XXXXY]
