# Supplementary material for: Pseudoautosomal Region 1 Overdosage Affects the Global Transcriptome in iPSCs From Patients With Klinefelter Syndrome and High-Grade X Chromosome Aneuploidies
Source: Front Cell Dev Biol. 2022 Feb 3;9:801597. doi: 10.3389/fcell.2021.801597 (PMC8850648; doi:10.3389/fcell.2021.801597)
Supplement: Supplementary file 3 [file Table9.xlsx]

## Sheet: Module_All_Genes
Table S9: Gene Co-expression Module WGCNA analysis. Table providing detailed information on the 38 modules defined by WGCNA that passed ANOVA. These include: p-values for all groups of ME expression module; “top” module genes [defined by strength of correlated expression with module eigengene (ME); complete list of gene for each ME module and supermodule defined by proportional (upregulated) or i…
Module	Supermodule	Gene ID	Gene name	Chromosome	Gene.start (bp)	Description
ME103	Upregulation	ENSG00000173436	MICOS10	1	19484403	mitochondrial contact site and cristae organizing system subunit 10 [Source:HGNC Symbol
ME103	Upregulation	ENSG00000200087	SNORA73B	1	28508559	small nucleolar RNA, H/ACA box 73B [Source:HGNC Symbol
ME103	Upregulation	ENSG00000143067	ZNF697	1	119619377	zinc finger protein 697 [Source:HGNC Symbol
ME103	Upregulation	ENSG00000023572	GLRX2	1	193090866	glutaredoxin 2 [Source:HGNC Symbol
ME103	Upregulation	ENSG00000123684	LPGAT1	1	211743457	lysophosphatidylglycerol acyltransferase 1 [Source:HGNC Symbol
ME103	Upregulation	ENSG00000135776	ABCB10	1	229516582	ATP binding cassette subfamily B member 10 [Source:HGNC Symbol
ME103	Upregulation	ENSG00000134330	IAH1	2	9473658	isoamyl acetate hydrolyzing esterase 1 (putative) [Source:HGNC Symbol
ME103	Upregulation	ENSG00000279519	AC007382.1	2	36839922	TEC
ME103	Upregulation	ENSG00000068878	PSME4	2	53864069	proteasome activator subunit 4 [Source:HGNC Symbol
ME103	Upregulation	ENSG00000153574	RPIA	2	88691673	ribose 5-phosphate isomerase A [Source:HGNC Symbol
ME103	Upregulation	ENSG00000170500	LONRF2	2	100271875	LON peptidase N-terminal domain and ring finger 2 [Source:HGNC Symbol
ME103	Upregulation	ENSG00000088205	DDX18	2	117814691	DEAD-box helicase 18 [Source:HGNC Symbol
ME103	Upregulation	ENSG00000064989	CALCRL	2	187341964	calcitonin receptor like receptor [Source:HGNC Symbol
ME103	Upregulation	ENSG00000116120	FARSB	2	222566899	phenylalanyl-tRNA synthetase subunit beta [Source:HGNC Symbol
ME103	Upregulation	ENSG00000072756	TRNT1	3	3126933	tRNA nucleotidyl transferase 1 [Source:HGNC Symbol
ME103	Upregulation	ENSG00000171135	JAGN1	3	9890574	jagunal homolog 1 [Source:HGNC Symbol
ME103	Upregulation	ENSG00000164053	ATRIP	3	48446710	ATR interacting protein [Source:HGNC Symbol
ME103	Upregulation	ENSG00000241506	PSMC1P1	3	68635705	proteasome 26S subunit, ATPase 1 pseudogene 1 [Source:HGNC Symbol
ME103	Upregulation	ENSG00000114529	C3orf52	3	112086335	chromosome 3 open reading frame 52 [Source:HGNC Symbol
ME103	Upregulation	ENSG00000114491	UMPS	3	124730433	uridine monophosphate synthetase [Source:HGNC Symbol
ME103	Upregulation	ENSG00000038002	AGA	4	177430774	aspartylglucosaminidase [Source:HGNC Symbol
ME103	Upregulation	ENSG00000168564	CDKN2AIP	4	183444635	CDKN2A interacting protein [Source:HGNC Symbol
ME103	Upregulation	ENSG00000249915	PDCD6	5	271621	programmed cell death 6 [Source:HGNC Symbol
ME103	Upregulation	ENSG00000067248	DHX29	5	55256055	DExH-box helicase 29 [Source:HGNC Symbol
ME103	Upregulation	ENSG00000164338	UTP15	5	73565443	UTP15 small subunit processome component [Source:HGNC Symbol
ME103	Upregulation	ENSG00000112309	B3GAT2	6	70856679	beta-1,3-glucuronyltransferase 2 [Source:HGNC Symbol
ME103	Upregulation	ENSG00000198833	UBE2J1	6	89326625	ubiquitin conjugating enzyme E2 J1 [Source:HGNC Symbol
ME103	Upregulation	ENSG00000123545	NDUFAF4	6	96889315	NADH:ubiquinone oxidoreductase complex assembly factor 4 [Source:HGNC Symbol
ME103	Upregulation	ENSG00000093144	ECHDC1	6	127288712	ethylmalonyl-CoA decarboxylase 1 [Source:HGNC Symbol
ME103	Upregulation	ENSG00000239789	MRPS17	7	55951877	mitochondrial ribosomal protein S17 [Source:HGNC Symbol
ME103	Upregulation	ENSG00000121039	RDH10	8	73294602	retinol dehydrogenase 10 [Source:HGNC Symbol
ME103	Upregulation	ENSG00000188352	FOCAD	9	20658309	focadhesin [Source:HGNC Symbol
ME103	Upregulation	ENSG00000136867	SLC31A2	9	113150976	solute carrier family 31 member 2 [Source:HGNC Symbol
ME103	Upregulation	ENSG00000119402	FBXW2	9	120751978	F-box and WD repeat domain containing 2 [Source:HGNC Symbol
ME103	Upregulation	ENSG00000125484	GTF3C4	9	132670035	general transcription factor IIIC subunit 4 [Source:HGNC Symbol
ME103	Upregulation	ENSG00000065809	FAM107B	10	14518557	family with sequence similarity 107 member B [Source:HGNC Symbol
ME103	Upregulation	ENSG00000243660	ZNF487	10	43436841	zinc finger protein 487 [Source:HGNC Symbol
ME103	Upregulation	ENSG00000119912	IDE	10	92451684	insulin degrading enzyme [Source:HGNC Symbol
ME103	Upregulation	ENSG00000108010	GLRX3	10	130136391	glutaredoxin 3 [Source:HGNC Symbol
ME103	Upregulation	ENSG00000198168	SVIP	11	22813799	small VCP interacting protein [Source:HGNC Symbol
ME103	Upregulation	ENSG00000110721	CHKA	11	68052859	choline kinase alpha [Source:HGNC Symbol
ME103	Upregulation	ENSG00000196371	FUT4	11	94543840	fucosyltransferase 4 [Source:HGNC Symbol
ME103	Upregulation	ENSG00000249550	LINC01234	12	113583886	long intergenic non-protein coding RNA 1234 [Source:HGNC Symbol
ME103	Upregulation	ENSG00000276672	AL161891.1	13	33846190	novel transcript, sense intronic to RFC3
ME103	Upregulation	ENSG00000100890	PRORP	14	35121846	protein only RNase P catalytic subunit [Source:HGNC Symbol
ME103	Upregulation	ENSG00000137843	PAK6	15	40217428	p21 (RAC1) activated kinase 6 [Source:HGNC Symbol
ME103	Upregulation	ENSG00000166415	WDR72	15	53513741	WD repeat domain 72 [Source:HGNC Symbol
ME103	Upregulation	ENSG00000140299	BNIP2	15	59659146	BCL2 interacting protein 2 [Source:HGNC Symbol
ME103	Upregulation	ENSG00000177082	WDR73	15	84639281	WD repeat domain 73 [Source:HGNC Symbol
ME103	Upregulation	ENSG00000197299	BLM	15	90717346	BLM RecQ like helicase [Source:HGNC Symbol
ME103	Upregulation	ENSG00000010244	ZNF207	17	32350117	zinc finger protein 207 [Source:HGNC Symbol
ME103	Upregulation	ENSG00000141385	AFG3L2	18	12328944	AFG3 like matrix AAA peptidase subunit 2 [Source:HGNC Symbol
ME103	Upregulation	ENSG00000141642	ELAC1	18	50967991	elaC ribonuclease Z 1 [Source:HGNC Symbol
ME103	Upregulation	ENSG00000167384	ZNF180	19	44474428	zinc finger protein 180 [Source:HGNC Symbol
ME103	Upregulation	ENSG00000142556	ZNF614	19	52012765	zinc finger protein 614 [Source:HGNC Symbol
ME103	Upregulation	ENSG00000130021	PUDP	X	6667865	pseudouridine 5'-phosphatase [Source:HGNC Symbol
ME103	Upregulation	ENSG00000147050	KDM6A	X	44873177	lysine demethylase 6A [Source:HGNC Symbol
ME103	Upregulation	ENSG00000225470	JPX	X	73944182	JPX transcript, XIST activator [Source:HGNC Symbol
ME103	Upregulation	ENSG00000078596	ITM2A	X	79360384	integral membrane protein 2A [Source:HGNC Symbol
ME103	Upregulation	ENSG00000174740	PABPC5	X	91434595	poly(A) binding protein cytoplasmic 5 [Source:HGNC Symbol
ME103	Upregulation	ENSG00000281566	AL157778.1	X	98450688	novel transcript
ME104	No supermodule	ENSG00000269981	AL627309.7	1	137682	novel pseudogene
ME104	No supermodule	ENSG00000177000	MTHFR	1	11785723	methylenetetrahydrofolate reductase [Source:HGNC Symbol
ME104	No supermodule	ENSG00000142794	NBPF3	1	21440128	NBPF member 3 [Source:HGNC Symbol
ME104	No supermodule	ENSG00000097096	SYDE2	1	85156889	synapse defective Rho GTPase homolog 2 [Source:HGNC Symbol
ME104	No supermodule	ENSG00000173218	VANGL1	1	115641970	VANGL planar cell polarity protein 1 [Source:HGNC Symbol
ME104	No supermodule	ENSG00000135835	KIAA1614	1	180912897	KIAA1614 [Source:HGNC Symbol
ME104	No supermodule	ENSG00000196187	TMEM63A	1	225845536	transmembrane protein 63A [Source:HGNC Symbol
ME104	No supermodule	ENSG00000162913	OBSCN-AS1	1	228203503	OBSCN antisense RNA 1 [Source:HGNC Symbol
ME104	No supermodule	ENSG00000151693	ASAP2	2	9206765	ArfGAP with SH3 domain, ankyrin repeat and PH domain 2 [Source:HGNC Symbol
ME104	No supermodule	ENSG00000234936	AC010883.1	2	43229573	novel transcript
ME104	No supermodule	ENSG00000257800	FNBP1P1	2	74120680	formin binding protein 1 pseudogene 1 [Source:HGNC Symbol
ME104	No supermodule	ENSG00000115561	CHMP3	2	86503430	charged multivesicular body protein 3 [Source:HGNC Symbol
ME104	No supermodule	ENSG00000115661	STK16	2	219245455	serine/threonine kinase 16 [Source:HGNC Symbol
ME104	No supermodule	ENSG00000223797	ENTPD3-AS1	3	40313802	ENTPD3 antisense RNA 1 [Source:HGNC Symbol
ME104	No supermodule	ENSG00000226913	BSN-DT	3	49549306	BSN divergent transcript [Source:HGNC Symbol
ME104	No supermodule	ENSG00000114388	NPRL2	3	50347330	NPR2 like, GATOR1 complex subunit [Source:HGNC Symbol
ME104	No supermodule	ENSG00000243422	RPL23AP49	3	75624275	ribosomal protein L23a pseudogene 49 [Source:HGNC Symbol
ME104	No supermodule	ENSG00000185008	ROBO2	3	75906695	roundabout guidance receptor 2 [Source:HGNC Symbol
ME104	No supermodule	ENSG00000031081	ARHGAP31	3	119294383	Rho GTPase activating protein 31 [Source:HGNC Symbol
ME104	No supermodule	ENSG00000196083	IL1RAP	3	190514051	interleukin 1 receptor accessory protein [Source:HGNC Symbol
ME104	No supermodule	ENSG00000159733	ZFYVE28	4	2269582	zinc finger FYVE-type containing 28 [Source:HGNC Symbol
ME104	No supermodule	ENSG00000071539	TRIP13	5	892884	thyroid hormone receptor interactor 13 [Source:HGNC Symbol
ME104	No supermodule	ENSG00000197375	SLC22A5	5	132369752	solute carrier family 22 member 5 [Source:HGNC Symbol
ME104	No supermodule	ENSG00000198624	CCDC69	5	151181052	coiled-coil domain containing 69 [Source:HGNC Symbol
ME104	No supermodule	ENSG00000113327	GABRG2	5	162000057	gamma-aminobutyric acid type A receptor gamma2 subunit [Source:HGNC Symbol
ME104	No supermodule	ENSG00000065060	UHRF1BP1	6	34792015	UHRF1 binding protein 1 [Source:HGNC Symbol
ME104	No supermodule	ENSG00000282572	AC215522.2	7	19018	novel transcript similar to family member with sequence similarity 157
ME104	No supermodule	ENSG00000178665	ZNF713	7	55887456	zinc finger protein 713 [Source:HGNC Symbol
ME104	No supermodule	ENSG00000227199	ST7-AS1	7	116952446	ST7 antisense RNA 1 [Source:HGNC Symbol
ME104	No supermodule	ENSG00000279483	AC090498.1	7	137513859	ribosomal protein L41 (RPL41) pseudogene
ME104	No supermodule	ENSG00000249395	CASC9	8	75223127	cancer susceptibility 9 [Source:HGNC Symbol
ME104	No supermodule	ENSG00000213694	S1PR3	9	88990863	sphingosine-1-phosphate receptor 3 [Source:HGNC Symbol
ME104	No supermodule	ENSG00000196312	MFSD14C	9	96887373	major facilitator superfamily domain containing 14C [Source:HGNC Symbol
ME104	No supermodule	ENSG00000149716	LTO1	11	69653076	LTO1 maturation factor of ABCE1 [Source:HGNC Symbol
ME104	No supermodule	ENSG00000184271	POU6F1	12	51186936	POU class 6 homeobox 1 [Source:HGNC Symbol
ME104	No supermodule	ENSG00000204954	C12orf73	12	103940763	chromosome 12 open reading frame 73 [Source:HGNC Symbol
ME104	No supermodule	ENSG00000243406	MRPS31P5	13	52167709	mitochondrial ribosomal protein S31 pseudogene 5 [Source:HGNC Symbol
ME104	No supermodule	ENSG00000184302	SIX6	14	60509146	SIX homeobox 6 [Source:HGNC Symbol
ME104	No supermodule	ENSG00000076344	RGS11	16	268301	regulator of G protein signaling 11 [Source:HGNC Symbol
ME104	No supermodule	ENSG00000185615	PDIA2	16	283152	protein disulfide isomerase family A member 2 [Source:HGNC Symbol
ME104	No supermodule	ENSG00000261067	AC109460.3	16	28974804	novel transcript
ME104	No supermodule	ENSG00000172828	CES3	16	66961245	carboxylesterase 3 [Source:HGNC Symbol
ME104	No supermodule	ENSG00000167740	CYB5D2	17	4143168	cytochrome b5 domain containing 2 [Source:HGNC Symbol
ME104	No supermodule	ENSG00000266970	AC061992.2	17	78360453	novel transcript
ME104	No supermodule	ENSG00000154856	APCDD1	18	10454635	APC down-regulated 1 [Source:HGNC Symbol
ME104	No supermodule	ENSG00000101665	SMAD7	18	48919853	SMAD family member 7 [Source:HGNC Symbol
ME104	No supermodule	ENSG00000282508	LINC01002	19	198264	long intergenic non-protein coding RNA 1002 [Source:HGNC Symbol
ME104	No supermodule	ENSG00000219665	ZNF433-AS1	19	11987617	ZNF433 and ZNF878 antisense RNA 1 [Source:HGNC Symbol
ME104	No supermodule	ENSG00000130518	IQCN	19	18257097	IQ motif containing N [Source:HGNC Symbol
ME104	No supermodule	ENSG00000267419	ZNF56	19	19776602	zinc finger protein 56 [Source:HGNC Symbol
ME104	No supermodule	ENSG00000183850	ZNF730	19	23075210	zinc finger protein 730 [Source:HGNC Symbol
ME104	No supermodule	ENSG00000213967	ZNF726	19	23914876	zinc finger protein 726 [Source:HGNC Symbol
ME104	No supermodule	ENSG00000171606	ZNF274	19	58183029	zinc finger protein 274 [Source:HGNC Symbol
ME104	No supermodule	ENSG00000101363	MANBAL	20	37289638	mannosidase beta like [Source:HGNC Symbol
ME104	No supermodule	ENSG00000285796	AL162458.1	20	45926518	novel transcript
ME104	No supermodule	ENSG00000275895	U2AF1L5	21	6484623	U2 small nuclear RNA auxiliary factor 1 like 5 [Source:HGNC Symbol
ME104	No supermodule	ENSG00000279738	AL022311.1	22	37876148	novel transcript, sense overlapping to EIF3L
ME104	No supermodule	ENSG00000159958	TNFRSF13C	22	41922023	TNF receptor superfamily member 13C [Source:HGNC Symbol
ME104	No supermodule	ENSG00000124343	XG	X	2752048	Xg glycoprotein (Xg blood group) [Source:HGNC Symbol
ME104	No supermodule	ENSG00000280142	AL357562.1	X	122242008	TEC
ME104	No supermodule	ENSG00000210100	MT-TI	MT	4263	mitochondrially encoded tRNA-Ile (AUU/C) [Source:HGNC Symbol
ME105	No supermodule	ENSG00000237491	LINC01409	1	778747	long intergenic non-protein coding RNA 1409 [Source:HGNC Symbol
ME105	No supermodule	ENSG00000137962	ARHGAP29	1	94148988	Rho GTPase activating protein 29 [Source:HGNC Symbol
ME105	No supermodule	ENSG00000134198	TSPAN2	1	115048011	tetraspanin 2 [Source:HGNC Symbol
ME105	No supermodule	ENSG00000185278	ZBTB37	1	173868082	zinc finger and BTB domain containing 37 [Source:HGNC Symbol
ME105	No supermodule	ENSG00000173209	AHSA2P	2	61177418	activator of HSP90 ATPase homolog 2, pseudogene [Source:HGNC Symbol
ME105	No supermodule	ENSG00000230002	ALMS1-IT1	2	73456764	ALMS1 intronic transcript 1 [Source:HGNC Symbol
ME105	No supermodule	ENSG00000123612	ACVR1C	2	157526767	activin A receptor type 1C [Source:HGNC Symbol
ME105	No supermodule	ENSG00000115170	ACVR1	2	157736444	activin A receptor type 1 [Source:HGNC Symbol
ME105	No supermodule	ENSG00000071794	HLTF	3	149030127	helicase like transcription factor [Source:HGNC Symbol
ME105	No supermodule	ENSG00000169860	P2RY1	3	152835131	purinergic receptor P2Y1 [Source:HGNC Symbol
ME105	No supermodule	ENSG00000152492	CCDC50	3	191329085	coiled-coil domain containing 50 [Source:HGNC Symbol
ME105	No supermodule	ENSG00000198155	ZNF876P	4	212610	zinc finger protein 876, pseudogene [Source:HGNC Symbol
ME105	No supermodule	ENSG00000178163	ZNF518B	4	10439880	zinc finger protein 518B [Source:HGNC Symbol
ME105	No supermodule	ENSG00000157796	WDR19	4	39182504	WD repeat domain 19 [Source:HGNC Symbol
ME105	No supermodule	ENSG00000163322	ABRAXAS1	4	83459517	abraxas 1, BRCA1 A complex subunit [Source:HGNC Symbol
ME105	No supermodule	ENSG00000145349	CAMK2D	4	113451032	calcium/calmodulin dependent protein kinase II delta [Source:HGNC Symbol
ME105	No supermodule	ENSG00000145390	USP53	4	119212587	ubiquitin specific peptidase 53 [Source:HGNC Symbol
ME105	No supermodule	ENSG00000273449	AC093788.1	4	163529771	novel transcript
ME105	No supermodule	ENSG00000137628	DDX60	4	168216294	DExD/H-box helicase 60 [Source:HGNC Symbol
ME105	No supermodule	ENSG00000013375	PGM3	6	83161150	phosphoglucomutase 3 [Source:HGNC Symbol
ME105	No supermodule	ENSG00000112218	GPR63	6	96794125	G protein-coupled receptor 63 [Source:HGNC Symbol
ME105	No supermodule	ENSG00000074935	TUBE1	6	112070663	tubulin epsilon 1 [Source:HGNC Symbol
ME105	No supermodule	ENSG00000135541	AHI1	6	135283532	Abelson helper integration site 1 [Source:HGNC Symbol
ME105	No supermodule	ENSG00000189007	ADAT2	6	143422832	adenosine deaminase tRNA specific 2 [Source:HGNC Symbol
ME105	No supermodule	ENSG00000146530	VWDE	7	12330885	von Willebrand factor D and EGF domains [Source:HGNC Symbol
ME105	No supermodule	ENSG00000106080	FKBP14	7	30010587	FKBP prolyl isomerase 14 [Source:HGNC Symbol
ME105	No supermodule	ENSG00000105810	CDK6	7	92604921	cyclin dependent kinase 6 [Source:HGNC Symbol
ME105	No supermodule	ENSG00000186591	UBE2H	7	129830732	ubiquitin conjugating enzyme E2 H [Source:HGNC Symbol
ME105	No supermodule	ENSG00000176209	SMIM19	8	42541155	small integral membrane protein 19 [Source:HGNC Symbol
ME105	No supermodule	ENSG00000167904	TMEM68	8	55696424	transmembrane protein 68 [Source:HGNC Symbol
ME105	No supermodule	ENSG00000183354	KIAA2026	9	5881596	KIAA2026 [Source:HGNC Symbol
ME105	No supermodule	ENSG00000236924	AL162411.1	9	6645956	novel transcript
ME105	No supermodule	ENSG00000119139	TJP2	9	69121264	tight junction protein 2 [Source:HGNC Symbol
ME105	No supermodule	ENSG00000187742	SECISBP2	9	89318500	SECIS binding protein 2 [Source:HGNC Symbol
ME105	No supermodule	ENSG00000158079	PTPDC1	9	94030794	protein tyrosine phosphatase domain containing 1 [Source:HGNC Symbol
ME105	No supermodule	ENSG00000106771	TMEM245	9	109015135	transmembrane protein 245 [Source:HGNC Symbol
ME105	No supermodule	ENSG00000239665	AL157392.3	10	13631143	novel transcript
ME105	No supermodule	ENSG00000095564	BTAF1	10	91923770	B-TFIID TATA-box binding protein associated factor 1 [Source:HGNC Symbol
ME105	No supermodule	ENSG00000166483	WEE1	11	9573670	WEE1 G2 checkpoint kinase [Source:HGNC Symbol
ME105	No supermodule	ENSG00000184743	ATL3	11	63624087	atlastin GTPase 3 [Source:HGNC Symbol
ME105	No supermodule	ENSG00000020922	MRE11	11	94415578	MRE11 homolog, double strand break repair nuclease [Source:HGNC Symbol
ME105	No supermodule	ENSG00000069493	CLEC2D	12	9664969	C-type lectin domain family 2 member D [Source:HGNC Symbol
ME105	No supermodule	ENSG00000177119	ANO6	12	45215987	anoctamin 6 [Source:HGNC Symbol
ME105	No supermodule	ENSG00000180263	FGD6	12	95076749	FYVE, RhoGEF and PH domain containing 6 [Source:HGNC Symbol
ME105	No supermodule	ENSG00000188811	NHLRC3	13	39038306	NHL repeat containing 3 [Source:HGNC Symbol
ME105	No supermodule	ENSG00000100523	DDHD1	14	53036745	DDHD domain containing 1 [Source:HGNC Symbol
ME105	No supermodule	ENSG00000126773	PCNX4	14	60091911	pecanex 4 [Source:HGNC Symbol
ME105	No supermodule	ENSG00000244879	GABPB1-AS1	15	50354959	GABPB1 antisense RNA 1 [Source:HGNC Symbol
ME105	No supermodule	ENSG00000140459	CYP11A1	15	74337759	cytochrome P450 family 11 subfamily A member 1 [Source:HGNC Symbol
ME105	No supermodule	ENSG00000184619	KRBA2	17	8356902	KRAB-A domain containing 2 [Source:HGNC Symbol
ME105	No supermodule	ENSG00000267750	RUNDC3A-AS1	17	44299574	RUNDC3A antisense RNA 1 [Source:HGNC Symbol
ME105	No supermodule	ENSG00000178852	EFCAB13	17	47323290	EF-hand calcium binding domain 13 [Source:HGNC Symbol
ME105	No supermodule	ENSG00000198740	ZNF652	17	49289206	zinc finger protein 652 [Source:HGNC Symbol
ME105	No supermodule	ENSG00000178127	NDUFV2	18	9102630	NADH:ubiquinone oxidoreductase core subunit V2 [Source:HGNC Symbol
ME105	No supermodule	ENSG00000175322	ZNF519	18	14057457	zinc finger protein 519 [Source:HGNC Symbol
ME105	No supermodule	ENSG00000152223	EPG5	18	45847609	ectopic P-granules autophagy protein 5 homolog [Source:HGNC Symbol
ME105	No supermodule	ENSG00000176225	RTTN	18	70003031	rotatin [Source:HGNC Symbol
ME105	No supermodule	ENSG00000167766	ZNF83	19	52594060	zinc finger protein 83 [Source:HGNC Symbol
ME105	No supermodule	ENSG00000124222	STX16	20	58651253	syntaxin 16 [Source:HGNC Symbol
ME105	No supermodule	ENSG00000232593	KANTR	X	53094145	KDM5C adjacent transcript [Source:HGNC Symbol
ME106	No supermodule	ENSG00000134684	YARS1	1	32775237	tyrosyl-tRNA synthetase 1 [Source:HGNC Symbol
ME106	No supermodule	ENSG00000134697	GNL2	1	37566816	G protein nucleolar 2 [Source:HGNC Symbol
ME106	No supermodule	ENSG00000177181	RIMKLA	1	42380792	ribosomal modification protein rimK like family member A [Source:HGNC Symbol
ME106	No supermodule	ENSG00000058799	YIPF1	1	53851719	Yip1 domain family member 1 [Source:HGNC Symbol
ME106	No supermodule	ENSG00000143569	UBAP2L	1	154220179	ubiquitin associated protein 2 like [Source:HGNC Symbol
ME106	No supermodule	ENSG00000160714	UBE2Q1	1	154548577	ubiquitin conjugating enzyme E2 Q1 [Source:HGNC Symbol
ME106	No supermodule	ENSG00000163467	TSACC	1	156337314	TSSK6 activating cochaperone [Source:HGNC Symbol
ME106	No supermodule	ENSG00000143643	TTC13	1	230906243	tetratricopeptide repeat domain 13 [Source:HGNC Symbol
ME106	No supermodule	ENSG00000135766	EGLN1	1	231363751	egl-9 family hypoxia inducible factor 1 [Source:HGNC Symbol
ME106	No supermodule	ENSG00000132305	IMMT	2	86143932	inner membrane mitochondrial protein [Source:HGNC Symbol
ME106	No supermodule	ENSG00000196290	NIF3L1	2	200889327	NGG1 interacting factor 3 like 1 [Source:HGNC Symbol
ME106	No supermodule	ENSG00000115053	NCL	2	231453531	nucleolin [Source:HGNC Symbol
ME106	No supermodule	ENSG00000114316	USP4	3	49277144	ubiquitin specific peptidase 4 [Source:HGNC Symbol
ME106	No supermodule	ENSG00000145041	DCAF1	3	51395867	DDB1 and CUL4 associated factor 1 [Source:HGNC Symbol
ME106	No supermodule	ENSG00000175110	MRPS22	3	139005806	mitochondrial ribosomal protein S22 [Source:HGNC Symbol
ME106	No supermodule	ENSG00000154310	TNIK	3	171058414	TRAF2 and NCK interacting kinase [Source:HGNC Symbol
ME106	No supermodule	ENSG00000145220	LYAR	4	4267701	Ly1 antibody reactive [Source:HGNC Symbol
ME106	No supermodule	ENSG00000170365	SMAD1	4	145481194	SMAD family member 1 [Source:HGNC Symbol
ME106	No supermodule	ENSG00000168556	ING2	4	183505058	inhibitor of growth family member 2 [Source:HGNC Symbol
ME106	No supermodule	ENSG00000164609	SLU7	5	160401641	SLU7 homolog, splicing factor [Source:HGNC Symbol
ME106	No supermodule	ENSG00000040275	SPDL1	5	169583636	spindle apparatus coiled-coil protein 1 [Source:HGNC Symbol
ME106	No supermodule	ENSG00000037241	RPL26L1	5	172958729	ribosomal protein L26 like 1 [Source:HGNC Symbol
ME106	No supermodule	ENSG00000096060	FKBP5	6	35573585	FKBP prolyl isomerase 5 [Source:HGNC Symbol
ME106	No supermodule	ENSG00000124571	XPO5	6	43522334	exportin 5 [Source:HGNC Symbol
ME106	No supermodule	ENSG00000001084	GCLC	6	53497341	glutamate-cysteine ligase catalytic subunit [Source:HGNC Symbol
ME106	No supermodule	ENSG00000009954	BAZ1B	7	73440406	bromodomain adjacent to zinc finger domain 1B [Source:HGNC Symbol
ME106	No supermodule	ENSG00000254087	LYN	8	55879835	LYN proto-oncogene, Src family tyrosine kinase [Source:HGNC Symbol
ME106	No supermodule	ENSG00000165084	C8orf34	8	68330955	chromosome 8 open reading frame 34 [Source:HGNC Symbol
ME106	No supermodule	ENSG00000140396	NCOA2	8	70109782	nuclear receptor coactivator 2 [Source:HGNC Symbol
ME106	No supermodule	ENSG00000136783	NIPSNAP3A	9	104747683	nipsnap homolog 3A [Source:HGNC Symbol
ME106	No supermodule	ENSG00000048740	CELF2	10	10798397	CUGBP Elav-like family member 2 [Source:HGNC Symbol
ME106	No supermodule	ENSG00000165733	BMS1	10	42782795	BMS1 ribosome biogenesis factor [Source:HGNC Symbol
ME106	No supermodule	ENSG00000149050	ZNF214	11	6997085	zinc finger protein 214 [Source:HGNC Symbol
ME106	No supermodule	ENSG00000129173	E2F8	11	19224063	E2F transcription factor 8 [Source:HGNC Symbol
ME106	No supermodule	ENSG00000168439	STIP1	11	64185272	stress induced phosphoprotein 1 [Source:HGNC Symbol
ME106	No supermodule	ENSG00000111203	ITFG2	12	2812622	integrin alpha FG-GAP repeat containing 2 [Source:HGNC Symbol
ME106	No supermodule	ENSG00000033030	ZCCHC8	12	122471599	zinc finger CCHC-type containing 8 [Source:HGNC Symbol
ME106	No supermodule	ENSG00000120659	TNFSF11	13	42562736	TNF superfamily member 11 [Source:HGNC Symbol
ME106	No supermodule	ENSG00000178695	KCTD12	13	76880175	potassium channel tetramerization domain containing 12 [Source:HGNC Symbol
ME106	No supermodule	ENSG00000151287	TEX30	13	102765888	testis expressed 30 [Source:HGNC Symbol
ME106	No supermodule	ENSG00000100439	ABHD4	14	22598237	abhydrolase domain containing 4 [Source:HGNC Symbol
ME106	No supermodule	ENSG00000100722	ZC3H14	14	88562970	zinc finger CCCH-type containing 14 [Source:HGNC Symbol
ME106	No supermodule	ENSG00000140280	LYSMD2	15	51723011	LysM domain containing 2 [Source:HGNC Symbol
ME106	No supermodule	ENSG00000157450	RNF111	15	58865175	ring finger protein 111 [Source:HGNC Symbol
ME106	No supermodule	ENSG00000169375	SIN3A	15	75369379	SIN3 transcription regulator family member A [Source:HGNC Symbol
ME106	No supermodule	ENSG00000140694	PARN	16	14435700	poly(A)-specific ribonuclease [Source:HGNC Symbol
ME106	No supermodule	ENSG00000184110	EIF3C	16	28688558	eukaryotic translation initiation factor 3 subunit C [Source:HGNC Symbol
ME106	No supermodule	ENSG00000109111	SUPT6H	17	28662198	SPT6 homolog, histone chaperone and transcription elongation factor [Source:HGNC Symbol
ME106	No supermodule	ENSG00000275700	AATF	17	36948954	apoptosis antagonizing transcription factor [Source:HGNC Symbol
ME106	No supermodule	ENSG00000167920	TMEM99	17	40819106	transmembrane protein 99 (putative) [Source:HGNC Symbol
ME106	No supermodule	ENSG00000073969	NSF	17	46590669	N-ethylmaleimide sensitive factor, vesicle fusing ATPase [Source:HGNC Symbol
ME106	No supermodule	ENSG00000085415	SEH1L	18	12947133	SEH1 like nucleoporin [Source:HGNC Symbol
ME106	No supermodule	ENSG00000267374	MIR924HG	18	39206917	MIR924 host gene [Source:HGNC Symbol
ME106	No supermodule	ENSG00000189164	ZNF527	19	37371061	zinc finger protein 527 [Source:HGNC Symbol
ME106	No supermodule	ENSG00000083828	ZNF586	19	57769655	zinc finger protein 586 [Source:HGNC Symbol
ME106	No supermodule	ENSG00000149346	SLX4IP	20	10435305	SLX4 interacting protein [Source:HGNC Symbol
ME106	No supermodule	ENSG00000124214	STAU1	20	49113339	staufen double-stranded RNA binding protein 1 [Source:HGNC Symbol
ME106	No supermodule	ENSG00000147124	ZNF41	X	47445879	zinc finger protein 41 [Source:HGNC Symbol
ME106	No supermodule	ENSG00000242732	RTL5	X	72127110	retrotransposon Gag like 5 [Source:HGNC Symbol
ME106	No supermodule	ENSG00000278530	CHMP1B2P	X	80228489	charged multivesicular body protein 1B2, pseudogene [Source:HGNC Symbol
ME107	No supermodule	ENSG00000142875	PRKACB	1	84078062	protein kinase cAMP-activated catalytic subunit beta [Source:HGNC Symbol
ME107	No supermodule	ENSG00000122484	RPAP2	1	92299059	RNA polymerase II associated protein 2 [Source:HGNC Symbol
ME107	No supermodule	ENSG00000174606	ANGEL2	1	212992182	angel homolog 2 [Source:HGNC Symbol
ME107	No supermodule	ENSG00000212916	MAP10	1	232804892	microtubule associated protein 10 [Source:HGNC Symbol
ME107	No supermodule	ENSG00000119285	HEATR1	1	236549005	HEAT repeat containing 1 [Source:HGNC Symbol
ME107	No supermodule	ENSG00000115761	NOL10	2	10570754	nucleolar protein 10 [Source:HGNC Symbol
ME107	No supermodule	ENSG00000134318	ROCK2	2	11179759	Rho associated coiled-coil containing protein kinase 2 [Source:HGNC Symbol
ME107	No supermodule	ENSG00000173960	UBXN2A	2	23927285	UBX domain protein 2A [Source:HGNC Symbol
ME107	No supermodule	ENSG00000082258	CCNT2	2	134918235	cyclin T2 [Source:HGNC Symbol
ME107	No supermodule	ENSG00000163249	CCNYL1	2	207711540	cyclin Y like 1 [Source:HGNC Symbol
ME107	No supermodule	ENSG00000134086	VHL	3	10141008	von Hippel-Lindau tumor suppressor [Source:HGNC Symbol
ME107	No supermodule	ENSG00000206560	ANKRD28	3	15667236	ankyrin repeat domain 28 [Source:HGNC Symbol
ME107	No supermodule	ENSG00000179152	TCAIM	3	44338119	T cell activation inhibitor, mitochondrial [Source:HGNC Symbol
ME107	No supermodule	ENSG00000157500	APPL1	3	57227726	adaptor protein, phosphotyrosine interacting with PH domain and leucine zipper 1 [Source:HGNC Symbol
ME107	No supermodule	ENSG00000181004	BBS12	4	122732702	Bardet-Biedl syndrome 12 [Source:HGNC Symbol
ME107	No supermodule	ENSG00000164151	ICE1	5	5420664	interactor of little elongation complex ELL subunit 1 [Source:HGNC Symbol
ME107	No supermodule	ENSG00000129625	REEP5	5	112876385	receptor accessory protein 5 [Source:HGNC Symbol
ME107	No supermodule	ENSG00000145907	G3BP1	5	151771045	G3BP stress granule assembly factor 1 [Source:HGNC Symbol
ME107	No supermodule	ENSG00000168246	UBTD2	5	172209646	ubiquitin domain containing 2 [Source:HGNC Symbol
ME107	No supermodule	ENSG00000111845	PAK1IP1	6	10694972	PAK1 interacting protein 1 [Source:HGNC Symbol
ME107	No supermodule	ENSG00000096063	SRPK1	6	35832966	SRSF protein kinase 1 [Source:HGNC Symbol
ME107	No supermodule	ENSG00000118402	ELOVL4	6	79914814	ELOVL fatty acid elongase 4 [Source:HGNC Symbol
ME107	No supermodule	ENSG00000135316	SYNCRIP	6	85607785	synaptotagmin binding cytoplasmic RNA interacting protein [Source:HGNC Symbol
ME107	No supermodule	ENSG00000130024	PHF10	6	169703902	PHD finger protein 10 [Source:HGNC Symbol
ME107	No supermodule	ENSG00000105926	MPP6	7	24573268	membrane palmitoylated protein 6 [Source:HGNC Symbol
ME107	No supermodule	ENSG00000171320	ESCO2	8	27771949	establishment of sister chromatid cohesion N-acetyltransferase 2 [Source:HGNC Symbol
ME107	No supermodule	ENSG00000104205	SGK3	8	66667552	serum/glucocorticoid regulated kinase family member 3 [Source:HGNC Symbol
ME107	No supermodule	ENSG00000188343	FAM92A	8	93698561	family with sequence similarity 92 member A [Source:HGNC Symbol
ME107	No supermodule	ENSG00000156170	NDUFAF6	8	94895767	NADH:ubiquinone oxidoreductase complex assembly factor 6 [Source:HGNC Symbol
ME107	No supermodule	ENSG00000147649	MTDH	8	97644184	metadherin [Source:HGNC Symbol
ME107	No supermodule	ENSG00000147869	CER1	9	14719724	cerberus 1, DAN family BMP antagonist [Source:HGNC Symbol
ME107	No supermodule	ENSG00000148019	CEP78	9	78236062	centrosomal protein 78 [Source:HGNC Symbol
ME107	No supermodule	ENSG00000152455	SUV39H2	10	14878820	suppressor of variegation 3-9 homolog 2 [Source:HGNC Symbol
ME107	No supermodule	ENSG00000165732	DDX21	10	68956170	DExD-box helicase 21 [Source:HGNC Symbol
ME107	No supermodule	ENSG00000178202	POGLUT3	11	108472112	protein O-glucosyltransferase 3 [Source:HGNC Symbol
ME107	No supermodule	ENSG00000168092	PAFAH1B2	11	117144284	platelet activating factor acetylhydrolase 1b catalytic subunit 2 [Source:HGNC Symbol
ME107	No supermodule	ENSG00000211455	STK38L	12	27243968	serine/threonine kinase 38 like [Source:HGNC Symbol
ME107	No supermodule	ENSG00000029153	ARNTL2	12	27332854	aryl hydrocarbon receptor nuclear translocator like 2 [Source:HGNC Symbol
ME107	No supermodule	ENSG00000174718	RESF1	12	31959370	retroelement silencing factor 1 [Source:HGNC Symbol
ME107	No supermodule	ENSG00000102189	EEA1	12	92770637	early endosome antigen 1 [Source:HGNC Symbol
ME107	No supermodule	ENSG00000111358	GTF2H3	12	123633739	general transcription factor IIH subunit 3 [Source:HGNC Symbol
ME107	No supermodule	ENSG00000102580	DNAJC3	13	95677139	DnaJ heat shock protein family (Hsp40) member C3 [Source:HGNC Symbol
ME107	No supermodule	ENSG00000100479	POLE2	14	49643555	DNA polymerase epsilon 2, accessory subunit [Source:HGNC Symbol
ME107	No supermodule	ENSG00000258289	CHURC1	14	64914361	churchill domain containing 1 [Source:HGNC Symbol
ME107	No supermodule	ENSG00000090060	PAPOLA	14	96501433	poly(A) polymerase alpha [Source:HGNC Symbol
ME107	No supermodule	ENSG00000150667	FSIP1	15	39588357	fibrous sheath interacting protein 1 [Source:HGNC Symbol
ME107	No supermodule	ENSG00000166734	CASC4	15	44288719	cancer susceptibility 4 [Source:HGNC Symbol
ME107	No supermodule	ENSG00000279789	AC120114.3	16	29913144	novel transcript, sense intronic to KCTD13
ME107	No supermodule	ENSG00000072849	DERL2	17	5471254	derlin 2 [Source:HGNC Symbol
ME107	No supermodule	ENSG00000187607	ZNF286A	17	15699577	zinc finger protein 286A [Source:HGNC Symbol
ME107	No supermodule	ENSG00000228218	ATF4P3	17	76225751	activating transcription factor 4 pseudogene 3 [Source:HGNC Symbol
ME107	No supermodule	ENSG00000181007	ZFP82	19	36383120	ZFP82 zinc finger protein [Source:HGNC Symbol
ME107	No supermodule	ENSG00000167562	ZNF701	19	52555457	zinc finger protein 701 [Source:HGNC Symbol
ME107	No supermodule	ENSG00000273311	DGCR11	22	19046162	DiGeorge syndrome critical region gene 11 [Source:HGNC Symbol
ME107	No supermodule	ENSG00000238178	AC078993.1	X	16152941	novel transcript, antisense to MAGEB17
ME107	No supermodule	ENSG00000188419	CHM	X	85861180	CHM Rab escort protein [Source:HGNC Symbol
ME107	No supermodule	ENSG00000179083	FAM133A	X	93674013	family with sequence similarity 133 member A [Source:HGNC Symbol
ME107	No supermodule	ENSG00000147202	DIAPH2	X	96684663	diaphanous related formin 2 [Source:HGNC Symbol
ME107	No supermodule	ENSG00000198689	SLC9A6	X	135973841	solute carrier family 9 member A6 [Source:HGNC Symbol
ME117	No supermodule	ENSG00000132698	RAB25	1	156061160	RAB25, member RAS oncogene family [Source:HGNC Symbol
ME117	No supermodule	ENSG00000132031	MATN3	2	19992052	matrilin 3 [Source:HGNC Symbol
ME117	No supermodule	ENSG00000152154	TMEM178A	2	39664982	transmembrane protein 178A [Source:HGNC Symbol
ME117	No supermodule	ENSG00000144115	THNSL2	2	88170295	threonine synthase like 2 [Source:HGNC Symbol
ME117	No supermodule	ENSG00000123999	INHA	2	219569162	inhibin subunit alpha [Source:HGNC Symbol
ME117	No supermodule	ENSG00000075914	EXOSC7	3	44975241	exosome component 7 [Source:HGNC Symbol
ME117	No supermodule	ENSG00000196526	AFAP1	4	7758714	actin filament associated protein 1 [Source:HGNC Symbol
ME117	No supermodule	ENSG00000260265	LINC02562	4	75081702	long intergenic non-protein coding RNA 2562 [Source:HGNC Symbol
ME117	No supermodule	ENSG00000133401	PDZD2	5	31639131	PDZ domain containing 2 [Source:HGNC Symbol
ME117	No supermodule	ENSG00000175309	PHYKPL	5	178208471	5-phosphohydroxy-L-lysine phospho-lyase [Source:HGNC Symbol
ME117	No supermodule	ENSG00000206503	HLA-A	6	29941260	major histocompatibility complex, class I, A [Source:HGNC Symbol
ME117	No supermodule	ENSG00000204305	AGER	6	32180968	advanced glycosylation end-product specific receptor [Source:HGNC Symbol
ME117	No supermodule	ENSG00000125337	KIF25	6	167996241	kinesin family member 25 [Source:HGNC Symbol
ME117	No supermodule	ENSG00000106638	TBL2	7	73567537	transducin beta like 2 [Source:HGNC Symbol
ME117	No supermodule	ENSG00000205583	STAG3L1	7	75359194	stromal antigen 3-like 1 (pseudogene) [Source:HGNC Symbol
ME117	No supermodule	ENSG00000146700	SSC4D	7	76389334	scavenger receptor cysteine rich family member with 4 domains [Source:HGNC Symbol
ME117	No supermodule	ENSG00000164733	CTSB	8	11842524	cathepsin B [Source:HGNC Symbol
ME117	No supermodule	ENSG00000137070	IL11RA	9	34650702	interleukin 11 receptor subunit alpha [Source:HGNC Symbol
ME117	No supermodule	ENSG00000225032	AL162586.1	9	127816066	novel transcript
ME117	No supermodule	ENSG00000079393	DUSP13	10	75094432	dual specificity phosphatase 13 [Source:HGNC Symbol
ME117	No supermodule	ENSG00000110455	ACCS	11	44065925	1-aminocyclopropane-1-carboxylate synthase homolog (inactive) [Source:HGNC Symbol
ME117	No supermodule	ENSG00000256443	AP003559.1	11	61539516	novel transcript
ME117	No supermodule	ENSG00000120645	IQSEC3	12	66767	IQ motif and Sec7 domain ArfGEF 3 [Source:HGNC Symbol
ME117	No supermodule	ENSG00000135643	KCNMB4	12	70366290	potassium calcium-activated channel subfamily M regulatory beta subunit 4 [Source:HGNC Symbol
ME117	No supermodule	ENSG00000198774	RASSF9	12	85800703	Ras association domain family member 9 [Source:HGNC Symbol
ME117	No supermodule	ENSG00000173093	CCDC63	12	110846769	coiled-coil domain containing 63 [Source:HGNC Symbol
ME117	No supermodule	ENSG00000102796	DHRS12	13	51767993	dehydrogenase/reductase 12 [Source:HGNC Symbol
ME117	No supermodule	ENSG00000165300	SLITRK5	13	87672615	SLIT and NTRK like family member 5 [Source:HGNC Symbol
ME117	No supermodule	ENSG00000258708	SLC25A21-AS1	14	37171888	SLC25A21 antisense RNA 1 [Source:HGNC Symbol
ME117	No supermodule	ENSG00000166145	SPINT1	15	40844018	serine peptidase inhibitor, Kunitz type 1 [Source:HGNC Symbol
ME117	No supermodule	ENSG00000157823	AP3S2	15	89830599	adaptor related protein complex 3 subunit sigma 2 [Source:HGNC Symbol
ME117	No supermodule	ENSG00000182054	IDH2	15	90083045	isocitrate dehydrogenase (NADP(+)) 2 [Source:HGNC Symbol
ME117	No supermodule	ENSG00000226942	IL9RP3	16	29336	interleukin 9 receptor pseudogene 3 [Source:HGNC Symbol
ME117	No supermodule	ENSG00000197162	ZNF785	16	30573740	zinc finger protein 785 [Source:HGNC Symbol
ME117	No supermodule	ENSG00000175938	ORAI3	16	30949068	ORAI calcium release-activated calcium modulator 3 [Source:HGNC Symbol
ME117	No supermodule	ENSG00000275155	AC027348.1	16	49847018	novel transcript, sense intronic to ZNF423
ME117	No supermodule	ENSG00000266714	MYO15B	17	75588058	myosin XVB [Source:HGNC Symbol
ME117	No supermodule	ENSG00000170579	DLGAP1	18	3496032	DLG associated protein 1 [Source:HGNC Symbol
ME117	No supermodule	ENSG00000125730	C3	19	6677704	complement C3 [Source:HGNC Symbol
ME117	No supermodule	ENSG00000130307	USHBP1	19	17249171	USH1 protein network component harmonin binding protein 1 [Source:HGNC Symbol
ME117	No supermodule	ENSG00000186010	NDUFA13	19	19515736	NADH:ubiquinone oxidoreductase subunit A13 [Source:HGNC Symbol
ME117	No supermodule	ENSG00000153902	LGI4	19	35124513	leucine rich repeat LGI family member 4 [Source:HGNC Symbol
ME117	No supermodule	ENSG00000279619	AC020907.5	19	35137645	novel transcript
ME117	No supermodule	ENSG00000105464	GRIN2D	19	48394875	glutamate ionotropic receptor NMDA type subunit 2D [Source:HGNC Symbol
ME117	No supermodule	ENSG00000088002	SULT2B1	19	48552075	sulfotransferase family 2B member 1 [Source:HGNC Symbol
ME117	No supermodule	ENSG00000129991	TNNI3	19	55151767	troponin I3, cardiac type [Source:HGNC Symbol
ME117	No supermodule	ENSG00000231274	SBK3	19	55540656	SH3 domain binding kinase family member 3 [Source:HGNC Symbol
ME117	No supermodule	ENSG00000132635	PCED1A	20	2835314	PC-esterase domain containing 1A [Source:HGNC Symbol
ME117	No supermodule	ENSG00000230922	AL079301.1	22	45000565	novel transcript
ME117	No supermodule	ENSG00000049769	PPP1R3F	X	49269793	protein phosphatase 1 regulatory subunit 3F [Source:HGNC Symbol
ME12	No supermodule	ENSG00000169504	CLIC4	1	24745382	chloride intracellular channel 4 [Source:HGNC Symbol
ME12	No supermodule	ENSG00000174574	AKIRIN1	1	38991276	akirin 1 [Source:HGNC Symbol
ME12	No supermodule	ENSG00000162368	CMPK1	1	47333797	cytidine/uridine monophosphate kinase 1 [Source:HGNC Symbol
ME12	No supermodule	ENSG00000123091	RNF11	1	51236273	ring finger protein 11 [Source:HGNC Symbol
ME12	No supermodule	ENSG00000162378	ZYG11B	1	52726453	zyg-11 family member B, cell cycle regulator [Source:HGNC Symbol
ME12	No supermodule	ENSG00000162607	USP1	1	62436297	ubiquitin specific peptidase 1 [Source:HGNC Symbol
ME12	No supermodule	ENSG00000088035	ALG6	1	63367575	ALG6 alpha-1,3-glucosyltransferase [Source:HGNC Symbol
ME12	No supermodule	ENSG00000254685	FPGT	1	74198212	fucose-1-phosphate guanylyltransferase [Source:HGNC Symbol
ME12	No supermodule	ENSG00000117155	SSX2IP	1	84643707	SSX family member 2 interacting protein [Source:HGNC Symbol
ME12	No supermodule	ENSG00000174842	GLMN	1	92246402	glomulin, FKBP associated protein [Source:HGNC Symbol
ME12	No supermodule	ENSG00000117500	TMED5	1	93149742	transmembrane p24 trafficking protein 5 [Source:HGNC Symbol
ME12	No supermodule	ENSG00000134248	LAMTOR5	1	110401249	late endosomal/lysosomal adaptor, MAPK and MTOR activator 5 [Source:HGNC Symbol
ME12	No supermodule	ENSG00000052723	SIKE1	1	114769479	suppressor of IKBKE 1 [Source:HGNC Symbol
ME12	No supermodule	ENSG00000134375	TIMM17A	1	201955503	translocase of inner mitochondrial membrane 17A [Source:HGNC Symbol
ME12	No supermodule	ENSG00000143756	FBXO28	1	224114111	F-box protein 28 [Source:HGNC Symbol
ME12	No supermodule	ENSG00000143771	CNIH4	1	224356858	cornichon family AMPA receptor auxiliary protein 4 [Source:HGNC Symbol
ME12	No supermodule	ENSG00000143815	LBR	1	225401502	lamin B receptor [Source:HGNC Symbol
ME12	No supermodule	ENSG00000180287	PLD5	1	242082986	phospholipase D family member 5 [Source:HGNC Symbol
ME12	No supermodule	ENSG00000121644	DESI2	1	244653103	desumoylating isopeptidase 2 [Source:HGNC Symbol
ME12	No supermodule	ENSG00000143653	SCCPDH	1	246724409	saccharopine dehydrogenase (putative) [Source:HGNC Symbol
ME12	No supermodule	ENSG00000055917	PUM2	2	20248691	pumilio RNA binding family member 2 [Source:HGNC Symbol
ME12	No supermodule	ENSG00000138018	SELENOI	2	26308547	selenoprotein I [Source:HGNC Symbol
ME12	No supermodule	ENSG00000213639	PPP1CB	2	28751640	protein phosphatase 1 catalytic subunit beta [Source:HGNC Symbol
ME12	No supermodule	ENSG00000162961	DPY30	2	31867809	dpy-30 histone methyltransferase complex regulatory subunit [Source:HGNC Symbol
ME12	No supermodule	ENSG00000119878	CRIPT	2	46616416	CXXC repeat containing interactor of PDZ3 domain [Source:HGNC Symbol
ME12	No supermodule	ENSG00000221823	PPP3R1	2	68178857	protein phosphatase 3 regulatory subunit B, alpha [Source:HGNC Symbol
ME12	No supermodule	ENSG00000005436	GCFC2	2	75652000	GC-rich sequence DNA-binding factor 2 [Source:HGNC Symbol
ME12	No supermodule	ENSG00000153561	RMND5A	2	86720291	required for meiotic nuclear division 5 homolog A [Source:HGNC Symbol
ME12	No supermodule	ENSG00000169756	LIMS1	2	108534355	LIM zinc finger domain containing 1 [Source:HGNC Symbol
ME12	No supermodule	ENSG00000198142	SOWAHC	2	109614364	sosondowah ankyrin repeat domain family member C [Source:HGNC Symbol
ME12	No supermodule	ENSG00000211460	TSN	2	121737103	translin [Source:HGNC Symbol
ME12	No supermodule	ENSG00000162980	ARL5A	2	151788984	ADP ribosylation factor like GTPase 5A [Source:HGNC Symbol
ME12	No supermodule	ENSG00000138381	ASNSD1	2	189661385	asparagine synthetase domain containing 1 [Source:HGNC Symbol
ME12	No supermodule	ENSG00000128699	ORMDL1	2	189770267	ORMDL sphingolipid biosynthesis regulator 1 [Source:HGNC Symbol
ME12	No supermodule	ENSG00000115419	GLS	2	190880821	glutaminase [Source:HGNC Symbol
ME12	No supermodule	ENSG00000260804	LINC01963	2	216217045	long intergenic non-protein coding RNA 1963 [Source:HGNC Symbol
ME12	No supermodule	ENSG00000184182	UBE2F	2	237966827	ubiquitin conjugating enzyme E2 F (putative) [Source:HGNC Symbol
ME12	No supermodule	ENSG00000134077	THUMPD3	3	9362971	THUMP domain containing 3 [Source:HGNC Symbol
ME12	No supermodule	ENSG00000091317	CMTM6	3	32481312	CKLF like MARVEL transmembrane domain containing 6 [Source:HGNC Symbol
ME12	No supermodule	ENSG00000181061	HIGD1A	3	42784298	HIG1 hypoxia inducible domain family member 1A [Source:HGNC Symbol
ME12	No supermodule	ENSG00000114902	SPCS1	3	52704955	signal peptidase complex subunit 1 [Source:HGNC Symbol
ME12	No supermodule	ENSG00000174839	DENND6A	3	57625454	DENN domain containing 6A [Source:HGNC Symbol
ME12	No supermodule	ENSG00000114405	C3orf14	3	62318973	chromosome 3 open reading frame 14 [Source:HGNC Symbol
ME12	No supermodule	ENSG00000083937	CHMP2B	3	87227271	charged multivesicular body protein 2B [Source:HGNC Symbol
ME12	No supermodule	ENSG00000080822	CLDND1	3	98497912	claudin domain containing 1 [Source:HGNC Symbol
ME12	No supermodule	ENSG00000174173	TRMT10C	3	101561868	tRNA methyltransferase 10C, mitochondrial RNase P subunit [Source:HGNC Symbol
ME12	No supermodule	ENSG00000121579	NAA50	3	113716458	N(alpha)-acetyltransferase 50, NatE catalytic subunit [Source:HGNC Symbol
ME12	No supermodule	ENSG00000163428	LRRC58	3	120324509	leucine rich repeat containing 58 [Source:HGNC Symbol
ME12	No supermodule	ENSG00000206527	HACD2	3	123490820	3-hydroxyacyl-CoA dehydratase 2 [Source:HGNC Symbol
ME12	No supermodule	ENSG00000129055	ANAPC13	3	134477706	anaphase promoting complex subunit 13 [Source:HGNC Symbol
ME12	No supermodule	ENSG00000120742	SERP1	3	150541998	stress associated endoplasmic reticulum protein 1 [Source:HGNC Symbol
ME12	No supermodule	ENSG00000198843	SELENOT	3	150602875	selenoprotein T [Source:HGNC Symbol
ME12	No supermodule	ENSG00000240489	SETP14	3	155987304	SET pseudogene 14 [Source:HGNC Symbol
ME12	No supermodule	ENSG00000168827	GFM1	3	158644278	G elongation factor mitochondrial 1 [Source:HGNC Symbol
ME12	No supermodule	ENSG00000118855	MFSD1	3	158732198	major facilitator superfamily domain containing 1 [Source:HGNC Symbol
ME12	No supermodule	ENSG00000121864	ZNF639	3	179323031	zinc finger protein 639 [Source:HGNC Symbol
ME12	No supermodule	ENSG00000058063	ATP11B	3	182793503	ATPase phospholipid transporting 11B (putative) [Source:HGNC Symbol
ME12	No supermodule	ENSG00000176597	B3GNT5	3	183253253	UDP-GlcNAc:betaGal beta-1,3-N-acetylglucosaminyltransferase 5 [Source:HGNC Symbol
ME12	No supermodule	ENSG00000163964	PIGX	3	196639775	phosphatidylinositol glycan anchor biosynthesis class X [Source:HGNC Symbol
ME12	No supermodule	ENSG00000109184	DCUN1D4	4	51843000	defective in cullin neddylation 1 domain containing 4 [Source:HGNC Symbol
ME12	No supermodule	ENSG00000163738	MTHFD2L	4	74114174	methylenetetrahydrofolate dehydrogenase (NADP+ dependent) 2 like [Source:HGNC Symbol
ME12	No supermodule	ENSG00000145358	DDIT4L	4	100185870	DNA damage inducible transcript 4 like [Source:HGNC Symbol
ME12	No supermodule	ENSG00000109332	UBE2D3	4	102794383	ubiquitin conjugating enzyme E2 D3 [Source:HGNC Symbol
ME12	No supermodule	ENSG00000145365	TIFA	4	112274537	TRAF interacting protein with forkhead associated domain [Source:HGNC Symbol
ME12	No supermodule	ENSG00000123737	EXOSC9	4	121801317	exosome component 9 [Source:HGNC Symbol
ME12	No supermodule	ENSG00000164134	NAA15	4	139301505	N(alpha)-acetyltransferase 15, NatA auxiliary subunit [Source:HGNC Symbol
ME12	No supermodule	ENSG00000109452	INPP4B	4	142023160	inositol polyphosphate-4-phosphatase type II B [Source:HGNC Symbol
ME12	No supermodule	ENSG00000164163	ABCE1	4	145098288	ATP binding cassette subfamily E member 1 [Source:HGNC Symbol
ME12	No supermodule	ENSG00000205208	C4orf46	4	158666675	chromosome 4 open reading frame 46 [Source:HGNC Symbol
ME12	No supermodule	ENSG00000145414	NAF1	4	163110073	nuclear assembly factor 1 ribonucleoprotein [Source:HGNC Symbol
ME12	No supermodule	ENSG00000113387	SUB1	5	32531633	SUB1 regulator of transcription [Source:HGNC Symbol
ME12	No supermodule	ENSG00000113456	RAD1	5	34905260	RAD1 checkpoint DNA exonuclease [Source:HGNC Symbol
ME12	No supermodule	ENSG00000145604	SKP2	5	36151989	S-phase kinase associated protein 2 [Source:HGNC Symbol
ME12	No supermodule	ENSG00000188725	SMIM15	5	61157704	small integral membrane protein 15 [Source:HGNC Symbol
ME12	No supermodule	ENSG00000086200	IPO11	5	62403972	importin 11 [Source:HGNC Symbol
ME12	No supermodule	ENSG00000113595	TRIM23	5	65589690	tripartite motif containing 23 [Source:HGNC Symbol
ME12	No supermodule	ENSG00000197860	SGTB	5	65665928	small glutamine rich tetratricopeptide repeat containing beta [Source:HGNC Symbol
ME12	No supermodule	ENSG00000134056	MRPS36	5	69217760	mitochondrial ribosomal protein S36 [Source:HGNC Symbol
ME12	No supermodule	ENSG00000174695	TMEM167A	5	83052846	transmembrane protein 167A [Source:HGNC Symbol
ME12	No supermodule	ENSG00000145743	FBXL17	5	107859035	F-box and leucine rich repeat protein 17 [Source:HGNC Symbol
ME12	No supermodule	ENSG00000214784	AC010468.1	5	111192226	ribosomal protein S3A (RPS3A) pseudogene
ME12	No supermodule	ENSG00000197744	PTMAP2	5	118973796	prothymosin alpha pseudogene 2 [Source:HGNC Symbol
ME12	No supermodule	ENSG00000158985	CDC42SE2	5	131245493	CDC42 small effector 2 [Source:HGNC Symbol
ME12	No supermodule	ENSG00000113575	PPP2CA	5	134194332	protein phosphatase 2 catalytic subunit alpha [Source:HGNC Symbol
ME12	No supermodule	ENSG00000119048	UBE2B	5	134371469	ubiquitin conjugating enzyme E2 B [Source:HGNC Symbol
ME12	No supermodule	ENSG00000131508	UBE2D2	5	139526431	ubiquitin conjugating enzyme E2 D2 [Source:HGNC Symbol
ME12	No supermodule	ENSG00000131507	NDFIP1	5	142108779	Nedd4 family interacting protein 1 [Source:HGNC Symbol
ME12	No supermodule	ENSG00000091009	RBM27	5	146203605	RNA binding motif protein 27 [Source:HGNC Symbol
ME12	No supermodule	ENSG00000145860	RNF145	5	159157409	ring finger protein 145 [Source:HGNC Symbol
ME12	No supermodule	ENSG00000038274	MAT2B	5	163503114	methionine adenosyltransferase 2B [Source:HGNC Symbol
ME12	No supermodule	ENSG00000124802	EEF1E1	6	8073360	eukaryotic translation elongation factor 1 epsilon 1 [Source:HGNC Symbol
ME12	No supermodule	ENSG00000124532	MRS2	6	24402908	magnesium transporter MRS2 [Source:HGNC Symbol
ME12	No supermodule	ENSG00000048544	MRPS10	6	42206807	mitochondrial ribosomal protein S10 [Source:HGNC Symbol
ME12	No supermodule	ENSG00000082269	FAM135A	6	70412941	family with sequence similarity 135 member A [Source:HGNC Symbol
ME12	No supermodule	ENSG00000188994	ZNF292	6	87152833	zinc finger protein 292 [Source:HGNC Symbol
ME12	No supermodule	ENSG00000146263	MMS22L	6	97142161	MMS22 like, DNA repair protein [Source:HGNC Symbol
ME12	No supermodule	ENSG00000123505	AMD1	6	110874770	adenosylmethionine decarboxylase 1 [Source:HGNC Symbol
ME12	No supermodule	ENSG00000277443	MARCKS	6	113857345	myristoylated alanine rich protein kinase C substrate [Source:HGNC Symbol
ME12	No supermodule	ENSG00000217241	CBX3P9	6	116453014	chromobox 3 pseudogene 9 [Source:HGNC Symbol
ME12	No supermodule	ENSG00000111832	RWDD1	6	116571409	RWD domain containing 1 [Source:HGNC Symbol
ME12	No supermodule	ENSG00000200534	SNORA33	6	132817219	small nucleolar RNA, H/ACA box 33 [Source:HGNC Symbol
ME12	No supermodule	ENSG00000028839	TBPL1	6	133952170	TATA-box binding protein like 1 [Source:HGNC Symbol
ME12	No supermodule	ENSG00000146410	MTFR2	6	136231024	mitochondrial fission regulator 2 [Source:HGNC Symbol
ME12	No supermodule	ENSG00000120265	PCMT1	6	149749443	protein-L-isoaspartate (D-aspartate) O-methyltransferase [Source:HGNC Symbol
ME12	No supermodule	ENSG00000071994	PDCD2	6	170575295	programmed cell death 2 [Source:HGNC Symbol
ME12	No supermodule	ENSG00000105849	TWISTNB	7	19695461	TWIST neighbor [Source:HGNC Symbol
ME12	No supermodule	ENSG00000122550	KLHL7	7	23105758	kelch like family member 7 [Source:HGNC Symbol
ME12	No supermodule	ENSG00000156928	MALSU1	7	23298739	mitochondrial assembly of ribosomal large subunit 1 [Source:HGNC Symbol
ME12	No supermodule	ENSG00000122565	CBX3	7	26201162	chromobox 3 [Source:HGNC Symbol
ME12	No supermodule	ENSG00000106355	LSM5	7	32485338	LSM5 homolog, U6 small nuclear RNA and mRNA degradation associated [Source:HGNC Symbol
ME12	No supermodule	ENSG00000106588	PSMA2	7	42916861	proteasome 20S subunit alpha 2 [Source:HGNC Symbol
ME12	No supermodule	ENSG00000146731	CCT6A	7	56051685	chaperonin containing TCP1 subunit 6A [Source:HGNC Symbol
ME12	No supermodule	ENSG00000170027	YWHAG	7	76326799	tyrosine 3-monooxygenase/tryptophan 5-monooxygenase activation protein gamma [Source:HGNC Symbol
ME12	No supermodule	ENSG00000153956	CACNA2D1	7	81946444	calcium voltage-gated channel auxiliary subunit alpha2delta 1 [Source:HGNC Symbol
ME12	No supermodule	ENSG00000127995	CASD1	7	94509219	CAS1 domain containing 1 [Source:HGNC Symbol
ME12	No supermodule	ENSG00000221909	FAM200A	7	99546300	family with sequence similarity 200 member A [Source:HGNC Symbol
ME12	No supermodule	ENSG00000164815	ORC5	7	104126341	origin recognition complex subunit 5 [Source:HGNC Symbol
ME12	No supermodule	ENSG00000008282	SYPL1	7	106090503	synaptophysin like 1 [Source:HGNC Symbol
ME12	No supermodule	ENSG00000213261	EEF1B2P6	7	131661952	eukaryotic translation elongation factor 1 beta 2 pseudogene 6 [Source:HGNC Symbol
ME12	No supermodule	ENSG00000104626	ERI1	8	9002147	exoribonuclease 1 [Source:HGNC Symbol
ME12	No supermodule	ENSG00000104331	IMPAD1	8	56957931	inositol monophosphatase domain containing 1 [Source:HGNC Symbol
ME12	No supermodule	ENSG00000067167	TRAM1	8	70573218	translocation associated membrane protein 1 [Source:HGNC Symbol
ME12	No supermodule	ENSG00000175606	TMEM70	8	73972437	transmembrane protein 70 [Source:HGNC Symbol
ME12	No supermodule	ENSG00000253341	AC115837.1	8	74603244	poly(rC) binding protein 2 (PCBP2) pseudogene
ME12	No supermodule	ENSG00000133740	E2F5	8	85177154	E2F transcription factor 5 [Source:HGNC Symbol
ME12	No supermodule	ENSG00000085719	CPNE3	8	86514435	copine 3 [Source:HGNC Symbol
ME12	No supermodule	ENSG00000155097	ATP6V1C1	8	103021063	ATPase H+ transporting V1 subunit C1 [Source:HGNC Symbol
ME12	No supermodule	ENSG00000147679	UTP23	8	116766505	UTP23 small subunit processome component [Source:HGNC Symbol
ME12	No supermodule	ENSG00000147676	MAL2	8	119165034	mal, T cell differentiation protein 2 (gene/pseudogene) [Source:HGNC Symbol
ME12	No supermodule	ENSG00000136982	DSCC1	8	119833976	DNA replication and sister chromatid cohesion 1 [Source:HGNC Symbol
ME12	No supermodule	ENSG00000106993	CDC37L1	9	4679559	cell division cycle 37 like 1 [Source:HGNC Symbol
ME12	No supermodule	ENSG00000156052	GNAQ	9	77716097	G protein subunit alpha q [Source:HGNC Symbol
ME12	No supermodule	ENSG00000178966	RMI1	9	83980711	RecQ mediated genome instability 1 [Source:HGNC Symbol
ME12	No supermodule	ENSG00000070214	SLC44A1	9	105244622	solute carrier family 44 member 1 [Source:HGNC Symbol
ME12	No supermodule	ENSG00000095739	BAMBI	10	28677510	BMP and activin membrane bound inhibitor [Source:HGNC Symbol
ME12	No supermodule	ENSG00000215146	BX322639.1	10	42331866	zinc finger protein pseudogene
ME12	No supermodule	ENSG00000107643	MAPK8	10	48306639	mitogen-activated protein kinase 8 [Source:HGNC Symbol
ME12	No supermodule	ENSG00000151151	IPMK	10	58191517	inositol polyphosphate multikinase [Source:HGNC Symbol
ME12	No supermodule	ENSG00000122873	CISD1	10	58269162	CDGSH iron sulfur domain 1 [Source:HGNC Symbol
ME12	No supermodule	ENSG00000108064	TFAM	10	58385345	transcription factor A, mitochondrial [Source:HGNC Symbol
ME12	No supermodule	ENSG00000138346	DNA2	10	68414064	DNA replication helicase/nuclease 2 [Source:HGNC Symbol
ME12	No supermodule	ENSG00000260400	AL513534.3	10	68698500	novel transcript, overlapping to TET1
ME12	No supermodule	ENSG00000215086	NPM1P24	10	72917641	nucleophosmin 1 pseudogene 24 [Source:HGNC Symbol
ME12	No supermodule	ENSG00000107758	PPP3CB	10	73436428	protein phosphatase 3 catalytic subunit beta [Source:HGNC Symbol
ME12	No supermodule	ENSG00000062650	WAPL	10	86435256	WAPL cohesin release factor [Source:HGNC Symbol
ME12	No supermodule	ENSG00000148672	GLUD1	10	87050202	glutamate dehydrogenase 1 [Source:HGNC Symbol
ME12	No supermodule	ENSG00000107789	MINPP1	10	87504875	multiple inositol-polyphosphate phosphatase 1 [Source:HGNC Symbol
ME12	No supermodule	ENSG00000138190	EXOC6	10	92826831	exocyst complex component 6 [Source:HGNC Symbol
ME12	No supermodule	ENSG00000077147	TM9SF3	10	96518110	transmembrane 9 superfamily member 3 [Source:HGNC Symbol
ME12	No supermodule	ENSG00000166275	BORCS7	10	102854259	BLOC-1 related complex subunit 7 [Source:HGNC Symbol
ME12	No supermodule	ENSG00000156374	PCGF6	10	103302796	polycomb group ring finger 6 [Source:HGNC Symbol
ME12	No supermodule	ENSG00000119953	SMNDC1	10	110290730	survival motor neuron domain containing 1 [Source:HGNC Symbol
ME12	No supermodule	ENSG00000166471	TMEM41B	11	9280654	transmembrane protein 41B [Source:HGNC Symbol
ME12	No supermodule	ENSG00000129084	PSMA1	11	14504874	proteasome 20S subunit alpha 1 [Source:HGNC Symbol
ME12	No supermodule	ENSG00000011405	PIK3C2A	11	17077730	phosphatidylinositol-4-phosphate 3-kinase catalytic subunit type 2 alpha [Source:HGNC Symbol
ME12	No supermodule	ENSG00000110756	HPS5	11	18278668	HPS5 biogenesis of lysosomal organelles complex 2 subunit 2 [Source:HGNC Symbol
ME12	No supermodule	ENSG00000185238	PRMT3	11	20387558	protein arginine methyltransferase 3 [Source:HGNC Symbol
ME12	No supermodule	ENSG00000183161	FANCF	11	22622533	FA complementation group F [Source:HGNC Symbol
ME12	No supermodule	ENSG00000049449	RCN1	11	32090904	reticulocalbin 1 [Source:HGNC Symbol
ME12	No supermodule	ENSG00000149100	EIF3M	11	32583798	eukaryotic translation initiation factor 3 subunit M [Source:HGNC Symbol
ME12	No supermodule	ENSG00000214753	HNRNPUL2	11	62712630	heterogeneous nuclear ribonucleoprotein U like 2 [Source:HGNC Symbol
ME12	No supermodule	ENSG00000165434	PGM2L1	11	74330316	phosphoglucomutase 2 like 1 [Source:HGNC Symbol
ME12	No supermodule	ENSG00000151366	NDUFC2	11	78068297	NADH:ubiquinone oxidoreductase subunit C2 [Source:HGNC Symbol
ME12	No supermodule	ENSG00000165490	DDIAS	11	82899975	DNA damage induced apoptosis suppressor [Source:HGNC Symbol
ME12	No supermodule	ENSG00000171204	TMEM126B	11	85628573	transmembrane protein 126B [Source:HGNC Symbol
ME12	No supermodule	ENSG00000168876	ANKRD49	11	94493979	ankyrin repeat domain 49 [Source:HGNC Symbol
ME12	No supermodule	ENSG00000137692	DCUN1D5	11	103050686	defective in cullin neddylation 1 domain containing 5 [Source:HGNC Symbol
ME12	No supermodule	ENSG00000260966	AP001486.2	11	103050687	novel transcript, overlapping to DCUN1D5
ME12	No supermodule	ENSG00000134954	ETS1	11	128458761	ETS proto-oncogene 1, transcription factor [Source:HGNC Symbol
ME12	No supermodule	ENSG00000283429	MIR1244-3	12	9239467	microRNA 1244-3 [Source:HGNC Symbol
ME12	No supermodule	ENSG00000061794	MRPS35	12	27710822	mitochondrial ribosomal protein S35 [Source:HGNC Symbol
ME12	No supermodule	ENSG00000205352	PRR13	12	53441678	proline rich 13 [Source:HGNC Symbol
ME12	No supermodule	ENSG00000111530	CAND1	12	67269358	cullin associated and neddylation dissociated 1 [Source:HGNC Symbol
ME12	No supermodule	ENSG00000182050	MGAT4C	12	85955666	MGAT4 family member C [Source:HGNC Symbol
ME12	No supermodule	ENSG00000111666	CHPT1	12	101696947	choline phosphotransferase 1 [Source:HGNC Symbol
ME12	No supermodule	ENSG00000136051	WASHC4	12	105107324	WASH complex subunit 4 [Source:HGNC Symbol
ME12	No supermodule	ENSG00000111237	VPS29	12	110491083	VPS29 retromer complex component [Source:HGNC Symbol
ME12	No supermodule	ENSG00000196850	PPTC7	12	110533245	PTC7 protein phosphatase homolog [Source:HGNC Symbol
ME12	No supermodule	ENSG00000086598	TMED2	12	123584533	transmembrane p24 trafficking protein 2 [Source:HGNC Symbol
ME12	No supermodule	ENSG00000139505	MTMR6	13	25246201	myotubularin related protein 6 [Source:HGNC Symbol
ME12	No supermodule	ENSG00000139687	RB1	13	48303726	RB transcriptional corepressor 1 [Source:HGNC Symbol
ME12	No supermodule	ENSG00000102753	KPNA3	13	49699320	karyopherin subunit alpha 3 [Source:HGNC Symbol
ME12	No supermodule	ENSG00000136104	RNASEH2B	13	50909747	ribonuclease H2 subunit B [Source:HGNC Symbol
ME12	No supermodule	ENSG00000165501	LRR1	14	49598761	leucine rich repeat protein 1 [Source:HGNC Symbol
ME12	No supermodule	ENSG00000165506	DNAAF2	14	49625174	dynein axonemal assembly factor 2 [Source:HGNC Symbol
ME12	No supermodule	ENSG00000165527	ARF6	14	49893082	ADP ribosylation factor 6 [Source:HGNC Symbol
ME12	No supermodule	ENSG00000100522	GNPNAT1	14	52775193	glucosamine-phosphate N-acetyltransferase 1 [Source:HGNC Symbol
ME12	No supermodule	ENSG00000197045	GMFB	14	54474484	glia maturation factor beta [Source:HGNC Symbol
ME12	No supermodule	ENSG00000100532	CGRRF1	14	54509812	cell growth regulator with ring finger domain 1 [Source:HGNC Symbol
ME12	No supermodule	ENSG00000139977	NAA30	14	57390544	N(alpha)-acetyltransferase 30, NatC catalytic subunit [Source:HGNC Symbol
ME12	No supermodule	ENSG00000100567	PSMA3	14	58244843	proteasome 20S subunit alpha 3 [Source:HGNC Symbol
ME12	No supermodule	ENSG00000133983	COX16	14	70325081	cytochrome c oxidase assembly factor COX16 [Source:HGNC Symbol
ME12	No supermodule	ENSG00000182512	GLRX5	14	95533503	glutaredoxin 5 [Source:HGNC Symbol
ME12	No supermodule	ENSG00000100744	GSKIP	14	96363452	GSK3B interacting protein [Source:HGNC Symbol
ME12	No supermodule	ENSG00000171262	FAM98B	15	38454127	family with sequence similarity 98 member B [Source:HGNC Symbol
ME12	No supermodule	ENSG00000137814	HAUS2	15	42548828	HAUS augmin like complex subunit 2 [Source:HGNC Symbol
ME12	No supermodule	ENSG00000255302	EID1	15	48878134	EP300 interacting inhibitor of differentiation 1 [Source:HGNC Symbol
ME12	No supermodule	ENSG00000138600	SPPL2A	15	50702266	signal peptide peptidase like 2A [Source:HGNC Symbol
ME12	No supermodule	ENSG00000128989	ARPP19	15	52547045	cAMP regulated phosphoprotein 19 [Source:HGNC Symbol
ME12	No supermodule	ENSG00000069974	RAB27A	15	55202966	RAB27A, member RAS oncogene family [Source:HGNC Symbol
ME12	No supermodule	ENSG00000166797	CIAO2A	15	64072565	cytosolic iron-sulfur assembly component 2A [Source:HGNC Symbol
ME12	No supermodule	ENSG00000166803	PCLAF	15	64364304	PCNA clamp associated factor [Source:HGNC Symbol
ME12	No supermodule	ENSG00000166938	DIS3L	15	66293217	DIS3 like exosome 3'-5' exoribonuclease [Source:HGNC Symbol
ME12	No supermodule	ENSG00000064726	BTBD1	15	83016423	BTB domain containing 1 [Source:HGNC Symbol
ME12	No supermodule	ENSG00000196678	ERI2	16	20780193	ERI1 exoribonuclease family member 2 [Source:HGNC Symbol
ME12	No supermodule	ENSG00000102931	ARL2BP	16	57245259	ADP ribosylation factor like GTPase 2 binding protein [Source:HGNC Symbol
ME12	No supermodule	ENSG00000125166	GOT2	16	58707131	glutamic-oxaloacetic transaminase 2 [Source:HGNC Symbol
ME12	No supermodule	ENSG00000230897	RPS18P12	17	14705076	ribosomal protein S18 pseudogene 12 [Source:HGNC Symbol
ME12	No supermodule	ENSG00000108666	C17orf75	17	32324565	chromosome 17 open reading frame 75 [Source:HGNC Symbol
ME12	No supermodule	ENSG00000101557	USP14	18	158383	ubiquitin specific peptidase 14 [Source:HGNC Symbol
ME12	No supermodule	ENSG00000134758	RNF138	18	32091874	ring finger protein 138 [Source:HGNC Symbol
ME12	No supermodule	ENSG00000134049	IER3IP1	18	47152834	immediate early response 3 interacting protein 1 [Source:HGNC Symbol
ME12	No supermodule	ENSG00000233270	SNRPEP4	19	5576660	small nuclear ribonucleoprotein polypeptide E pseudogene 4 [Source:HGNC Symbol
ME12	No supermodule	ENSG00000176396	EID2	19	39538707	EP300 interacting inhibitor of differentiation 2 [Source:HGNC Symbol
ME12	No supermodule	ENSG00000280433	FP565260.6	21	5155499	novel protein, similar to trafficking protein particle complex 10 TRAPPC10
ME12	No supermodule	ENSG00000198862	LTN1	21	28928144	listerin E3 ubiquitin protein ligase 1 [Source:HGNC Symbol
ME12	No supermodule	ENSG00000156256	USP16	21	29024629	ubiquitin specific peptidase 16 [Source:HGNC Symbol
ME12	No supermodule	ENSG00000183527	PSMG1	21	39174769	proteasome assembly chaperone 1 [Source:HGNC Symbol
ME12	No supermodule	ENSG00000182093	GET1	21	39377698	guided entry of tail-anchored proteins factor 1 [Source:HGNC Symbol
ME12	No supermodule	ENSG00000046653	GPM6B	X	13770939	glycoprotein M6B [Source:HGNC Symbol
ME12	No supermodule	ENSG00000182287	AP1S2	X	15825806	adaptor related protein complex 1 subunit sigma 2 [Source:HGNC Symbol
ME12	No supermodule	ENSG00000173674	EIF1AX	X	20124525	eukaryotic translation initiation factor 1A X-linked [Source:HGNC Symbol
ME12	No supermodule	ENSG00000123131	PRDX4	X	23664262	peroxiredoxin 4 [Source:HGNC Symbol
ME12	No supermodule	ENSG00000131171	SH3BGRL	X	81202102	SH3 domain binding glutamate rich protein like [Source:HGNC Symbol
ME12	No supermodule	ENSG00000000003	TSPAN6	X	100627108	tetraspanin 6 [Source:HGNC Symbol
ME12	No supermodule	ENSG00000102384	CENPI	X	101098218	centromere protein I [Source:HGNC Symbol
ME12	No supermodule	ENSG00000126953	TIMM8A	X	101345661	translocase of inner mitochondrial membrane 8A [Source:HGNC Symbol
ME12	No supermodule	ENSG00000123575	FAM199X	X	104166453	family with sequence similarity 199, X-linked [Source:HGNC Symbol
ME12	No supermodule	ENSG00000101888	NXT2	X	109535781	nuclear transport factor 2 like export factor 2 [Source:HGNC Symbol
ME12	No supermodule	ENSG00000101935	AMMECR1	X	110194186	AMMECR nuclear protein 1 [Source:HGNC Symbol
ME12	No supermodule	ENSG00000101856	PGRMC1	X	119236245	progesterone receptor membrane component 1 [Source:HGNC Symbol
ME12	No supermodule	ENSG00000123728	RAP2C	X	132203024	RAP2C, member of RAS oncogene family [Source:HGNC Symbol
ME12	No supermodule	ENSG00000165704	HPRT1	X	134460165	hypoxanthine phosphoribosyltransferase 1 [Source:HGNC Symbol
ME12	No supermodule	ENSG00000169446	MMGT1	X	135962070	membrane magnesium transporter 1 [Source:HGNC Symbol
ME12	No supermodule	ENSG00000160131	VMA21	X	151396515	vacuolar ATPase assembly factor VMA21 [Source:HGNC Symbol
ME129	Upregulation	ENSG00000162571	TTLL10	1	1173880	tubulin tyrosine ligase like 10 [Source:HGNC Symbol
ME129	Upregulation	ENSG00000162482	AKR7A3	1	19282573	aldo-keto reductase family 7 member A3 [Source:HGNC Symbol
ME129	Upregulation	ENSG00000057757	PITHD1	1	23778418	PITH domain containing 1 [Source:HGNC Symbol
ME129	Upregulation	ENSG00000134202	GSTM3	1	109733932	glutathione S-transferase mu 3 [Source:HGNC Symbol
ME129	Upregulation	ENSG00000273080	AC009309.2	2	86195590	novel transcript, antisense to IMMT
ME129	Upregulation	ENSG00000144285	SCN1A	2	165984641	sodium voltage-gated channel alpha subunit 1 [Source:HGNC Symbol
ME129	Upregulation	ENSG00000188738	FSIP2	2	185738804	fibrous sheath interacting protein 2 [Source:HGNC Symbol
ME129	Upregulation	ENSG00000093183	SEC22C	3	42547969	SEC22 homolog C, vesicle trafficking protein [Source:HGNC Symbol
ME129	Upregulation	ENSG00000242516	LINC00960	3	75672300	long intergenic non-protein coding RNA 960 [Source:HGNC Symbol
ME129	Upregulation	ENSG00000280310	AC092437.1	4	4820405	tec
ME129	Upregulation	ENSG00000145248	SLC10A4	4	48483343	solute carrier family 10 member 4 [Source:HGNC Symbol
ME129	Upregulation	ENSG00000248329	APELA	4	164877178	apelin receptor early endogenous ligand [Source:HGNC Symbol
ME129	Upregulation	ENSG00000109576	AADAT	4	170060222	aminoadipate aminotransferase [Source:HGNC Symbol
ME129	Upregulation	ENSG00000178913	TAF7	5	141260225	TATA-box binding protein associated factor 7 [Source:HGNC Symbol
ME129	Upregulation	ENSG00000272325	NUDT3	6	34279679	nudix hydrolase 3 [Source:HGNC Symbol
ME129	Upregulation	ENSG00000232956	SNHG15	7	44983023	small nucleolar RNA host gene 15 [Source:HGNC Symbol
ME129	Upregulation	ENSG00000128578	STRIP2	7	129434432	striatin interacting protein 2 [Source:HGNC Symbol
ME129	Upregulation	ENSG00000269994	AL513318.2	9	87008440	novel transcript
ME129	Upregulation	ENSG00000165244	ZNF367	9	96385941	zinc finger protein 367 [Source:HGNC Symbol
ME129	Upregulation	ENSG00000204130	RUFY2	10	68341107	RUN and FYVE domain containing 2 [Source:HGNC Symbol
ME129	Upregulation	ENSG00000273162	AL133215.2	10	101060029	novel transcript
ME129	Upregulation	ENSG00000177042	TMEM80	11	695428	transmembrane protein 80 [Source:HGNC Symbol
ME129	Upregulation	ENSG00000166436	TRIM66	11	8612037	tripartite motif containing 66 [Source:HGNC Symbol
ME129	Upregulation	ENSG00000166199	ALKBH3	11	43880811	alkB homolog 3, alpha-ketoglutaratedependent dioxygenase [Source:HGNC Symbol
ME129	Upregulation	ENSG00000110881	ASIC1	12	50057548	acid sensing ion channel subunit 1 [Source:HGNC Symbol
ME129	Upregulation	ENSG00000257727	CNPY2	12	56309842	canopy FGF signaling regulator 2 [Source:HGNC Symbol
ME129	Upregulation	ENSG00000240771	ARHGEF25	12	57610180	Rho guanine nucleotide exchange factor 25 [Source:HGNC Symbol
ME129	Upregulation	ENSG00000253719	ATXN7L3B	12	74537835	ataxin 7 like 3B [Source:HGNC Symbol
ME129	Upregulation	ENSG00000277283	AC004812.2	12	120116907	novel transcript, antisense to RAB35
ME129	Upregulation	ENSG00000182107	TMEM30B	14	61277370	transmembrane protein 30B [Source:HGNC Symbol
ME129	Upregulation	ENSG00000133985	TTC9	14	70641916	tetratricopeptide repeat domain 9 [Source:HGNC Symbol
ME129	Upregulation	ENSG00000196547	MAN2A2	15	90902218	mannosidase alpha class 2A member 2 [Source:HGNC Symbol
ME129	Upregulation	ENSG00000263072	ZNF213-AS1	16	3100696	ZNF213 antisense RNA 1 (head to head) [Source:HGNC Symbol
ME129	Upregulation	ENSG00000140948	ZCCHC14	16	87406246	zinc finger CCHC-type containing 14 [Source:HGNC Symbol
ME129	Upregulation	ENSG00000278611	ZNF426-DT	19	9538693	ZNF426 divergent transcript [Source:HGNC Symbol
ME129	Upregulation	ENSG00000198182	ZNF607	19	37696371	zinc finger protein 607 [Source:HGNC Symbol
ME129	Upregulation	ENSG00000225868	AC016582.1	19	37823722	WD repeat domain 87 (WDR87) pseudogene
ME129	Upregulation	ENSG00000196867	ZFP28	19	56538948	ZFP28 zinc finger protein [Source:HGNC Symbol
ME129	Upregulation	ENSG00000174586	ZNF497	19	58354357	zinc finger protein 497 [Source:HGNC Symbol
ME129	Upregulation	ENSG00000100221	JOSD1	22	38685543	Josephin domain containing 1 [Source:HGNC Symbol
ME129	Upregulation	ENSG00000260081	AF274858.1	X	153599315	Morf4 family associated protein 1 (MRFAP1) pseudogene
ME134	No supermodule	ENSG00000159208	CIART	1	150282543	circadian associated repressor of transcription [Source:HGNC Symbol
ME134	No supermodule	ENSG00000117139	KDM5B	1	202724495	lysine demethylase 5B [Source:HGNC Symbol
ME134	No supermodule	ENSG00000115738	ID2	2	8678845	inhibitor of DNA binding 2 [Source:HGNC Symbol
ME134	No supermodule	ENSG00000075426	FOSL2	2	28392448	FOS like 2, AP-1 transcription factor subunit [Source:HGNC Symbol
ME134	No supermodule	ENSG00000115548	KDM3A	2	86440647	lysine demethylase 3A [Source:HGNC Symbol
ME134	No supermodule	ENSG00000119147	ECRG4	2	106063246	ECRG4 augurin precursor [Source:HGNC Symbol
ME134	No supermodule	ENSG00000189223	PAX8-AS1	2	113211421	PAX8 antisense RNA 1 [Source:HGNC Symbol
ME134	No supermodule	ENSG00000125618	PAX8	2	113215997	paired box 8 [Source:HGNC Symbol
ME134	No supermodule	ENSG00000134107	BHLHE40	3	4979437	basic helix-loop-helix family member e40 [Source:HGNC Symbol
ME134	No supermodule	ENSG00000189229	AC069277.1	3	6490460	novel transcript
ME134	No supermodule	ENSG00000160746	ANO10	3	43354859	anoctamin 10 [Source:HGNC Symbol
ME134	No supermodule	ENSG00000163661	PTX3	3	157436850	pentraxin 3 [Source:HGNC Symbol
ME134	No supermodule	ENSG00000163347	CLDN1	3	190305707	claudin 1 [Source:HGNC Symbol
ME134	No supermodule	ENSG00000188848	BEND4	4	42110853	BEN domain containing 4 [Source:HGNC Symbol
ME134	No supermodule	ENSG00000145246	ATP10D	4	47485275	ATPase phospholipid transporting 10D (putative) [Source:HGNC Symbol
ME134	No supermodule	ENSG00000173083	HPSE	4	83292461	heparanase [Source:HGNC Symbol
ME134	No supermodule	ENSG00000186352	ANKRD37	4	185396021	ankyrin repeat domain 37 [Source:HGNC Symbol
ME134	No supermodule	ENSG00000180537	RNF182	6	13924446	ring finger protein 182 [Source:HGNC Symbol
ME134	No supermodule	ENSG00000135537	AFG1L	6	108294991	AFG1 like ATPase [Source:HGNC Symbol
ME134	No supermodule	ENSG00000118503	TNFAIP3	6	137867214	TNF alpha induced protein 3 [Source:HGNC Symbol
ME134	No supermodule	ENSG00000175048	ZDHHC14	6	157381133	zinc finger DHHC-type containing 14 [Source:HGNC Symbol
ME134	No supermodule	ENSG00000081803	CADPS2	7	122318411	calcium dependent secretion activator 2 [Source:HGNC Symbol
ME134	No supermodule	ENSG00000159167	STC1	8	23841929	stanniocalcin 1 [Source:HGNC Symbol
ME134	No supermodule	ENSG00000133872	SARAF	8	30063003	store-operated calcium entry associated regulatory factor [Source:HGNC Symbol
ME134	No supermodule	ENSG00000107242	PIP5K1B	9	68705240	phosphatidylinositol-4-phosphate 5-kinase type 1 beta [Source:HGNC Symbol
ME134	No supermodule	ENSG00000165030	NFIL3	9	91409045	nuclear factor, interleukin 3 regulated [Source:HGNC Symbol
ME134	No supermodule	ENSG00000172661	WASHC2C	10	45727200	WASH complex subunit 2C [Source:HGNC Symbol
ME134	No supermodule	ENSG00000265018	AGAP12P	10	48009873	ArfGAP with GTPase domain, ankyrin repeat and PH domain 12, pseudogene [Source:HGNC Symbol
ME134	No supermodule	ENSG00000168209	DDIT4	10	72273924	DNA damage inducible transcript 4 [Source:HGNC Symbol
ME134	No supermodule	ENSG00000196968	FUT11	10	73772276	fucosyltransferase 11 [Source:HGNC Symbol
ME134	No supermodule	ENSG00000119938	PPP1R3C	10	91628442	protein phosphatase 1 regulatory subunit 3C [Source:HGNC Symbol
ME134	No supermodule	ENSG00000023041	ZDHHC6	10	112424428	zinc finger DHHC-type containing 6 [Source:HGNC Symbol
ME134	No supermodule	ENSG00000148926	ADM	11	10305073	adrenomedullin [Source:HGNC Symbol
ME134	No supermodule	ENSG00000148925	BTBD10	11	13388001	BTB domain containing 10 [Source:HGNC Symbol
ME134	No supermodule	ENSG00000171310	CHST11	12	104455295	carbohydrate sulfotransferase 11 [Source:HGNC Symbol
ME134	No supermodule	ENSG00000102786	INTS6	13	51354077	integrator complex subunit 6 [Source:HGNC Symbol
ME134	No supermodule	ENSG00000185164	NOMO2	16	18417325	NODAL modulator 2 [Source:HGNC Symbol
ME134	No supermodule	ENSG00000179859	RNF227	17	7913324	ring finger protein 227 [Source:HGNC Symbol
ME138	No supermodule	ENSG00000171608	PIK3CD	1	9651731	phosphatidylinositol-4,5-bisphosphate 3-kinase catalytic subunit delta [Source:HGNC Symbol
ME138	No supermodule	ENSG00000117115	PADI2	1	17066761	peptidyl arginine deiminase 2 [Source:HGNC Symbol
ME138	No supermodule	ENSG00000271576	AL359504.2	1	84076331	novel transcript
ME138	No supermodule	ENSG00000273136	NBPF26	1	120723949	NBPF member 26 [Source:HGNC Symbol
ME138	No supermodule	ENSG00000143772	ITPKB	1	226631690	inositol-trisphosphate 3-kinase B [Source:HGNC Symbol
ME138	No supermodule	ENSG00000116574	RHOU	1	228735479	ras homolog family member U [Source:HGNC Symbol
ME138	No supermodule	ENSG00000203635	AC144450.1	2	1620510	novel transcript
ME138	No supermodule	ENSG00000172985	SH3RF3	2	109129205	SH3 domain containing ring finger 3 [Source:HGNC Symbol
ME138	No supermodule	ENSG00000181798	LINC00471	2	231508422	long intergenic non-protein coding RNA 471 [Source:HGNC Symbol
ME138	No supermodule	ENSG00000114544	SLC41A3	3	126006355	solute carrier family 41 member 3 [Source:HGNC Symbol
ME138	No supermodule	ENSG00000120725	SIL1	5	138946724	SIL1 nucleotide exchange factor [Source:HGNC Symbol
ME138	No supermodule	ENSG00000146063	TRIM41	5	181222499	tripartite motif containing 41 [Source:HGNC Symbol
ME138	No supermodule	ENSG00000044090	CUL7	6	43037617	cullin 7 [Source:HGNC Symbol
ME138	No supermodule	ENSG00000170915	PAQR8	6	52361421	progestin and adipoQ receptor family member 8 [Source:HGNC Symbol
ME138	No supermodule	ENSG00000106367	AP1S1	7	101154456	adaptor related protein complex 1 subunit sigma 1 [Source:HGNC Symbol
ME138	No supermodule	ENSG00000178031	ADAMTSL1	9	17906563	ADAMTS like 1 [Source:HGNC Symbol
ME138	No supermodule	ENSG00000137101	CD72	9	35609979	CD72 molecule [Source:HGNC Symbol
ME138	No supermodule	ENSG00000095397	WHRN	9	114402080	whirlin [Source:HGNC Symbol
ME138	No supermodule	ENSG00000237036	ZEB1-AS1	10	31206278	ZEB1 antisense RNA 1 [Source:HGNC Symbol
ME138	No supermodule	ENSG00000148814	LRRC27	10	132332154	leucine rich repeat containing 27 [Source:HGNC Symbol
ME138	No supermodule	ENSG00000179104	TMTC2	12	82686880	transmembrane O-mannosyltransferase targeting cadherins 2 [Source:HGNC Symbol
ME138	No supermodule	ENSG00000139318	DUSP6	12	89347235	dual specificity phosphatase 6 [Source:HGNC Symbol
ME138	No supermodule	ENSG00000119715	ESRRB	14	76310712	estrogen related receptor beta [Source:HGNC Symbol
ME138	No supermodule	ENSG00000185100	ADSS1	14	104724186	adenylosuccinate synthase 1 [Source:HGNC Symbol
ME138	No supermodule	ENSG00000166965	RCCD1	15	90954870	RCC1 domain containing 1 [Source:HGNC Symbol
ME138	No supermodule	ENSG00000140675	SLC5A2	16	31483002	solute carrier family 5 member 2 [Source:HGNC Symbol
ME138	No supermodule	ENSG00000135686	KLHL36	16	84648511	kelch like family member 36 [Source:HGNC Symbol
ME138	No supermodule	ENSG00000135709	KIAA0513	16	85027751	KIAA0513 [Source:HGNC Symbol
ME138	No supermodule	ENSG00000128482	RNF112	17	19411125	ring finger protein 112 [Source:HGNC Symbol
ME138	No supermodule	ENSG00000109046	WSB1	17	27294076	WD repeat and SOCS box containing 1 [Source:HGNC Symbol
ME138	No supermodule	ENSG00000006025	OSBPL7	17	47807372	oxysterol binding protein like 7 [Source:HGNC Symbol
ME138	No supermodule	ENSG00000264575	LINC00526	18	5236724	long intergenic non-protein coding RNA 526 [Source:HGNC Symbol
ME138	No supermodule	ENSG00000125746	EML2	19	45606994	EMAP like 2 [Source:HGNC Symbol
ME138	No supermodule	ENSG00000197077	KIAA1671	22	24952730	KIAA1671 [Source:HGNC Symbol
ME138	No supermodule	ENSG00000198125	MB	22	35606764	myoglobin [Source:HGNC Symbol
ME138	No supermodule	ENSG00000279355	NA	NA	NA	NA
ME139	No supermodule	ENSG00000117569	PTBP2	1	96721665	polypyrimidine tract binding protein 2 [Source:HGNC Symbol
ME139	No supermodule	ENSG00000228305	AC016734.1	2	63622178	PRELI domain containing 1 (PRELID1) pseudogene
ME139	No supermodule	ENSG00000237804	HNRNPA1P39	2	174310015	heterogeneous nuclear ribonucleoprotein A1 pseudogene 39 [Source:HGNC Symbol
ME139	No supermodule	ENSG00000224094	RPS24P8	3	45159774	ribosomal protein S24 pseudogene 8 [Source:HGNC Symbol
ME139	No supermodule	ENSG00000226360	RPL10AP6	3	61742455	ribosomal protein L10a pseudogene 6 [Source:HGNC Symbol
ME139	No supermodule	ENSG00000091986	CCDC80	3	112596794	coiled-coil domain containing 80 [Source:HGNC Symbol
ME139	No supermodule	ENSG00000224831	TMEM183B	3	149982181	transmembrane protein 183B [Source:HGNC Symbol
ME139	No supermodule	ENSG00000205940	HSP90AB2P	4	13333414	heat shock protein 90 alpha family class B member 2, pseudogene [Source:HGNC Symbol
ME139	No supermodule	ENSG00000178458	H3P16	4	139698144	H3 histone pseudogene 16 [Source:HGNC Symbol
ME139	No supermodule	ENSG00000251495	PPIAP11	5	82009602	peptidylprolyl isomerase A pseudogene 11 [Source:HGNC Symbol
ME139	No supermodule	ENSG00000249353	NPM1P27	5	93682838	nucleophosmin 1 pseudogene 27 [Source:HGNC Symbol
ME139	No supermodule	ENSG00000176857	GJA1P1	5	109051315	gap junction protein alpha 1 pseudogene 1 [Source:HGNC Symbol
ME139	No supermodule	ENSG00000253683	AC027309.2	5	172656522	coiled-coil domain containing 72 (CCDC72) pseudogene
ME139	No supermodule	ENSG00000220472	AL139095.2	6	7338839	ribosomal protein S3 (RPS3) pseudogene
ME139	No supermodule	ENSG00000226068	HNRNPA3P4	6	48149203	heterogeneous nuclear ribonucleoprotein A3 pseudogene 4 [Source:HGNC Symbol
ME139	No supermodule	ENSG00000233476	EEF1A1P6	7	22510616	eukaryotic translation elongation factor 1 alpha 1 pseudogene 6 [Source:HGNC Symbol
ME139	No supermodule	ENSG00000233830	EIF4HP1	7	27458163	eukaryotic translation initiation factor 4H pseudogene 1 [Source:HGNC Symbol
ME139	No supermodule	ENSG00000255397	AC022182.3	8	60937705	nuclear autoantigenic sperm protein (histone-binding) (NASP) pseudogene
ME139	No supermodule	ENSG00000206228	HNRNPA1P4	8	82291624	heterogeneous nuclear ribonucleoprotein A1 pseudogene 4 [Source:HGNC Symbol
ME139	No supermodule	ENSG00000213866	YBX1P10	9	35971344	Y-box binding protein 1 pseudogene 10 [Source:HGNC Symbol
ME139	No supermodule	ENSG00000213609	RPL7AP50	10	63902451	ribosomal protein L7a pseudogene 50 [Source:HGNC Symbol
ME139	No supermodule	ENSG00000180581	SRP9P1	10	91807179	signal recognition particle 9 pseudogene 1 [Source:HGNC Symbol
ME139	No supermodule	ENSG00000175348	TMEM9B	11	8947202	TMEM9 domain family member B [Source:HGNC Symbol
ME139	No supermodule	ENSG00000234589	AC125807.1	12	3071532	ribosomal protein L13a (RPL13A) pseudogene
ME139	No supermodule	ENSG00000226525	RPS7P10	13	21628413	ribosomal protein S7 pseudogene 10 [Source:HGNC Symbol
ME139	No supermodule	ENSG00000236565	HNRNPA3P5	13	65787932	heterogeneous nuclear ribonucleoprotein A3 pseudogene 5 [Source:HGNC Symbol
ME139	No supermodule	ENSG00000242071	RPL7AP6	14	69885340	ribosomal protein L7a pseudogene 6 [Source:HGNC Symbol
ME139	No supermodule	ENSG00000241061	RPL5P1	15	24908932	ribosomal protein L5 pseudogene 1 [Source:HGNC Symbol
ME139	No supermodule	ENSG00000213862	AC044787.1	15	47730144	ribosomal protein L7a (RPL7A) pseudogene
ME139	No supermodule	ENSG00000224631	RPS27AP16	16	61055399	ribosomal protein S27a pseudogene 16 [Source:HGNC Symbol
ME139	No supermodule	ENSG00000214223	HNRNPA1P10	19	11666069	heterogeneous nuclear ribonucleoprotein A1 pseudogene 10 [Source:HGNC Symbol
ME139	No supermodule	ENSG00000223864	NPM1P19	20	38977711	nucleophosmin 1 pseudogene 19 [Source:HGNC Symbol
ME139	No supermodule	ENSG00000234009	RPL5P34	22	42776406	ribosomal protein L5 pseudogene 34 [Source:HGNC Symbol
ME139	No supermodule	ENSG00000232472	EEF1B2P3	X	24788392	eukaryotic translation elongation factor 1 beta 2 pseudogene 3 [Source:HGNC Symbol
ME139	No supermodule	ENSG00000187243	MAGED4B	X	52061827	MAGE family member D4B [Source:HGNC Symbol
ME139	No supermodule	ENSG00000237506	RPSAP15	X	87703343	ribosomal protein SA pseudogene 15 [Source:HGNC Symbol
ME14	Upregulation	ENSG00000116237	ICMT	1	6221193	isoprenylcysteine carboxyl methyltransferase [Source:HGNC Symbol
ME14	Upregulation	ENSG00000198793	MTOR	1	11106535	mechanistic target of rapamycin kinase [Source:HGNC Symbol
ME14	Upregulation	ENSG00000116771	AGMAT	1	15571699	agmatinase [Source:HGNC Symbol
ME14	Upregulation	ENSG00000037637	FBXO42	1	16246840	F-box protein 42 [Source:HGNC Symbol
ME14	Upregulation	ENSG00000117751	PPP1R8	1	27830782	protein phosphatase 1 regulatory subunit 8 [Source:HGNC Symbol
ME14	Upregulation	ENSG00000060688	SNRNP40	1	31259568	small nuclear ribonucleoprotein U5 subunit 40 [Source:HGNC Symbol
ME14	Upregulation	ENSG00000084070	SMAP2	1	40344850	small ArfGAP2 [Source:HGNC Symbol
ME14	Upregulation	ENSG00000171793	CTPS1	1	40979688	CTP synthase 1 [Source:HGNC Symbol
ME14	Upregulation	ENSG00000117395	EBNA1BP2	1	43164175	EBNA1 binding protein 2 [Source:HGNC Symbol
ME14	Upregulation	ENSG00000117461	PIK3R3	1	46040140	phosphoinositide-3-kinase regulatory subunit 3 [Source:HGNC Symbol
ME14	Upregulation	ENSG00000116133	DHCR24	1	54849627	24-dehydrocholesterol reductase [Source:HGNC Symbol
ME14	Upregulation	ENSG00000160803	UBQLN4	1	156035299	ubiquilin 4 [Source:HGNC Symbol
ME14	Upregulation	ENSG00000143179	UCK2	1	165827614	uridine-cytidine kinase 2 [Source:HGNC Symbol
ME14	Upregulation	ENSG00000116161	CACYBP	1	174999163	calcyclin binding protein [Source:HGNC Symbol
ME14	Upregulation	ENSG00000183155	RABIF	1	202878282	RAB interacting factor [Source:HGNC Symbol
ME14	Upregulation	ENSG00000153187	HNRNPU	1	244840638	heterogeneous nuclear ribonucleoprotein U [Source:HGNC Symbol
ME14	Upregulation	ENSG00000079785	DDX1	2	15591178	DEAD-box helicase 1 [Source:HGNC Symbol
ME14	Upregulation	ENSG00000138092	CENPO	2	24793136	centromere protein O [Source:HGNC Symbol
ME14	Upregulation	ENSG00000138074	SLC5A6	2	27199587	solute carrier family 5 member 6 [Source:HGNC Symbol
ME14	Upregulation	ENSG00000138100	TRIM54	2	27282392	tripartite motif containing 54 [Source:HGNC Symbol
ME14	Upregulation	ENSG00000115211	EIF2B4	2	27364352	eukaryotic translation initiation factor 2B subunit delta [Source:HGNC Symbol
ME14	Upregulation	ENSG00000115241	PPM1G	2	27381195	protein phosphatase, Mg2+/Mn2+ dependent 1G [Source:HGNC Symbol
ME14	Upregulation	ENSG00000115216	NRBP1	2	27427790	nuclear receptor binding protein 1 [Source:HGNC Symbol
ME14	Upregulation	ENSG00000158019	BABAM2	2	27889941	BRISC and BRCA1 A complex member 2 [Source:HGNC Symbol
ME14	Upregulation	ENSG00000143942	CHAC2	2	53767804	ChaC cation transport regulator homolog 2 [Source:HGNC Symbol
ME14	Upregulation	ENSG00000162929	KIAA1841	2	61065871	KIAA1841 [Source:HGNC Symbol
ME14	Upregulation	ENSG00000204822	MRPL53	2	74471982	mitochondrial ribosomal protein L53 [Source:HGNC Symbol
ME14	Upregulation	ENSG00000084090	STARD7	2	96184859	StAR related lipid transfer domain containing 7 [Source:HGNC Symbol
ME14	Upregulation	ENSG00000144218	AFF3	2	99545419	AF4/FMR2 family member 3 [Source:HGNC Symbol
ME14	Upregulation	ENSG00000115840	SLC25A12	2	171783405	solute carrier family 25 member 12 [Source:HGNC Symbol
ME14	Upregulation	ENSG00000152256	PDK1	2	172555373	pyruvate dehydrogenase kinase 1 [Source:HGNC Symbol
ME14	Upregulation	ENSG00000128656	CHN1	2	174799313	chimerin 1 [Source:HGNC Symbol
ME14	Upregulation	ENSG00000197557	TTC30A	2	177612999	tetratricopeptide repeat domain 30A [Source:HGNC Symbol
ME14	Upregulation	ENSG00000155755	TMEM237	2	201620184	transmembrane protein 237 [Source:HGNC Symbol
ME14	Upregulation	ENSG00000138400	MDH1B	2	206737763	malate dehydrogenase 1B [Source:HGNC Symbol
ME14	Upregulation	ENSG00000279348	AC012513.3	2	216211404	TEC
ME14	Upregulation	ENSG00000170364	SETMAR	3	4303304	SET domain and mariner transposase fusion gene [Source:HGNC Symbol
ME14	Upregulation	ENSG00000114026	OGG1	3	9749944	8-oxoguanine DNA glycosylase [Source:HGNC Symbol
ME14	Upregulation	ENSG00000178537	SLC25A20	3	48856926	solute carrier family 25 member 20 [Source:HGNC Symbol
ME14	Upregulation	ENSG00000114737	CISH	3	50606490	cytokine inducible SH2 containing protein [Source:HGNC Symbol
ME14	Upregulation	ENSG00000145050	MANF	3	51385291	mesencephalic astrocyte derived neurotrophic factor [Source:HGNC Symbol
ME14	Upregulation	ENSG00000163939	PBRM1	3	52545352	polybromo 1 [Source:HGNC Symbol
ME14	Upregulation	ENSG00000113812	ACTR8	3	53867066	actin related protein 8 [Source:HGNC Symbol
ME14	Upregulation	ENSG00000144736	SHQ1	3	72749277	SHQ1, H/ACA ribonucleoprotein assembly factor [Source:HGNC Symbol
ME14	Upregulation	ENSG00000177646	ACAD9	3	128879596	acyl-CoA dehydrogenase family member 9 [Source:HGNC Symbol
ME14	Upregulation	ENSG00000163762	TM4SF18	3	149318498	transmembrane 4 L six family member 18 [Source:HGNC Symbol
ME14	Upregulation	ENSG00000136527	TRA2B	3	185914558	transformer 2 beta homolog [Source:HGNC Symbol
ME14	Upregulation	ENSG00000163950	SLBP	4	1692731	stem-loop binding protein [Source:HGNC Symbol
ME14	Upregulation	ENSG00000183783	KCTD8	4	44173903	potassium channel tetramerization domain containing 8 [Source:HGNC Symbol
ME14	Upregulation	ENSG00000184178	SCFD2	4	52872982	sec1 family domain containing 2 [Source:HGNC Symbol
ME14	Upregulation	ENSG00000177432	NAP1L5	4	88695913	nucleosome assembly protein 1 like 5 [Source:HGNC Symbol
ME14	Upregulation	ENSG00000145354	CISD2	4	102868974	CDGSH iron sulfur domain 2 [Source:HGNC Symbol
ME14	Upregulation	ENSG00000250046	AC106864.1	4	112693047	novel transcript
ME14	Upregulation	ENSG00000052795	FNIP2	4	158769026	folliculin interacting protein 2 [Source:HGNC Symbol
ME14	Upregulation	ENSG00000164105	SAP30	4	173369969	Sin3A associated protein 30 [Source:HGNC Symbol
ME14	Upregulation	ENSG00000249572	AC034231.1	5	33424025	novel transcript
ME14	Upregulation	ENSG00000145685	LHFPL2	5	78485215	LHFPL tetraspan subfamily member 2 [Source:HGNC Symbol
ME14	Upregulation	ENSG00000113273	ARSB	5	78777209	arylsulfatase B [Source:HGNC Symbol
ME14	Upregulation	ENSG00000153037	SRP19	5	112861188	signal recognition particle 19 [Source:HGNC Symbol
ME14	Upregulation	ENSG00000113368	LMNB1	5	126776623	lamin B1 [Source:HGNC Symbol
ME14	Upregulation	ENSG00000113621	TXNDC15	5	134873803	thioredoxin domain containing 15 [Source:HGNC Symbol
ME14	Upregulation	ENSG00000113657	DPYSL3	5	147390808	dihydropyrimidinase like 3 [Source:HGNC Symbol
ME14	Upregulation	ENSG00000113742	CPEB4	5	173888349	cytoplasmic polyadenylation element binding protein 4 [Source:HGNC Symbol
ME14	Upregulation	ENSG00000197451	HNRNPAB	5	178204533	heterogeneous nuclear ribonucleoprotein A/B [Source:HGNC Symbol
ME14	Upregulation	ENSG00000112293	GPLD1	6	24424565	glycosylphosphatidylinositol specific phospholipase D1 [Source:HGNC Symbol
ME14	Upregulation	ENSG00000189298	ZKSCAN3	6	28349947	zinc finger with KRAB and SCAN domains 3 [Source:HGNC Symbol
ME14	Upregulation	ENSG00000204560	DHX16	6	30653119	DEAH-box helicase 16 [Source:HGNC Symbol
ME14	Upregulation	ENSG00000137168	PPIL1	6	36854827	peptidylprolyl isomerase like 1 [Source:HGNC Symbol
ME14	Upregulation	ENSG00000146216	TTBK1	6	43243481	tau tubulin kinase 1 [Source:HGNC Symbol
ME14	Upregulation	ENSG00000189241	TSPYL1	6	116267760	TSPY like 1 [Source:HGNC Symbol
ME14	Upregulation	ENSG00000111834	RSPH4A	6	116616479	radial spoke head component 4A [Source:HGNC Symbol
ME14	Upregulation	ENSG00000118513	MYB	6	135181308	MYB proto-oncogene, transcription factor [Source:HGNC Symbol
ME14	Upregulation	ENSG00000146476	ARMT1	6	151452258	acidic residue methyltransferase 1 [Source:HGNC Symbol
ME14	Upregulation	ENSG00000272841	AL139393.3	6	160990318	novel transcript, antisense to MAP3K4
ME14	Upregulation	ENSG00000196204	RNF216P1	7	4973988	ring finger protein 216 pseudogene 1 [Source:HGNC Symbol
ME14	Upregulation	ENSG00000006715	VPS41	7	38722974	VPS41 subunit of HOPS complex [Source:HGNC Symbol
ME14	Upregulation	ENSG00000272655	POLR2J4	7	44013562	RNA polymerase II subunit J4, pseudogene [Source:HGNC Symbol
ME14	Upregulation	ENSG00000132434	LANCL2	7	55365448	LanC like 2 [Source:HGNC Symbol
ME14	Upregulation	ENSG00000273142	LINC02604	7	66902857	long intergenic non-protein coding RNA 2604 [Source:HGNC Symbol
ME14	Upregulation	ENSG00000183166	CALN1	7	71779491	calneuron 1 [Source:HGNC Symbol
ME14	Upregulation	ENSG00000106244	PDAP1	7	99392048	PDGFA associated protein 1 [Source:HGNC Symbol
ME14	Upregulation	ENSG00000128581	IFT22	7	101310914	intraflagellar transport 22 [Source:HGNC Symbol
ME14	Upregulation	ENSG00000091127	PUS7	7	105439661	pseudouridine synthase 7 [Source:HGNC Symbol
ME14	Upregulation	ENSG00000055130	CUL1	7	148697914	cullin 1 [Source:HGNC Symbol
ME14	Upregulation	ENSG00000155660	PDIA4	7	149003062	protein disulfide isomerase family A member 4 [Source:HGNC Symbol
ME14	Upregulation	ENSG00000204947	ZNF425	7	149102784	zinc finger protein 425 [Source:HGNC Symbol
ME14	Upregulation	ENSG00000186918	ZNF395	8	28345590	zinc finger protein 395 [Source:HGNC Symbol
ME14	Upregulation	ENSG00000147536	GINS4	8	41529218	GINS complex subunit 4 [Source:HGNC Symbol
ME14	Upregulation	ENSG00000147601	TERF1	8	73008864	telomeric repeat binding factor 1 [Source:HGNC Symbol
ME14	Upregulation	ENSG00000156471	PTDSS1	8	96261902	phosphatidylserine synthase 1 [Source:HGNC Symbol
ME14	Upregulation	ENSG00000104356	POP1	8	98117293	POP1 homolog, ribonuclease P/MRP subunit [Source:HGNC Symbol
ME14	Upregulation	ENSG00000164961	WASHC5	8	125024260	WASH complex subunit 5 [Source:HGNC Symbol
ME14	Upregulation	ENSG00000104522	TSTA3	8	143612618	tissue specific transplantation antigen P35B [Source:HGNC Symbol
ME14	Upregulation	ENSG00000147872	PLIN2	9	19108375	perilipin 2 [Source:HGNC Symbol
ME14	Upregulation	ENSG00000164970	FAM219A	9	34398184	family with sequence similarity 219 member A [Source:HGNC Symbol
ME14	Upregulation	ENSG00000066697	MSANTD3	9	100427156	Myb/SANT DNA binding domain containing 3 [Source:HGNC Symbol
ME14	Upregulation	ENSG00000136875	PRPF4	9	113275343	pre-mRNA processing factor 4 [Source:HGNC Symbol
ME14	Upregulation	ENSG00000136933	RABEPK	9	125200542	Rab9 effector protein with kelch motifs [Source:HGNC Symbol
ME14	Upregulation	ENSG00000095319	NUP188	9	128947699	nucleoporin 188 [Source:HGNC Symbol
ME14	Upregulation	ENSG00000160563	MED27	9	131852928	mediator complex subunit 27 [Source:HGNC Symbol
ME14	Upregulation	ENSG00000205740	AL359878.1	10	971146	uncharacterized LOC107984285 [Source:NCBI gene
ME14	Upregulation	ENSG00000148459	PDSS1	10	26697701	decaprenyl diphosphate synthase subunit 1 [Source:HGNC Symbol
ME14	Upregulation	ENSG00000177613	CSTF2T	10	51695486	cleavage stimulation factor subunit 2 tau variant [Source:HGNC Symbol
ME14	Upregulation	ENSG00000122952	ZWINT	10	56357227	ZW10 interacting kinetochore protein [Source:HGNC Symbol
ME14	Upregulation	ENSG00000155629	PIK3AP1	10	96593315	phosphoinositide-3-kinase adaptor protein 1 [Source:HGNC Symbol
ME14	Upregulation	ENSG00000120029	ARMH3	10	101845599	armadillo like helical domain containing 3 [Source:HGNC Symbol
ME14	Upregulation	ENSG00000166197	NOLC1	10	102152176	nucleolar and coiled-body phosphoprotein 1 [Source:HGNC Symbol
ME14	Upregulation	ENSG00000138107	ACTR1A	10	102461881	actin related protein 1A [Source:HGNC Symbol
ME14	Upregulation	ENSG00000065618	COL17A1	10	104031286	collagen type XVII alpha 1 chain [Source:HGNC Symbol
ME14	Upregulation	ENSG00000197771	MCMBP	10	119829404	minichromosome maintenance complex binding protein [Source:HGNC Symbol
ME14	Upregulation	ENSG00000184524	CEND1	11	787115	cell cycle exit and neuronal differentiation 1 [Source:HGNC Symbol
ME14	Upregulation	ENSG00000110321	EIF4G2	11	10797050	eukaryotic translation initiation factor 4 gamma 2 [Source:HGNC Symbol
ME14	Upregulation	ENSG00000189057	FAM111B	11	59107185	family with sequence similarity 111 member B [Source:HGNC Symbol
ME14	Upregulation	ENSG00000110107	PRPF19	11	60890547	pre-mRNA processing factor 19 [Source:HGNC Symbol
ME14	Upregulation	ENSG00000134824	FADS2	11	61792980	fatty acid desaturase 2 [Source:HGNC Symbol
ME14	Upregulation	ENSG00000214756	CSKMT	11	62665309	citrate synthase lysine methyltransferase [Source:HGNC Symbol
ME14	Upregulation	ENSG00000149792	MRPL49	11	65122183	mitochondrial ribosomal protein L49 [Source:HGNC Symbol
ME14	Upregulation	ENSG00000175376	EIF1AD	11	65996545	eukaryotic translation initiation factor 1A domain containing [Source:HGNC Symbol
ME14	Upregulation	ENSG00000255468	AP001107.9	11	66347950	novel transcript, antisense to SLC29A2
ME14	Upregulation	ENSG00000077514	POLD3	11	74493851	DNA polymerase delta 3, accessory subunit [Source:HGNC Symbol
ME14	Upregulation	ENSG00000149260	CAPN5	11	77066961	calpain 5 [Source:HGNC Symbol
ME14	Upregulation	ENSG00000137494	ANKRD42	11	83193712	ankyrin repeat domain 42 [Source:HGNC Symbol
ME14	Upregulation	ENSG00000149428	HYOU1	11	119044188	hypoxia up-regulated 1 [Source:HGNC Symbol
ME14	Upregulation	ENSG00000215021	PHB2	12	6965327	prohibitin 2 [Source:HGNC Symbol
ME14	Upregulation	ENSG00000110975	SYT10	12	33374238	synaptotagmin 10 [Source:HGNC Symbol
ME14	Upregulation	ENSG00000174243	DDX23	12	48829756	DEAD-box helicase 23 [Source:HGNC Symbol
ME14	Upregulation	ENSG00000134287	ARF3	12	48935723	ADP ribosylation factor 3 [Source:HGNC Symbol
ME14	Upregulation	ENSG00000257354	AC048341.1	12	62602752	novel transcript
ME14	Upregulation	ENSG00000120800	UTP20	12	101280105	UTP20 small subunit processome component [Source:HGNC Symbol
ME14	Upregulation	ENSG00000139372	TDG	12	103965822	thymine DNA glycosylase [Source:HGNC Symbol
ME14	Upregulation	ENSG00000150456	EEF1AKMT1	13	20728731	EEF1A lysine methyltransferase 1 [Source:HGNC Symbol
ME14	Upregulation	ENSG00000120694	HSPH1	13	31134973	heat shock protein family H (Hsp110) member 1 [Source:HGNC Symbol
ME14	Upregulation	ENSG00000231856	AL162377.1	13	51803838	novel transcript
ME14	Upregulation	ENSG00000198176	TFDP1	13	113584721	transcription factor Dp-1 [Source:HGNC Symbol
ME14	Upregulation	ENSG00000258441	LINC00641	14	21200079	long intergenic non-protein coding RNA 641 [Source:HGNC Symbol
ME14	Upregulation	ENSG00000198604	BAZ1A	14	34752731	bromodomain adjacent to zinc finger domain 1A [Source:HGNC Symbol
ME14	Upregulation	ENSG00000100632	ERH	14	69380128	ERH mRNA splicing and mitosis factor [Source:HGNC Symbol
ME14	Upregulation	ENSG00000170468	RIOX1	14	73490933	ribosomal oxygenase 1 [Source:HGNC Symbol
ME14	Upregulation	ENSG00000100583	SAMD15	14	77376689	sterile alpha motif domain containing 15 [Source:HGNC Symbol
ME14	Upregulation	ENSG00000100591	AHSA1	14	77457870	activator of HSP90 ATPase activity 1 [Source:HGNC Symbol
ME14	Upregulation	ENSG00000273783	AL136040.1	14	81221218	novel transcript, antisense to GTF2A1
ME14	Upregulation	ENSG00000066629	EML1	14	99737693	EMAP like 1 [Source:HGNC Symbol
ME14	Upregulation	ENSG00000140105	WARS1	14	100333790	tryptophanyl-tRNA synthetase 1 [Source:HGNC Symbol
ME14	Upregulation	ENSG00000051180	RAD51	15	40694774	RAD51 recombinase [Source:HGNC Symbol
ME14	Upregulation	ENSG00000166963	MAP1A	15	43510958	microtubule associated protein 1A [Source:HGNC Symbol
ME14	Upregulation	ENSG00000092470	WDR76	15	43826980	WD repeat domain 76 [Source:HGNC Symbol
ME14	Upregulation	ENSG00000137776	SLTM	15	58879050	SAFB like transcription modulator [Source:HGNC Symbol
ME14	Upregulation	ENSG00000028528	SNX1	15	64094123	sorting nexin 1 [Source:HGNC Symbol
ME14	Upregulation	ENSG00000156642	NPTN	15	73560014	neuroplastin [Source:HGNC Symbol
ME14	Upregulation	ENSG00000103876	FAH	15	80152490	fumarylacetoacetate hydrolase [Source:HGNC Symbol
ME14	Upregulation	ENSG00000103415	HMOX2	16	4474690	heme oxygenase 2 [Source:HGNC Symbol
ME14	Upregulation	ENSG00000103274	NUBP1	16	10743786	nucleotide binding protein 1 [Source:HGNC Symbol
ME14	Upregulation	ENSG00000237296	SMG1P1	16	22437008	SMG1 pseudogene 1 [Source:HGNC Symbol
ME14	Upregulation	ENSG00000089280	FUS	16	31180110	FUS RNA binding protein [Source:HGNC Symbol
ME14	Upregulation	ENSG00000171208	NETO2	16	47077703	neuropilin and tolloid like 2 [Source:HGNC Symbol
ME14	Upregulation	ENSG00000155393	HEATR3	16	50065970	HEAT repeat containing 3 [Source:HGNC Symbol
ME14	Upregulation	ENSG00000103042	SLC38A7	16	58665109	solute carrier family 38 member 7 [Source:HGNC Symbol
ME14	Upregulation	ENSG00000102904	TSNAXIP1	16	67806765	translin associated factor X interacting protein 1 [Source:HGNC Symbol
ME14	Upregulation	ENSG00000103047	TANGO6	16	68843531	transport and golgi organization 6 homolog [Source:HGNC Symbol
ME14	Upregulation	ENSG00000167699	GLOD4	17	757097	glyoxalase domain containing 4 [Source:HGNC Symbol
ME14	Upregulation	ENSG00000108559	NUP88	17	5360963	nucleoporin 88 [Source:HGNC Symbol
ME14	Upregulation	ENSG00000198920	KIAA0753	17	6578147	KIAA0753 [Source:HGNC Symbol
ME14	Upregulation	ENSG00000141510	TP53	17	7661779	tumor protein p53 [Source:HGNC Symbol
ME14	Upregulation	ENSG00000109084	TMEM97	17	28319200	transmembrane protein 97 [Source:HGNC Symbol
ME14	Upregulation	ENSG00000244045	TMEM199	17	28357642	transmembrane protein 199 [Source:HGNC Symbol
ME14	Upregulation	ENSG00000160606	TLCD1	17	28724348	TLC domain containing 1 [Source:HGNC Symbol
ME14	Upregulation	ENSG00000108671	PSMD11	17	32444379	proteasome 26S subunit, non-ATPase 11 [Source:HGNC Symbol
ME14	Upregulation	ENSG00000278053	DDX52	17	37609739	DExD-box helicase 52 [Source:HGNC Symbol
ME14	Upregulation	ENSG00000094804	CDC6	17	40287879	cell division cycle 6 [Source:HGNC Symbol
ME14	Upregulation	ENSG00000131470	PSMC3IP	17	42572315	PSMC3 interacting protein [Source:HGNC Symbol
ME14	Upregulation	ENSG00000131467	PSME3	17	42824385	proteasome activator subunit 3 [Source:HGNC Symbol
ME14	Upregulation	ENSG00000067596	DHX8	17	43483865	DEAH-box helicase 8 [Source:NCBI gene
ME14	Upregulation	ENSG00000108883	EFTUD2	17	44849948	elongation factor Tu GTP binding domain containing 2 [Source:HGNC Symbol
ME14	Upregulation	ENSG00000182575	NXPH3	17	49575858	neurexophilin 3 [Source:HGNC Symbol
ME14	Upregulation	ENSG00000167862	MRPL58	17	75012670	mitochondrial ribosomal protein L58 [Source:HGNC Symbol
ME14	Upregulation	ENSG00000133313	CNDP2	18	74495816	carnosine dipeptidase 2 [Source:HGNC Symbol
ME14	Upregulation	ENSG00000130254	SAFB2	19	5586999	scaffold attachment factor B2 [Source:HGNC Symbol
ME14	Upregulation	ENSG00000099783	HNRNPM	19	8444767	heterogeneous nuclear ribonucleoprotein M [Source:HGNC Symbol
ME14	Upregulation	ENSG00000130816	DNMT1	19	10133345	DNA methyltransferase 1 [Source:HGNC Symbol
ME14	Upregulation	ENSG00000257446	ZNF878	19	12043805	zinc finger protein 878 [Source:HGNC Symbol
ME14	Upregulation	ENSG00000179218	CALR	19	12938578	calreticulin [Source:HGNC Symbol
ME14	Upregulation	ENSG00000127527	EPS15L1	19	16355239	epidermal growth factor receptor pathway substrate 15 like 1 [Source:HGNC Symbol
ME14	Upregulation	ENSG00000284428	AC092329.4	19	23259906	novel transcript
ME14	Upregulation	ENSG00000011332	DPF1	19	38211006	double PHD fingers 1 [Source:HGNC Symbol
ME14	Upregulation	ENSG00000013275	PSMC4	19	39971165	proteasome 26S subunit, ATPase 4 [Source:HGNC Symbol
ME14	Upregulation	ENSG00000063180	CA11	19	48637946	carbonic anhydrase 11 [Source:HGNC Symbol
ME14	Upregulation	ENSG00000269404	SPIB	19	50418938	Spi-B transcription factor [Source:HGNC Symbol
ME14	Upregulation	ENSG00000241015	TPM3P9	19	53431984	tropomyosin 3 pseudogene 9 [Source:HGNC Symbol
ME14	Upregulation	ENSG00000198440	ZNF583	19	56397966	zinc finger protein 583 [Source:HGNC Symbol
ME14	Upregulation	ENSG00000171649	ZIK1	19	57578456	zinc finger protein interacting with K protein 1 [Source:HGNC Symbol
ME14	Upregulation	ENSG00000132646	PCNA	20	5114953	proliferating cell nuclear antigen [Source:HGNC Symbol
ME14	Upregulation	ENSG00000101057	MYBL2	20	43667019	MYB proto-oncogene like 2 [Source:HGNC Symbol
ME14	Upregulation	ENSG00000172315	TP53RK	20	46684365	TP53 regulating kinase [Source:HGNC Symbol
ME14	Upregulation	ENSG00000054793	ATP9A	20	51596514	ATPase phospholipid transporting 9A (putative) [Source:HGNC Symbol
ME14	Upregulation	ENSG00000160218	TRAPPC10	21	44012309	trafficking protein particle complex 10 [Source:HGNC Symbol
ME14	Upregulation	ENSG00000099956	SMARCB1	22	23786931	SWI/SNF related, matrix associated, actin dependent regulator of chromatin, subfamily b, member 1 [Source:HGNC Symbol
ME14	Upregulation	ENSG00000100109	TFIP11	22	26491225	tuftelin interacting protein 11 [Source:HGNC Symbol
ME14	Upregulation	ENSG00000100296	THOC5	22	29505879	THO complex 5 [Source:HGNC Symbol
ME14	Upregulation	ENSG00000099995	SF3A1	22	30331988	splicing factor 3a subunit 1 [Source:HGNC Symbol
ME14	Upregulation	ENSG00000100216	TOMM22	22	38681957	translocase of outer mitochondrial membrane 22 [Source:HGNC Symbol
ME14	Upregulation	ENSG00000093000	NUP50	22	45163925	nucleoporin 50 [Source:HGNC Symbol
ME14	Upregulation	ENSG00000079974	RABL2B	22	50767501	RAB, member of RAS oncogene family like 2B [Source:HGNC Symbol
ME14	Upregulation	ENSG00000101825	MXRA5	X	3308565	matrix remodeling associated 5 [Source:HGNC Symbol
ME14	Upregulation	ENSG00000146938	NLGN4X	X	5840637	neuroligin 4 X-linked [Source:HGNC Symbol
ME14	Upregulation	ENSG00000101846	STS	X	7147237	steroid sulfatase [Source:HGNC Symbol
ME14	Upregulation	ENSG00000011201	ANOS1	X	8528874	anosmin 1 [Source:HGNC Symbol
ME14	Upregulation	ENSG00000184368	MAP7D2	X	20006713	MAP7 domain containing 2 [Source:HGNC Symbol
ME14	Upregulation	ENSG00000008056	SYN1	X	47571901	synapsin I [Source:HGNC Symbol
ME14	Upregulation	ENSG00000102103	PQBP1	X	48890197	polyglutamine binding protein 1 [Source:HGNC Symbol
ME14	Upregulation	ENSG00000196338	NLGN3	X	71144831	neuroligin 3 [Source:HGNC Symbol
ME14	Upregulation	ENSG00000094841	UPRT	X	75156388	uracil phosphoribosyltransferase homolog [Source:HGNC Symbol
ME14	Upregulation	ENSG00000187325	TAF9B	X	78129748	TATA-box binding protein associated factor 9b [Source:HGNC Symbol
ME14	Upregulation	ENSG00000269743	SLC25A53	X	104099214	solute carrier family 25 member 53 [Source:HGNC Symbol
ME14	Upregulation	ENSG00000101844	ATG4A	X	108091668	autophagy related 4A cysteine peptidase [Source:HGNC Symbol
ME14	Upregulation	ENSG00000234062	AL390879.1	X	136909369	transmembrane 9 superfamily member 2 (TM9SF2) pseudogene
ME14	Upregulation	ENSG00000029993	HMGB3	X	150980509	high mobility group box 3 [Source:HGNC Symbol
ME14	Upregulation	ENSG00000147383	NSDHL	X	152830967	NAD(P) dependent steroid dehydrogenase-like [Source:HGNC Symbol
ME140	Downregulation	ENSG00000154511	DIPK1A	1	92832737	divergent protein kinase domain 1A [Source:HGNC Symbol
ME140	Downregulation	ENSG00000117598	PLPPR5	1	98890245	phospholipid phosphatase related 5 [Source:HGNC Symbol
ME140	Downregulation	ENSG00000162636	FAM102B	1	108560089	family with sequence similarity 102 member B [Source:HGNC Symbol
ME140	Downregulation	ENSG00000134255	CEPT1	1	111139627	choline/ethanolamine phosphotransferase 1 [Source:HGNC Symbol
ME140	Downregulation	ENSG00000143157	POGK	1	166839447	pogo transposable element derived with KRAB domain [Source:HGNC Symbol
ME140	Downregulation	ENSG00000169764	UGP2	2	63840940	UDP-glucose pyrophosphorylase 2 [Source:HGNC Symbol
ME140	Downregulation	ENSG00000144048	DUSP11	2	73762184	dual specificity phosphatase 11 [Source:HGNC Symbol
ME140	Downregulation	ENSG00000144182	LIPT1	2	99154955	lipoyltransferase 1 [Source:HGNC Symbol
ME140	Downregulation	ENSG00000153250	RBMS1	2	160272151	RNA binding motif single stranded interacting protein 1 [Source:HGNC Symbol
ME140	Downregulation	ENSG00000115827	DCAF17	2	171434217	DDB1 and CUL4 associated factor 17 [Source:HGNC Symbol
ME140	Downregulation	ENSG00000145103	ILDR1	3	121987323	immunoglobulin like domain containing receptor 1 [Source:HGNC Symbol
ME140	Downregulation	ENSG00000163755	HPS3	3	149129638	HPS3 biogenesis of lysosomal organelles complex 2 subunit 1 [Source:HGNC Symbol
ME140	Downregulation	ENSG00000180370	PAK2	3	196739857	p21 (RAC1) activated kinase 2 [Source:HGNC Symbol
ME140	Downregulation	ENSG00000084093	REST	4	56907876	RE1 silencing transcription factor [Source:HGNC Symbol
ME140	Downregulation	ENSG00000163110	PDLIM5	4	94451857	PDZ and LIM domain 5 [Source:HGNC Symbol
ME140	Downregulation	ENSG00000109381	ELF2	4	139028112	E74 like ETS transcription factor 2 [Source:HGNC Symbol
ME140	Downregulation	ENSG00000109572	CLCN3	4	169612633	chloride voltage-gated channel 3 [Source:HGNC Symbol
ME140	Downregulation	ENSG00000151292	CSNK1G3	5	123512099	casein kinase 1 gamma 3 [Source:HGNC Symbol
ME140	Downregulation	ENSG00000198478	SH3BGRL2	6	79631329	SH3 domain binding glutamate rich protein like 2 [Source:HGNC Symbol
ME140	Downregulation	ENSG00000183742	MACC1	7	20134655	MET transcriptional regulator MACC1 [Source:HGNC Symbol
ME140	Downregulation	ENSG00000235859	AC006978.1	7	30371508	proteasome (prosome, macropain) 26S subunit, ATPase, 5 (PSMC5) pseudogene
ME140	Downregulation	ENSG00000227038	GTF2IP7	7	76090431	general transcription factor IIi pseudogene 7 [Source:HGNC Symbol
ME140	Downregulation	ENSG00000158528	PPP1R9A	7	94907202	protein phosphatase 1 regulatory subunit 9A [Source:HGNC Symbol
ME140	Downregulation	ENSG00000157741	UBN2	7	139230356	ubinuclein 2 [Source:HGNC Symbol
ME140	Downregulation	ENSG00000247134	AC090204.1	8	32927913	novel transcript
ME140	Downregulation	ENSG00000095203	EPB41L4B	9	109171975	erythrocyte membrane protein band 4.1 like 4B [Source:HGNC Symbol
ME140	Downregulation	ENSG00000177425	PAWR	12	79574979	pro-apoptotic WT1 regulator [Source:HGNC Symbol
ME140	Downregulation	ENSG00000173588	CEP83	12	94306449	centrosomal protein 83 [Source:HGNC Symbol
ME140	Downregulation	ENSG00000120868	APAF1	12	98645141	apoptotic peptidase activating factor 1 [Source:HGNC Symbol
ME140	Downregulation	ENSG00000187446	CHP1	15	41230839	calcineurin like EF-hand protein 1 [Source:HGNC Symbol
ME140	Downregulation	ENSG00000170425	ADORA2B	17	15944917	adenosine A2b receptor [Source:HGNC Symbol
ME140	Downregulation	ENSG00000197928	ZNF677	19	53235381	zinc finger protein 677 [Source:HGNC Symbol
ME140	Downregulation	ENSG00000087510	TFAP2C	20	56629306	transcription factor AP-2 gamma [Source:HGNC Symbol
ME140	Downregulation	ENSG00000159873	CCDC117	22	28772674	coiled-coil domain containing 117 [Source:HGNC Symbol
ME140	Downregulation	ENSG00000180182	MED14	X	40648305	mediator complex subunit 14 [Source:HGNC Symbol
ME140	Downregulation	ENSG00000261409	AL035425.4	X	108719949	novel transcript,
ME142	No supermodule	ENSG00000183298	RPSAP19	1	101786340	ribosomal protein SA pseudogene 19 [Source:HGNC Symbol
ME142	No supermodule	ENSG00000228818	AL359918.2	1	240142670	proteasome 26S non-ATPase subunit 2 (PSMD2) pseudogene
ME142	No supermodule	ENSG00000230979	AC079250.1	2	47690716	ribosomal protein L18a (RPL18A) pseudogene
ME142	No supermodule	ENSG00000144791	LIMD1	3	45555394	LIM domains containing 1 [Source:HGNC Symbol
ME142	No supermodule	ENSG00000198406	BZW1P2	3	116645902	basic leucine zipper and W2 domains 1 pseudogene 2 [Source:HGNC Symbol
ME142	No supermodule	ENSG00000237350	CDC42P6	4	22727375	cell division cycle 42 pseudogene 6 [Source:HGNC Symbol
ME142	No supermodule	ENSG00000183199	HSP90AB3P	4	87891843	heat shock protein 90 alpha family class B member 3, pseudogene [Source:HGNC Symbol
ME142	No supermodule	ENSG00000241741	RPL7AP30	4	112788083	ribosomal protein L7a pseudogene 30 [Source:HGNC Symbol
ME142	No supermodule	ENSG00000218426	AL590867.2	6	153282287	60S ribosomal protein L27a (RPL27A) pseudogene
ME142	No supermodule	ENSG00000127589	TUBBP1	8	30351873	tubulin beta pseudogene 1 [Source:HGNC Symbol
ME142	No supermodule	ENSG00000240509	RPL34P18	8	93957338	ribosomal protein L34 pseudogene 18 [Source:HGNC Symbol
ME142	No supermodule	ENSG00000217094	PPIAP31	10	32188323	peptidylprolyl isomerase A pseudogene 31 [Source:HGNC Symbol
ME142	No supermodule	ENSG00000234743	EIF5AP4	10	80247219	eukaryotic translation initiation factor 5A pseudogene 4 [Source:HGNC Symbol
ME142	No supermodule	ENSG00000234118	RPL13AP6	10	110936622	ribosomal protein L13a pseudogene 6 [Source:HGNC Symbol
ME142	No supermodule	ENSG00000257851	HNRNPA3P10	12	51712469	heterogeneous nuclear ribonucleoprotein A3 pseudogene 10 [Source:HGNC Symbol
ME142	No supermodule	ENSG00000240087	RPSAP12	12	68552995	ribosomal protein SA pseudogene 12 [Source:HGNC Symbol
ME142	No supermodule	ENSG00000186076	AC012085.1	12	93640822	phosphoglycerate mutase 1 (brain) (PGAM1) pseudogene
ME142	No supermodule	ENSG00000214222	TUBBP2	13	41384773	tubulin beta pseudogene 2 [Source:HGNC Symbol
ME142	No supermodule	ENSG00000235957	COX7CP1	13	49187479	cytochrome c oxidase subunit 7C pseudogene 1 [Source:HGNC Symbol
ME142	No supermodule	ENSG00000269958	AL049840.6	14	103696353	novel transcript, sense intronic to KLC1
ME142	No supermodule	ENSG00000205609	EIF3CL	16	28379579	eukaryotic translation initiation factor 3 subunit C like [Source:HGNC Symbol
ME142	No supermodule	ENSG00000260290	AC092115.2	16	69756536	non-POU domain containing, octamer-binding (NONO) pseudogene
ME142	No supermodule	ENSG00000215492	HNRNPA1P7	18	32412214	heterogeneous nuclear ribonucleoprotein A1 pseudogene 7 [Source:HGNC Symbol
ME142	No supermodule	ENSG00000178464	RPL10P16	19	12643275	ribosomal protein L10 pseudogene 16 [Source:HGNC Symbol
ME142	No supermodule	ENSG00000226608	FTLP3	20	4023917	ferritin light chain pseudogene 3 [Source:HGNC Symbol
ME142	No supermodule	ENSG00000231369	Z97353.1	22	26886909	ribosomal protein L15 (RPL15) pseudogene
ME142	No supermodule	ENSG00000237214	AL080243.4	22	41064052	ribosomal protein S9 (RPS9) pseudogene
ME142	No supermodule	ENSG00000228232	GAPDHP1	X	39787132	glyceraldehyde-3-phosphate dehydrogenase pseudogene 1 [Source:HGNC Symbol
ME142	No supermodule	ENSG00000235587	GAPDHP65	X	46439709	glyceraldehyde 3 phosphate dehydrogenase pseudogene 65 [Source:HGNC Symbol
ME142	No supermodule	ENSG00000228328	AL158201.1	X	68070520	phosphoglycerate kinase 1 (PGK1) pseudogene
ME142	No supermodule	ENSG00000215102	TERF1P4	X	83748825	telomeric repeat binding factor 1 pseudogene 4 [Source:HGNC Symbol
ME142	No supermodule	ENSG00000229132	EIF4A1P10	X	92113246	eukaryotic translation initiation factor 4A1 pseudogene 10 [Source:HGNC Symbol
ME142	No supermodule	ENSG00000234825	XRCC6P2	X	150231075	X-ray repair cross complementing 6 pseudogene 2 [Source:HGNC Symbol
ME142	No supermodule	ENSG00000235001	EIF4A1P2	Y	5337745	eukaryotic translation initiation factor 4A1 pseudogene 2 [Source:HGNC Symbol
ME143	Downregulation	ENSG00000162441	LZIC	1	9922113	leucine zipper and CTNNBIP1 domain containing [Source:HGNC Symbol
ME143	Downregulation	ENSG00000036549	AC118549.1	1	77562416	zinc finger ZZ-type containing 3 [Source:NCBI gene
ME143	Downregulation	ENSG00000196505	GDAP2	1	117863485	ganglioside induced differentiation associated protein 2 [Source:HGNC Symbol
ME143	Downregulation	ENSG00000188610	FAM72B	1	121167646	family with sequence similarity 72 member B [Source:HGNC Symbol
ME143	Downregulation	ENSG00000215784	FAM72D	1	145095974	family with sequence similarity 72 member D [Source:HGNC Symbol
ME143	Downregulation	ENSG00000143190	POU2F1	1	167220876	POU class 2 homeobox 1 [Source:HGNC Symbol
ME143	Downregulation	ENSG00000152133	GPATCH11	2	37084451	G-patch domain containing 11 [Source:HGNC Symbol
ME143	Downregulation	ENSG00000176407	KCMF1	2	84971093	potassium channel modulatory factor 1 [Source:HGNC Symbol
ME143	Downregulation	ENSG00000181722	ZBTB20	3	114314501	zinc finger and BTB domain containing 20 [Source:HGNC Symbol
ME143	Downregulation	ENSG00000164070	HSPA4L	4	127781821	heat shock protein family A (Hsp70) member 4 like [Source:HGNC Symbol
ME143	Downregulation	ENSG00000156508	EEF1A1	6	73515750	eukaryotic translation elongation factor 1 alpha 1 [Source:HGNC Symbol
ME143	Downregulation	ENSG00000135338	LCA5	6	79484991	lebercilin LCA5 [Source:HGNC Symbol
ME143	Downregulation	ENSG00000164631	ZNF12	7	6688433	zinc finger protein 12 [Source:HGNC Symbol
ME143	Downregulation	ENSG00000157764	BRAF	7	140719327	B-Raf proto-oncogene, serine/threonine kinase [Source:HGNC Symbol
ME143	Downregulation	ENSG00000104497	SNX16	8	81799581	sorting nexin 16 [Source:HGNC Symbol
ME143	Downregulation	ENSG00000120526	NUDCD1	8	109240919	NudC domain containing 1 [Source:HGNC Symbol
ME143	Downregulation	ENSG00000147677	EIF3H	8	116642130	eukaryotic translation initiation factor 3 subunit H [Source:HGNC Symbol
ME143	Downregulation	ENSG00000164989	CCDC171	9	15553043	coiled-coil domain containing 171 [Source:HGNC Symbol
ME143	Downregulation	ENSG00000171843	MLLT3	9	20341669	MLLT3 super elongation complex subunit [Source:HGNC Symbol
ME143	Downregulation	ENSG00000119138	KLF9	9	70384597	Kruppel like factor 9 [Source:HGNC Symbol
ME143	Downregulation	ENSG00000078403	MLLT10	10	21524646	MLLT10 histone lysine methyltransferase DOT1L cofactor [Source:HGNC Symbol
ME143	Downregulation	ENSG00000172671	ZFAND4	10	45615500	zinc finger AN1-type containing 4 [Source:HGNC Symbol
ME143	Downregulation	ENSG00000127311	HELB	12	66302545	DNA helicase B [Source:HGNC Symbol
ME143	Downregulation	ENSG00000058272	PPP1R12A	12	79773563	protein phosphatase 1 regulatory subunit 12A [Source:HGNC Symbol
ME143	Downregulation	ENSG00000132964	CDK8	13	26254104	cyclin dependent kinase 8 [Source:HGNC Symbol
ME143	Downregulation	ENSG00000176124	DLEU1	13	50082169	deleted in lymphocytic leukemia 1 [Source:HGNC Symbol
ME143	Downregulation	ENSG00000198718	TOGARAM1	14	44962190	TOG array regulator of axonemal microtubules 1 [Source:HGNC Symbol
ME143	Downregulation	ENSG00000165929	TC2N	14	91779746	tandem C2 domains, nuclear [Source:HGNC Symbol
ME143	Downregulation	ENSG00000140199	SLC12A6	15	34229784	solute carrier family 12 member 6 [Source:HGNC Symbol
ME143	Downregulation	ENSG00000103642	LACTB	15	63121833	lactamase beta [Source:HGNC Symbol
ME143	Downregulation	ENSG00000067900	ROCK1	18	20946906	Rho associated coiled-coil containing protein kinase 1 [Source:HGNC Symbol
ME143	Downregulation	ENSG00000147118	ZNF182	X	47974851	zinc finger protein 182 [Source:HGNC Symbol
ME143	Downregulation	ENSG00000196632	WNK3	X	54192823	WNK lysine deficient protein kinase 3 [Source:HGNC Symbol
ME143	Downregulation	ENSG00000173275	ZNF449	X	135344796	zinc finger protein 449 [Source:HGNC Symbol
ME147	No supermodule	ENSG00000204178	MACO1	1	25430858	macoilin 1 [Source:HGNC Symbol
ME147	No supermodule	ENSG00000174371	EXO1	1	241847967	exonuclease 1 [Source:HGNC Symbol
ME147	No supermodule	ENSG00000163938	GNL3	3	52681156	G protein nucleolar 3 [Source:HGNC Symbol
ME147	No supermodule	ENSG00000168297	PXK	3	58332880	PX domain containing serine/threonine kinase like [Source:HGNC Symbol
ME147	No supermodule	ENSG00000171503	ETFDH	4	158672125	electron transfer flavoprotein dehydrogenase [Source:HGNC Symbol
ME147	No supermodule	ENSG00000183474	GTF2H2C	5	69560208	GTF2H2 family member C [Source:HGNC Symbol
ME147	No supermodule	ENSG00000113194	FAF2	5	176447628	Fas associated factor family member 2 [Source:HGNC Symbol
ME147	No supermodule	ENSG00000146197	SCUBE3	6	35213956	signal peptide, CUB domain and EGF like domain containing 3 [Source:HGNC Symbol
ME147	No supermodule	ENSG00000155906	RMND1	6	151404762	required for meiotic nuclear division 1 homolog [Source:HGNC Symbol
ME147	No supermodule	ENSG00000166526	ZNF3	7	100064033	zinc finger protein 3 [Source:HGNC Symbol
ME147	No supermodule	ENSG00000136897	MRPL50	9	101387633	mitochondrial ribosomal protein L50 [Source:HGNC Symbol
ME147	No supermodule	ENSG00000157693	TMEM268	9	114611206	transmembrane protein 268 [Source:HGNC Symbol
ME147	No supermodule	ENSG00000152464	RPP38	10	15097180	ribonuclease P/MRP subunit p38 [Source:HGNC Symbol
ME147	No supermodule	ENSG00000107651	SEC23IP	10	119892730	SEC23 interacting protein [Source:HGNC Symbol
ME147	No supermodule	ENSG00000173715	C11orf80	11	66744451	chromosome 11 open reading frame 80 [Source:HGNC Symbol
ME147	No supermodule	ENSG00000149289	ZC3H12C	11	110093392	zinc finger CCCH-type containing 12C [Source:HGNC Symbol
ME147	No supermodule	ENSG00000139620	KANSL2	12	48653401	KAT8 regulatory NSL complex subunit 2 [Source:HGNC Symbol
ME147	No supermodule	ENSG00000129460	NGDN	14	23469689	neuroguidin [Source:HGNC Symbol
ME147	No supermodule	ENSG00000180953	ST20	15	79898840	suppressor of tumorigenicity 20 [Source:HGNC Symbol
ME147	No supermodule	ENSG00000103343	ZNF174	16	3401215	zinc finger protein 174 [Source:HGNC Symbol
ME147	No supermodule	ENSG00000213853	EMP2	16	10528422	epithelial membrane protein 2 [Source:HGNC Symbol
ME147	No supermodule	ENSG00000247735	AC120114.1	16	29926836	novel transcript, antisense to KCTD13
ME147	No supermodule	ENSG00000176809	LRRC37A3	17	64854312	leucine rich repeat containing 37 member A3 [Source:HGNC Symbol
ME147	No supermodule	ENSG00000167881	SRP68	17	76038775	signal recognition particle 68 [Source:HGNC Symbol
ME147	No supermodule	ENSG00000189042	ZNF567	19	36687612	zinc finger protein 567 [Source:HGNC Symbol
ME147	No supermodule	ENSG00000088832	FKBP1A	20	1368978	FKBP prolyl isomerase 1A [Source:HGNC Symbol
ME147	No supermodule	ENSG00000080839	RBL1	20	36996349	RB transcriptional corepressor like 1 [Source:HGNC Symbol
ME147	No supermodule	ENSG00000128245	YWHAH	22	31944522	tyrosine 3-monooxygenase/tryptophan 5-monooxygenase activation protein eta [Source:HGNC Symbol
ME147	No supermodule	ENSG00000082458	DLG3	X	70444835	discs large MAGUK scaffold protein 3 [Source:HGNC Symbol
ME147	No supermodule	ENSG00000214827	MTCP1	X	155064034	mature T cell proliferation 1 [Source:HGNC Symbol
ME17	Downregulation	ENSG00000171735	CAMTA1	1	6785454	calmodulin binding transcription activator 1 [Source:HGNC Symbol
ME17	Downregulation	ENSG00000077549	CAPZB	1	19338775	capping actin protein of muscle Z-line subunit beta [Source:HGNC Symbol
ME17	Downregulation	ENSG00000085831	TTC39A	1	51287258	tetratricopeptide repeat domain 39A [Source:HGNC Symbol
ME17	Downregulation	ENSG00000162384	CZIB	1	53214099	CXXC motif containing zinc binding protein [Source:HGNC Symbol
ME17	Downregulation	ENSG00000116717	GADD45A	1	67685201	growth arrest and DNA damage inducible alpha [Source:HGNC Symbol
ME17	Downregulation	ENSG00000197568	HHLA3	1	70354805	HERV-H LTR-associating 3 [Source:HGNC Symbol
ME17	Downregulation	ENSG00000143036	SLC44A3	1	94820342	solute carrier family 44 member 3 [Source:HGNC Symbol
ME17	Downregulation	ENSG00000079335	CDC14A	1	100345001	cell division cycle 14A [Source:HGNC Symbol
ME17	Downregulation	ENSG00000233396	LINC01719	1	146052566	long intergenic non-protein coding RNA 1719 [Source:HGNC Symbol
ME17	Downregulation	ENSG00000116128	BCL9	1	147541501	BCL9 transcription coactivator [Source:HGNC Symbol
ME17	Downregulation	ENSG00000118298	CA14	1	150257251	carbonic anhydrase 14 [Source:HGNC Symbol
ME17	Downregulation	ENSG00000143398	PIP5K1A	1	151197949	phosphatidylinositol-4-phosphate 5-kinase type 1 alpha [Source:HGNC Symbol
ME17	Downregulation	ENSG00000143442	POGZ	1	151402724	pogo transposable element derived with ZNF domain [Source:HGNC Symbol
ME17	Downregulation	ENSG00000169241	SLC50A1	1	155135344	solute carrier family 50 member 1 [Source:HGNC Symbol
ME17	Downregulation	ENSG00000163479	SSR2	1	156009048	signal sequence receptor subunit 2 [Source:HGNC Symbol
ME17	Downregulation	ENSG00000162706	CADM3	1	159171609	cell adhesion molecule 3 [Source:HGNC Symbol
ME17	Downregulation	ENSG00000158764	ITLN2	1	160945025	intelectin 2 [Source:HGNC Symbol
ME17	Downregulation	ENSG00000158887	MPZ	1	161304735	myelin protein zero [Source:HGNC Symbol
ME17	Downregulation	ENSG00000135828	RNASEL	1	182573634	ribonuclease L [Source:HGNC Symbol
ME17	Downregulation	ENSG00000257315	ZBED6	1	203795714	zinc finger BED-type containing 6 [Source:HGNC Symbol
ME17	Downregulation	ENSG00000117280	RAB29	1	205767986	RAB29, member RAS oncogene family [Source:HGNC Symbol
ME17	Downregulation	ENSG00000117322	CR2	1	207454230	complement C3d receptor 2 [Source:HGNC Symbol
ME17	Downregulation	ENSG00000076356	PLXNA2	1	208022242	plexin A2 [Source:HGNC Symbol
ME17	Downregulation	ENSG00000143502	SUSD4	1	223220819	sushi domain containing 4 [Source:HGNC Symbol
ME17	Downregulation	ENSG00000116991	SIPA1L2	1	232397965	signal induced proliferation associated 1 like 2 [Source:HGNC Symbol
ME17	Downregulation	ENSG00000168264	IRF2BP2	1	234604269	interferon regulatory factor 2 binding protein 2 [Source:HGNC Symbol
ME17	Downregulation	ENSG00000143882	ATP6V1C2	2	10721100	ATPase H+ transporting V1 subunit C2 [Source:HGNC Symbol
ME17	Downregulation	ENSG00000115944	COX7A2L	2	42333546	cytochrome c oxidase subunit 7A2 like [Source:HGNC Symbol
ME17	Downregulation	ENSG00000115380	EFEMP1	2	55865967	EGF containing fibulin extracellular matrix protein 1 [Source:HGNC Symbol
ME17	Downregulation	ENSG00000214336	FOXI3	2	88446787	forkhead box I3 [Source:HGNC Symbol
ME17	Downregulation	ENSG00000144029	MRPS5	2	95085369	mitochondrial ribosomal protein S5 [Source:HGNC Symbol
ME17	Downregulation	ENSG00000275111	ZNF2	2	95165432	zinc finger protein 2 [Source:HGNC Symbol
ME17	Downregulation	ENSG00000176771	NCKAP5	2	132671788	NCK associated protein 5 [Source:HGNC Symbol
ME17	Downregulation	ENSG00000213963	AC019080.1	2	177283508	novel transcript
ME17	Downregulation	ENSG00000138356	AOX1	2	200586014	aldehyde oxidase 1 [Source:HGNC Symbol
ME17	Downregulation	ENSG00000227110	LMCD1-AS1	3	7951263	LMCD1 antisense RNA 1 [Source:HGNC Symbol
ME17	Downregulation	ENSG00000114784	EIF1B	3	40309707	eukaryotic translation initiation factor 1B [Source:HGNC Symbol
ME17	Downregulation	ENSG00000114541	FRMD4B	3	69168782	FERM domain containing 4B [Source:HGNC Symbol
ME17	Downregulation	ENSG00000114391	RPL24	3	101681091	ribosomal protein L24 [Source:HGNC Symbol
ME17	Downregulation	ENSG00000114423	CBLB	3	105655461	Cbl proto-oncogene B [Source:HGNC Symbol
ME17	Downregulation	ENSG00000121570	DPPA4	3	109326141	developmental pluripotency associated 4 [Source:HGNC Symbol
ME17	Downregulation	ENSG00000065518	NDUFB4	3	120596328	NADH:ubiquinone oxidoreductase subunit B4 [Source:HGNC Symbol
ME17	Downregulation	ENSG00000013297	CLDN11	3	170418865	claudin 11 [Source:HGNC Symbol
ME17	Downregulation	ENSG00000163872	YEATS2	3	183697797	YEATS domain containing 2 [Source:HGNC Symbol
ME17	Downregulation	ENSG00000073792	IGF2BP2	3	185643739	insulin like growth factor 2 mRNA binding protein 2 [Source:HGNC Symbol
ME17	Downregulation	ENSG00000073849	ST6GAL1	3	186930502	ST6 beta-galactoside alpha-2,6-sialyltransferase 1 [Source:HGNC Symbol
ME17	Downregulation	ENSG00000090530	P3H2	3	189956728	prolyl 3-hydroxylase 2 [Source:HGNC Symbol
ME17	Downregulation	ENSG00000152953	STK32B	4	5051480	serine/threonine kinase 32B [Source:HGNC Symbol
ME17	Downregulation	ENSG00000181982	CCDC149	4	24806117	coiled-coil domain containing 149 [Source:HGNC Symbol
ME17	Downregulation	ENSG00000154608	CEP170P1	4	118467590	centrosomal protein 170 pseudogene 1 [Source:HGNC Symbol
ME17	Downregulation	ENSG00000150961	SEC24D	4	118722823	SEC24 homolog D, COPII coat complex component [Source:HGNC Symbol
ME17	Downregulation	ENSG00000153132	CLGN	4	140388453	calmegin [Source:HGNC Symbol
ME17	Downregulation	ENSG00000109458	GAB1	4	143336762	GRB2 associated binding protein 1 [Source:HGNC Symbol
ME17	Downregulation	ENSG00000205129	C4orf47	4	185426249	chromosome 4 open reading frame 47 [Source:HGNC Symbol
ME17	Downregulation	ENSG00000189127	ANKRD34B	5	80556755	ankyrin repeat domain 34B [Source:HGNC Symbol
ME17	Downregulation	ENSG00000120708	TGFBI	5	136028988	transforming growth factor beta induced [Source:HGNC Symbol
ME17	Downregulation	ENSG00000146021	KLHL3	5	137617500	kelch like family member 3 [Source:HGNC Symbol
ME17	Downregulation	ENSG00000158402	CDC25C	5	138285265	cell division cycle 25C [Source:HGNC Symbol
ME17	Downregulation	ENSG00000145819	ARHGAP26	5	142770377	Rho GTPase activating protein 26 [Source:HGNC Symbol
ME17	Downregulation	ENSG00000086589	RBM22	5	150690792	RNA binding motif protein 22 [Source:HGNC Symbol
ME17	Downregulation	ENSG00000170234	PWWP2A	5	160061801	PWWP domain containing 2A [Source:HGNC Symbol
ME17	Downregulation	ENSG00000145919	BOD1	5	173607145	biorientation of chromosomes in cell division 1 [Source:HGNC Symbol
ME17	Downregulation	ENSG00000096696	DSP	6	7541617	desmoplakin [Source:HGNC Symbol
ME17	Downregulation	ENSG00000153162	BMP6	6	7726099	bone morphogenetic protein 6 [Source:HGNC Symbol
ME17	Downregulation	ENSG00000111846	GCNT2	6	10492223	glucosaminyl (N-acetyl) transferase 2 (I blood group) [Source:HGNC Symbol
ME17	Downregulation	ENSG00000235109	ZSCAN31	6	28324693	zinc finger and SCAN domain containing 31 [Source:HGNC Symbol
ME17	Downregulation	ENSG00000124596	OARD1	6	41033627	O-acyl-ADP-ribose deacylase 1 [Source:HGNC Symbol
ME17	Downregulation	ENSG00000112297	CRYBG1	6	106360717	crystallin beta-gamma domain containing 1 [Source:HGNC Symbol
ME17	Downregulation	ENSG00000005020	SKAP2	7	26667068	src kinase associated phosphoprotein 2 [Source:HGNC Symbol
ME17	Downregulation	ENSG00000078549	ADCYAP1R1	7	31052461	ADCYAP receptor type I [Source:HGNC Symbol
ME17	Downregulation	ENSG00000155849	ELMO1	7	36854361	engulfment and cell motility 1 [Source:HGNC Symbol
ME17	Downregulation	ENSG00000127952	STYXL1	7	75996338	serine/threonine/tyrosine interacting like 1 [Source:HGNC Symbol
ME17	Downregulation	ENSG00000196652	ZKSCAN5	7	99504651	zinc finger with KRAB and SCAN domains 5 [Source:HGNC Symbol
ME17	Downregulation	ENSG00000184903	IMMP2L	7	110662644	inner mitochondrial membrane peptidase subunit 2 [Source:HGNC Symbol
ME17	Downregulation	ENSG00000128595	CALU	7	128739292	calumenin [Source:HGNC Symbol
ME17	Downregulation	ENSG00000197448	GSTK1	7	143244093	glutathione S-transferase kappa 1 [Source:HGNC Symbol
ME17	Downregulation	ENSG00000104689	TNFRSF10A	8	23190452	TNF receptor superfamily member 10a [Source:HGNC Symbol
ME17	Downregulation	ENSG00000277586	NEFL	8	24950955	neurofilament light [Source:HGNC Symbol
ME17	Downregulation	ENSG00000197275	RAD54B	8	94371960	RAD54 homolog B [Source:HGNC Symbol
ME17	Downregulation	ENSG00000131773	KHDRBS3	8	135457456	KH RNA binding domain containing, signal transduction associated 3 [Source:HGNC Symbol
ME17	Downregulation	ENSG00000106829	TLE4	9	79571773	TLE family member 4, transcriptional corepressor [Source:HGNC Symbol
ME17	Downregulation	ENSG00000165115	KIF27	9	83834099	kinesin family member 27 [Source:HGNC Symbol
ME17	Downregulation	ENSG00000083223	TUT7	9	86287733	terminal uridylyl transferase 7 [Source:HGNC Symbol
ME17	Downregulation	ENSG00000023318	ERP44	9	99979185	endoplasmic reticulum protein 44 [Source:HGNC Symbol
ME17	Downregulation	ENSG00000148218	ALAD	9	113386312	aminolevulinate dehydratase [Source:HGNC Symbol
ME17	Downregulation	ENSG00000182752	PAPPA	9	116153791	pappalysin 1 [Source:HGNC Symbol
ME17	Downregulation	ENSG00000011454	RABGAP1	9	122940833	RAB GTPase activating protein 1 [Source:HGNC Symbol
ME17	Downregulation	ENSG00000120549	KIAA1217	10	23694746	KIAA1217 [Source:HGNC Symbol
ME17	Downregulation	ENSG00000266217	CTSLP2	10	47581211	cathepsin L pseudogene 2 [Source:HGNC Symbol
ME17	Downregulation	ENSG00000122877	EGR2	10	62811996	early growth response 2 [Source:HGNC Symbol
ME17	Downregulation	ENSG00000107745	MICU1	10	72367327	mitochondrial calcium uptake 1 [Source:HGNC Symbol
ME17	Downregulation	ENSG00000026103	FAS	10	88990531	Fas cell surface death receptor [Source:HGNC Symbol
ME17	Downregulation	ENSG00000167333	TRIM68	11	4598672	tripartite motif containing 68 [Source:HGNC Symbol
ME17	Downregulation	ENSG00000166340	TPP1	11	6612768	tripeptidyl peptidase 1 [Source:HGNC Symbol
ME17	Downregulation	ENSG00000109854	HTATIP2	11	20363685	HIV-1 Tat interactive protein 2 [Source:HGNC Symbol
ME17	Downregulation	ENSG00000176148	TCP11L1	11	33039417	t-complex 11 like 1 [Source:HGNC Symbol
ME17	Downregulation	ENSG00000135365	PHF21A	11	45929323	PHD finger protein 21A [Source:HGNC Symbol
ME17	Downregulation	ENSG00000157613	CREB3L1	11	46277662	cAMP responsive element binding protein 3 like 1 [Source:HGNC Symbol
ME17	Downregulation	ENSG00000198561	CTNND1	11	57753243	catenin delta 1 [Source:HGNC Symbol
ME17	Downregulation	ENSG00000166840	GLYATL1	11	58905398	glycine-N-acyltransferase like 1 [Source:HGNC Symbol
ME17	Downregulation	ENSG00000162222	TTC9C	11	62728069	tetratricopeptide repeat domain 9C [Source:HGNC Symbol
ME17	Downregulation	ENSG00000062282	DGAT2	11	75759512	diacylglycerol O-acyltransferase 2 [Source:HGNC Symbol
ME17	Downregulation	ENSG00000033327	GAB2	11	78215293	GRB2 associated binding protein 2 [Source:HGNC Symbol
ME17	Downregulation	ENSG00000167257	RNF214	11	117232625	ring finger protein 214 [Source:HGNC Symbol
ME17	Downregulation	ENSG00000182667	NTM	11	131370478	neurotrimin [Source:HGNC Symbol
ME17	Downregulation	ENSG00000159335	PTMS	12	6765516	parathymosin [Source:HGNC Symbol
ME17	Downregulation	ENSG00000059804	SLC2A3	12	7919230	solute carrier family 2 member 3 [Source:HGNC Symbol
ME17	Downregulation	ENSG00000070018	LRP6	12	12116025	LDL receptor related protein 6 [Source:HGNC Symbol
ME17	Downregulation	ENSG00000151491	EPS8	12	15620134	epidermal growth factor receptor pathway substrate 8 [Source:HGNC Symbol
ME17	Downregulation	ENSG00000139146	SINHCAF	12	31280584	SIN3-HDAC complex associated factor [Source:HGNC Symbol
ME17	Downregulation	ENSG00000184613	NELL2	12	44508275	neural EGFL like 2 [Source:HGNC Symbol
ME17	Downregulation	ENSG00000063046	EIF4B	12	53006158	eukaryotic translation initiation factor 4B [Source:HGNC Symbol
ME17	Downregulation	ENSG00000139625	MAP3K12	12	53479669	mitogen-activated protein kinase kinase kinase 12 [Source:HGNC Symbol
ME17	Downregulation	ENSG00000127328	RAB3IP	12	69738681	RAB3A interacting protein [Source:HGNC Symbol
ME17	Downregulation	ENSG00000198270	TMEM116	12	111931282	transmembrane protein 116 [Source:HGNC Symbol
ME17	Downregulation	ENSG00000256546	AC156455.1	12	122063306	novel transcript
ME17	Downregulation	ENSG00000100897	DCAF11	14	24114195	DDB1 and CUL4 associated factor 11 [Source:HGNC Symbol
ME17	Downregulation	ENSG00000185650	ZFP36L1	14	68787660	ZFP36 ring finger protein like 1 [Source:HGNC Symbol
ME17	Downregulation	ENSG00000133961	NUMB	14	73275107	NUMB endocytic adaptor protein [Source:HGNC Symbol
ME17	Downregulation	ENSG00000183379	SYNDIG1L	14	74405894	synapse differentiation inducing 1 like [Source:HGNC Symbol
ME17	Downregulation	ENSG00000151445	VIPAS39	14	77426675	VPS33B interacting protein, apical-basolateral polarity regulator, spe-39 homolog [Source:HGNC Symbol
ME17	Downregulation	ENSG00000140057	AK7	14	96392128	adenylate kinase 7 [Source:HGNC Symbol
ME17	Downregulation	ENSG00000104140	RHOV	15	40872214	ras homolog family member V [Source:HGNC Symbol
ME17	Downregulation	ENSG00000214013	GANC	15	42273233	glucosidase alpha, neutral C [Source:HGNC Symbol
ME17	Downregulation	ENSG00000180357	ZNF609	15	64460742	zinc finger protein 609 [Source:HGNC Symbol
ME17	Downregulation	ENSG00000080644	CHRNA3	15	78593052	cholinergic receptor nicotinic alpha 3 subunit [Source:HGNC Symbol
ME17	Downregulation	ENSG00000058335	RASGRF1	15	78959947	Ras protein specific guanine nucleotide releasing factor 1 [Source:HGNC Symbol
ME17	Downregulation	ENSG00000140538	NTRK3	15	87859751	neurotrophic receptor tyrosine kinase 3 [Source:HGNC Symbol
ME17	Downregulation	ENSG00000134419	RPS15A	16	18781295	ribosomal protein S15a [Source:HGNC Symbol
ME17	Downregulation	ENSG00000103528	SYT17	16	19167971	synaptotagmin 17 [Source:HGNC Symbol
ME17	Downregulation	ENSG00000103544	VPS35L	16	19555240	VPS35 endosomal protein sorting factor like [Source:HGNC Symbol
ME17	Downregulation	ENSG00000166501	PRKCB	16	23835983	protein kinase C beta [Source:HGNC Symbol
ME17	Downregulation	ENSG00000167371	PRRT2	16	29811382	proline rich transmembrane protein 2 [Source:HGNC Symbol
ME17	Downregulation	ENSG00000087245	MMP2	16	55389700	matrix metallopeptidase 2 [Source:HGNC Symbol
ME17	Downregulation	ENSG00000039068	CDH1	16	68737292	cadherin 1 [Source:HGNC Symbol
ME17	Downregulation	ENSG00000184517	ZFP1	16	75148494	ZFP1 zinc finger protein [Source:HGNC Symbol
ME17	Downregulation	ENSG00000153774	CFDP1	16	75293698	craniofacial development protein 1 [Source:HGNC Symbol
ME17	Downregulation	ENSG00000262943	ALOX12P2	17	6853861	arachidonate 12-lipoxygenase pseudogene 2 [Source:HGNC Symbol
ME17	Downregulation	ENSG00000129245	FXR2	17	7591230	FMR1 autosomal homolog 2 [Source:HGNC Symbol
ME17	Downregulation	ENSG00000170310	STX8	17	9250471	syntaxin 8 [Source:HGNC Symbol
ME17	Downregulation	ENSG00000264016	AC015908.3	17	10741257	novel transcript
ME17	Downregulation	ENSG00000125409	TEKT3	17	15303811	tektin 3 [Source:HGNC Symbol
ME17	Downregulation	ENSG00000128487	SPECC1	17	20009344	sperm antigen with calponin homology and coiled-coil domains 1 [Source:HGNC Symbol
ME17	Downregulation	ENSG00000214719	AC005562.1	17	30576464	novel transcript
ME17	Downregulation	ENSG00000141750	STAC2	17	39210541	SH3 and cysteine rich domain 2 [Source:HGNC Symbol
ME17	Downregulation	ENSG00000186868	MAPT	17	45894382	microtubule associated protein tau [Source:HGNC Symbol
ME17	Downregulation	ENSG00000141198	TOM1L1	17	54899387	target of myb1 like 1 membrane trafficking protein [Source:HGNC Symbol
ME17	Downregulation	ENSG00000154229	PRKCA	17	66302613	protein kinase C alpha [Source:HGNC Symbol
ME17	Downregulation	ENSG00000075429	CACNG5	17	66835117	calcium voltage-gated channel auxiliary subunit gamma 5 [Source:HGNC Symbol
ME17	Downregulation	ENSG00000198265	HELZ	17	67070444	helicase with zinc finger [Source:HGNC Symbol
ME17	Downregulation	ENSG00000274712	AC005332.4	17	68205489	novel transcript
ME17	Downregulation	ENSG00000154864	PIEZO2	18	10666483	piezo type mechanosensitive ion channel component 2 [Source:HGNC Symbol
ME17	Downregulation	ENSG00000141447	OSBPL1A	18	24162045	oxysterol binding protein like 1A [Source:HGNC Symbol
ME17	Downregulation	ENSG00000134504	KCTD1	18	26454910	potassium channel tetramerization domain containing 1 [Source:HGNC Symbol
ME17	Downregulation	ENSG00000152217	SETBP1	18	44680173	SET binding protein 1 [Source:HGNC Symbol
ME17	Downregulation	ENSG00000141655	TNFRSF11A	18	62325287	TNF receptor superfamily member 11a [Source:HGNC Symbol
ME17	Downregulation	ENSG00000095932	SMIM24	19	3473986	small integral membrane protein 24 [Source:HGNC Symbol
ME17	Downregulation	ENSG00000197933	ZNF823	19	11721265	zinc finger protein 823 [Source:HGNC Symbol
ME17	Downregulation	ENSG00000167460	TPM4	19	16067021	tropomyosin 4 [Source:HGNC Symbol
ME17	Downregulation	ENSG00000257103	LSM14A	19	34172504	LSM14A mRNA processing body assembly factor [Source:HGNC Symbol
ME17	Downregulation	ENSG00000105270	CLIP3	19	36014660	CAP-Gly domain containing linker protein 3 [Source:HGNC Symbol
ME17	Downregulation	ENSG00000118156	ZNF541	19	47520685	zinc finger protein 541 [Source:HGNC Symbol
ME17	Downregulation	ENSG00000167759	KLK13	19	51055626	kallikrein related peptidase 13 [Source:HGNC Symbol
ME17	Downregulation	ENSG00000142549	IGLON5	19	51311848	IgLON family member 5 [Source:HGNC Symbol
ME17	Downregulation	ENSG00000182986	ZNF320	19	52860851	zinc finger protein 320 [Source:HGNC Symbol
ME17	Downregulation	ENSG00000225377	NRSN2-AS1	20	316860	NRSN2 antisense RNA 1 [Source:HGNC Symbol
ME17	Downregulation	ENSG00000185052	SLC24A3	20	19212642	solute carrier family 24 member 3 [Source:HGNC Symbol
ME17	Downregulation	ENSG00000101337	TM9SF4	20	32109714	transmembrane 9 superfamily member 4 [Source:HGNC Symbol
ME17	Downregulation	ENSG00000101126	ADNP	20	50888916	activity dependent neuroprotector homeobox [Source:HGNC Symbol
ME17	Downregulation	ENSG00000087586	AURKA	20	56369389	aurora kinase A [Source:HGNC Symbol
ME17	Downregulation	ENSG00000244509	APOBEC3C	22	39014257	apolipoprotein B mRNA editing enzyme catalytic subunit 3C [Source:HGNC Symbol
ME17	Downregulation	ENSG00000101871	MID1	X	10445310	midline 1 [Source:HGNC Symbol
ME17	Downregulation	ENSG00000180815	MAP3K15	X	19360056	mitogen-activated protein kinase kinase kinase 15 [Source:HGNC Symbol
ME17	Downregulation	ENSG00000156298	TSPAN7	X	38561370	tetraspanin 7 [Source:HGNC Symbol
ME17	Downregulation	ENSG00000015285	WAS	X	48676596	WASP actin nucleation promoting factor [Source:HGNC Symbol
ME17	Downregulation	ENSG00000270012	AC232271.1	X	49273054	novel transcript
ME17	Downregulation	ENSG00000235437	LINC01278	X	63222993	long intergenic non-protein coding RNA 1278 [Source:HGNC Symbol
ME17	Downregulation	ENSG00000131089	ARHGEF9	X	63634967	Cdc42 guanine nucleotide exchange factor 9 [Source:HGNC Symbol
ME17	Downregulation	ENSG00000184905	TCEAL2	X	102125679	transcription elongation factor A like 2 [Source:HGNC Symbol
ME17	Downregulation	ENSG00000072315	TRPC5	X	111774315	transient receptor potential cation channel subfamily C member 5 [Source:HGNC Symbol
ME17	Downregulation	ENSG00000125356	NDUFA1	X	119871832	NADH:ubiquinone oxidoreductase subunit A1 [Source:HGNC Symbol
ME17	Downregulation	ENSG00000122126	OCRL	X	129539849	OCRL inositol polyphosphate-5-phosphatase [Source:HGNC Symbol
ME17	Downregulation	ENSG00000010404	IDS	X	149476988	iduronate 2-sulfatase [Source:HGNC Symbol
ME17	Downregulation	ENSG00000197620	CXorf40A	X	149540355	chromosome X open reading frame 40A [Source:HGNC Symbol
ME17	Downregulation	ENSG00000102195	GPR50	X	151176584	G protein-coupled receptor 50 [Source:HGNC Symbol
ME17	Downregulation	ENSG00000268089	GABRQ	X	152637895	gamma-aminobutyric acid type A receptor theta subunit [Source:HGNC Symbol
ME17	Downregulation	ENSG00000203879	GDI1	X	154436913	GDP dissociation inhibitor 1 [Source:HGNC Symbol
ME18	No supermodule	ENSG00000004487	KDM1A	1	23019443	lysine demethylase 1A [Source:HGNC Symbol
ME18	No supermodule	ENSG00000125944	HNRNPR	1	23303771	heterogeneous nuclear ribonucleoprotein R [Source:HGNC Symbol
ME18	No supermodule	ENSG00000011007	ELOA	1	23743155	elongin A [Source:HGNC Symbol
ME18	No supermodule	ENSG00000158006	PAFAH2	1	25959767	platelet activating factor acetylhydrolase 2 [Source:HGNC Symbol
ME18	No supermodule	ENSG00000131914	LIN28A	1	26410817	lin-28 homolog A [Source:HGNC Symbol
ME18	No supermodule	ENSG00000084623	EIF3I	1	32221928	eukaryotic translation initiation factor 3 subunit I [Source:HGNC Symbol
ME18	No supermodule	ENSG00000142698	C1orf94	1	34166883	chromosome 1 open reading frame 94 [Source:HGNC Symbol
ME18	No supermodule	ENSG00000183431	SF3A3	1	37956975	splicing factor 3a subunit 3 [Source:HGNC Symbol
ME18	No supermodule	ENSG00000132780	NASP	1	45583846	nuclear autoantigenic sperm protein [Source:HGNC Symbol
ME18	No supermodule	ENSG00000162627	SNX7	1	98661701	sorting nexin 7 [Source:HGNC Symbol
ME18	No supermodule	ENSG00000143079	CTTNBP2NL	1	112396214	CTTNBP2 N-terminal like [Source:HGNC Symbol
ME18	No supermodule	ENSG00000163399	ATP1A1	1	116372668	ATPase Na+/K+ transporting subunit alpha 1 [Source:HGNC Symbol
ME18	No supermodule	ENSG00000117360	PRPF3	1	150321479	pre-mRNA processing factor 3 [Source:HGNC Symbol
ME18	No supermodule	ENSG00000143412	ANXA9	1	150982249	annexin A9 [Source:HGNC Symbol
ME18	No supermodule	ENSG00000143621	ILF2	1	153661788	interleukin enhancer binding factor 2 [Source:HGNC Symbol
ME18	No supermodule	ENSG00000143545	RAB13	1	153981617	RAB13, member RAS oncogene family [Source:HGNC Symbol
ME18	No supermodule	ENSG00000143549	TPM3	1	154155304	tropomyosin 3 [Source:HGNC Symbol
ME18	No supermodule	ENSG00000160818	GPATCH4	1	156594487	G-patch domain containing 4 [Source:HGNC Symbol
ME18	No supermodule	ENSG00000143321	HDGF	1	156742109	heparin binding growth factor [Source:HGNC Symbol
ME18	No supermodule	ENSG00000162736	NCSTN	1	160343316	nicastrin [Source:HGNC Symbol
ME18	No supermodule	ENSG00000158796	DEDD	1	161120974	death effector domain containing [Source:HGNC Symbol
ME18	No supermodule	ENSG00000143748	NVL	1	224227334	nuclear VCP like [Source:HGNC Symbol
ME18	No supermodule	ENSG00000143799	PARP1	1	226360691	poly(ADP-ribose) polymerase 1 [Source:HGNC Symbol
ME18	No supermodule	ENSG00000143633	C1orf131	1	231223763	chromosome 1 open reading frame 131 [Source:HGNC Symbol
ME18	No supermodule	ENSG00000163811	WDR43	2	28894667	WD repeat domain 43 [Source:HGNC Symbol
ME18	No supermodule	ENSG00000049323	LTBP1	2	32946953	latent transforming growth factor beta binding protein 1 [Source:HGNC Symbol
ME18	No supermodule	ENSG00000188010	MORN2	2	38875962	MORN repeat containing 2 [Source:HGNC Symbol
ME18	No supermodule	ENSG00000116062	MSH6	2	47695530	mutS homolog 6 [Source:HGNC Symbol
ME18	No supermodule	ENSG00000163001	CFAP36	2	55519604	cilia and flagella associated protein 36 [Source:HGNC Symbol
ME18	No supermodule	ENSG00000124383	MPHOSPH10	2	71130632	M-phase phosphoprotein 10 [Source:HGNC Symbol
ME18	No supermodule	ENSG00000132313	MRPL35	2	86199355	mitochondrial ribosomal protein L35 [Source:HGNC Symbol
ME18	No supermodule	ENSG00000178162	FAR2P2	2	130416755	fatty acyl-CoA reductase 2 pseudogene 2 [Source:HGNC Symbol
ME18	No supermodule	ENSG00000121988	ZRANB3	2	135136916	zinc finger RANBP2-type containing 3 [Source:HGNC Symbol
ME18	No supermodule	ENSG00000138385	SSB	2	169791933	small RNA binding exonuclease protection factor La [Source:HGNC Symbol
ME18	No supermodule	ENSG00000151690	MFSD6	2	190408355	major facilitator superfamily domain containing 6 [Source:HGNC Symbol
ME18	No supermodule	ENSG00000128641	MYO1B	2	191245185	myosin IB [Source:HGNC Symbol
ME18	No supermodule	ENSG00000023228	NDUFS1	2	206114817	NADH:ubiquinone oxidoreductase core subunit S1 [Source:HGNC Symbol
ME18	No supermodule	ENSG00000114948	ADAM23	2	206443532	ADAM metallopeptidase domain 23 [Source:HGNC Symbol
ME18	No supermodule	ENSG00000135899	SP110	2	230167293	SP110 nuclear body protein [Source:HGNC Symbol
ME18	No supermodule	ENSG00000144476	ACKR3	2	236567787	atypical chemokine receptor 3 [Source:HGNC Symbol
ME18	No supermodule	ENSG00000115685	PPP1R7	2	241149576	protein phosphatase 1 regulatory subunit 7 [Source:HGNC Symbol
ME18	No supermodule	ENSG00000144597	EAF1	3	15427598	ELL associated factor 1 [Source:HGNC Symbol
ME18	No supermodule	ENSG00000132967	HMGB1P5	3	22381819	high mobility group box 1 pseudogene 5 [Source:HGNC Symbol
ME18	No supermodule	ENSG00000163673	DCLK3	3	36712422	doublecortin like kinase 3 [Source:HGNC Symbol
ME18	No supermodule	ENSG00000076242	MLH1	3	36993350	mutL homolog 1 [Source:HGNC Symbol
ME18	No supermodule	ENSG00000093217	XYLB	3	38346760	xylulokinase [Source:HGNC Symbol
ME18	No supermodule	ENSG00000163808	KIF15	3	44761721	kinesin family member 15 [Source:HGNC Symbol
ME18	No supermodule	ENSG00000173473	SMARCC1	3	47585269	SWI/SNF related, matrix associated, actin dependent regulator of chromatin subfamily c member 1 [Source:HGNC Symbol
ME18	No supermodule	ENSG00000180376	CCDC66	3	56557161	coiled-coil domain containing 66 [Source:HGNC Symbol
ME18	No supermodule	ENSG00000184220	CMSS1	3	99817837	cms1 ribosomal small subunit homolog [Source:HGNC Symbol
ME18	No supermodule	ENSG00000155893	PXYLP1	3	141228726	2-phosphoxylose phosphatase 1 [Source:HGNC Symbol
ME18	No supermodule	ENSG00000205981	DNAJC19	3	180983709	DnaJ heat shock protein family (Hsp40) member C19 [Source:HGNC Symbol
ME18	No supermodule	ENSG00000002549	LAP3	4	17577192	leucine aminopeptidase 3 [Source:HGNC Symbol
ME18	No supermodule	ENSG00000174780	SRP72	4	56467617	signal recognition particle 72 [Source:HGNC Symbol
ME18	No supermodule	ENSG00000138670	RASGEF1B	4	81426393	RasGEF domain family member 1B [Source:HGNC Symbol
ME18	No supermodule	ENSG00000138668	HNRNPD	4	82352498	heterogeneous nuclear ribonucleoprotein D [Source:HGNC Symbol
ME18	No supermodule	ENSG00000173085	COQ2	4	83261536	coenzyme Q2, polyprenyltransferase [Source:HGNC Symbol
ME18	No supermodule	ENSG00000163629	PTPN13	4	86594315	protein tyrosine phosphatase non-receptor type 13 [Source:HGNC Symbol
ME18	No supermodule	ENSG00000246090	AP002026.1	4	99088805	novel transcript, antisense to ADH4, ADH6 & ADH1A
ME18	No supermodule	ENSG00000145331	TRMT10A	4	99546709	tRNA methyltransferase 10A [Source:HGNC Symbol
ME18	No supermodule	ENSG00000061918	GUCY1B1	4	155758992	guanylate cyclase 1 soluble subunit beta 1 [Source:HGNC Symbol
ME18	No supermodule	ENSG00000150753	CCT5	5	10249929	chaperonin containing TCP1 subunit 5 [Source:HGNC Symbol
ME18	No supermodule	ENSG00000082068	WDR70	5	37379285	WD repeat domain 70 [Source:HGNC Symbol
ME18	No supermodule	ENSG00000083720	OXCT1	5	41730065	3-oxoacid CoA-transferase 1 [Source:HGNC Symbol
ME18	No supermodule	ENSG00000123213	NLN	5	65722205	neurolysin [Source:HGNC Symbol
ME18	No supermodule	ENSG00000186468	RPS23	5	82273320	ribosomal protein S23 [Source:HGNC Symbol
ME18	No supermodule	ENSG00000152503	TRIM36	5	115124762	tripartite motif containing 36 [Source:HGNC Symbol
ME18	No supermodule	ENSG00000164902	PHAX	5	126600925	phosphorylated adaptor for RNA export [Source:HGNC Symbol
ME18	No supermodule	ENSG00000145833	DDX46	5	134758771	DEAD-box helicase 46 [Source:HGNC Symbol
ME18	No supermodule	ENSG00000112983	BRD8	5	138139766	bromodomain containing 8 [Source:HGNC Symbol
ME18	No supermodule	ENSG00000113312	TTC1	5	160009113	tetratricopeptide repeat domain 1 [Source:HGNC Symbol
ME18	No supermodule	ENSG00000127022	CANX	5	179678628	calnexin [Source:HGNC Symbol
ME18	No supermodule	ENSG00000223501	VPS52	6	33250272	VPS52 subunit of GARP complex [Source:HGNC Symbol
ME18	No supermodule	ENSG00000204209	DAXX	6	33318558	death domain associated protein [Source:HGNC Symbol
ME18	No supermodule	ENSG00000112640	PPP2R5D	6	42984553	protein phosphatase 2 regulatory subunit B'delta [Source:HGNC Symbol
ME18	No supermodule	ENSG00000124733	MEA1	6	43011143	male-enhanced antigen 1 [Source:HGNC Symbol
ME18	No supermodule	ENSG00000096384	HSP90AB1	6	44246166	heat shock protein 90 alpha family class B member 1 [Source:HGNC Symbol
ME18	No supermodule	ENSG00000196262	PPIA	7	44796680	peptidylprolyl isomerase A [Source:HGNC Symbol
ME18	No supermodule	ENSG00000008277	ADAM22	7	87934143	ADAM metallopeptidase domain 22 [Source:HGNC Symbol
ME18	No supermodule	ENSG00000004864	SLC25A13	7	96120220	solute carrier family 25 member 13 [Source:HGNC Symbol
ME18	No supermodule	ENSG00000160908	ZNF394	7	99473877	zinc finger protein 394 [Source:HGNC Symbol
ME18	No supermodule	ENSG00000105821	DNAJC2	7	103312289	DnaJ heat shock protein family (Hsp40) member C2 [Source:HGNC Symbol
ME18	No supermodule	ENSG00000005249	PRKAR2B	7	107044705	protein kinase cAMP-dependent type II regulatory subunit beta [Source:HGNC Symbol
ME18	No supermodule	ENSG00000106477	CEP41	7	130393771	centrosomal protein 41 [Source:HGNC Symbol
ME18	No supermodule	ENSG00000106484	MEST	7	130486171	mesoderm specific transcript [Source:HGNC Symbol
ME18	No supermodule	ENSG00000106554	CHCHD3	7	132784870	coiled-coil-helix-coiled-coil-helix domain containing 3 [Source:HGNC Symbol
ME18	No supermodule	ENSG00000106028	SSBP1	7	141738334	single stranded DNA binding protein 1 [Source:HGNC Symbol
ME18	No supermodule	ENSG00000106144	CASP2	7	143288215	caspase 2 [Source:HGNC Symbol
ME18	No supermodule	ENSG00000133627	ACTR3B	7	152759749	actin related protein 3B [Source:HGNC Symbol
ME18	No supermodule	ENSG00000147316	MCPH1	8	6406596	microcephalin 1 [Source:HGNC Symbol
ME18	No supermodule	ENSG00000104687	GSR	8	30678066	glutathione-disulfide reductase [Source:HGNC Symbol
ME18	No supermodule	ENSG00000129696	TTI2	8	33473386	TELO2 interacting protein 2 [Source:HGNC Symbol
ME18	No supermodule	ENSG00000156735	BAG4	8	38176533	BCL2 associated athanogene 4 [Source:HGNC Symbol
ME18	No supermodule	ENSG00000131931	THAP1	8	42836674	THAP domain containing 1 [Source:HGNC Symbol
ME18	No supermodule	ENSG00000121022	COPS5	8	67043079	COP9 signalosome subunit 5 [Source:HGNC Symbol
ME18	No supermodule	ENSG00000132541	RIDA	8	98102344	reactive intermediate imine deaminase A homolog [Source:HGNC Symbol
ME18	No supermodule	ENSG00000120533	ENY2	8	109334324	ENY2 transcription and export complex 2 subunit [Source:HGNC Symbol
ME18	No supermodule	ENSG00000135052	GOLM1	9	86026146	golgi membrane protein 1 [Source:HGNC Symbol
ME18	No supermodule	ENSG00000196305	IARS1	9	92210207	isoleucyl-tRNA synthetase 1 [Source:HGNC Symbol
ME18	No supermodule	ENSG00000136937	NCBP1	9	97633668	nuclear cap binding protein subunit 1 [Source:HGNC Symbol
ME18	No supermodule	ENSG00000155827	RNF20	9	101533853	ring finger protein 20 [Source:HGNC Symbol
ME18	No supermodule	ENSG00000134453	RBM17	10	6089034	RNA binding motif protein 17 [Source:HGNC Symbol
ME18	No supermodule	ENSG00000151465	CDC123	10	12195965	cell division cycle 123 [Source:HGNC Symbol
ME18	No supermodule	ENSG00000065328	MCM10	10	13161554	minichromosome maintenance 10 replication initiation factor [Source:HGNC Symbol
ME18	No supermodule	ENSG00000148498	PARD3	10	34109560	par-3 family cell polarity regulator [Source:HGNC Symbol
ME18	No supermodule	ENSG00000169813	HNRNPF	10	43385617	heterogeneous nuclear ribonucleoprotein F [Source:HGNC Symbol
ME18	No supermodule	ENSG00000165730	STOX1	10	68827531	storkhead box 1 [Source:HGNC Symbol
ME18	No supermodule	ENSG00000176986	SEC24C	10	73744372	SEC24 homolog C, COPII coat complex component [Source:HGNC Symbol
ME18	No supermodule	ENSG00000171314	PGAM1	10	97426191	phosphoglycerate mutase 1 [Source:HGNC Symbol
ME18	No supermodule	ENSG00000107949	BCCIP	10	125823546	BRCA2 and CDKN1A interacting protein [Source:HGNC Symbol
ME18	No supermodule	ENSG00000205531	NAP1L4	11	2944431	nucleosome assembly protein 1 like 4 [Source:HGNC Symbol
ME18	No supermodule	ENSG00000133794	ARNTL	11	13276652	aryl hydrocarbon receptor nuclear translocator like [Source:HGNC Symbol
ME18	No supermodule	ENSG00000149136	SSRP1	11	57325986	structure specific recognition protein 1 [Source:HGNC Symbol
ME18	No supermodule	ENSG00000087365	SF3B2	11	66050729	splicing factor 3b subunit 2 [Source:HGNC Symbol
ME18	No supermodule	ENSG00000118363	SPCS2	11	74949247	signal peptidase complex subunit 2 [Source:HGNC Symbol
ME18	No supermodule	ENSG00000171533	MAP6	11	75586918	microtubule associated protein 6 [Source:HGNC Symbol
ME18	No supermodule	ENSG00000137656	BUD13	11	116748170	BUD13 homolog [Source:HGNC Symbol
ME18	No supermodule	ENSG00000160695	VPS11	11	119067692	VPS11 core subunit of CORVET and HOPS complexes [Source:HGNC Symbol
ME18	No supermodule	ENSG00000064199	SPA17	11	124673798	sperm autoantigenic protein 17 [Source:HGNC Symbol
ME18	No supermodule	ENSG00000197798	FAM118B	11	126211724	family with sequence similarity 118 member B [Source:HGNC Symbol
ME18	No supermodule	ENSG00000151500	THYN1	11	134248279	thymocyte nuclear protein 1 [Source:HGNC Symbol
ME18	No supermodule	ENSG00000111684	LPCAT3	12	6976185	lysophosphatidylcholine acyltransferase 3 [Source:HGNC Symbol
ME18	No supermodule	ENSG00000139083	ETV6	12	11649674	ETS variant transcription factor 6 [Source:HGNC Symbol
ME18	No supermodule	ENSG00000151490	PTPRO	12	15322508	protein tyrosine phosphatase receptor type O [Source:HGNC Symbol
ME18	No supermodule	ENSG00000172572	PDE3A	12	20369245	phosphodiesterase 3A [Source:HGNC Symbol
ME18	No supermodule	ENSG00000139116	KIF21A	12	39293228	kinesin family member 21A [Source:HGNC Symbol
ME18	No supermodule	ENSG00000066117	SMARCD1	12	50085200	SWI/SNF related, matrix associated, actin dependent regulator of chromatin, subfamily d, member 1 [Source:HGNC Symbol
ME18	No supermodule	ENSG00000135486	HNRNPA1	12	54280193	heterogeneous nuclear ribonucleoprotein A1 [Source:HGNC Symbol
ME18	No supermodule	ENSG00000155974	GRIP1	12	66347431	glutamate receptor interacting protein 1 [Source:HGNC Symbol
ME18	No supermodule	ENSG00000246985	SOCS2-AS1	12	93542022	SOCS2 antisense RNA 1 [Source:HGNC Symbol
ME18	No supermodule	ENSG00000089234	BRAP	12	111642146	BRCA1 associated protein [Source:HGNC Symbol
ME18	No supermodule	ENSG00000135148	TRAFD1	12	112125538	TRAF-type zinc finger domain containing 1 [Source:HGNC Symbol
ME18	No supermodule	ENSG00000022840	RNF10	12	120533480	ring finger protein 10 [Source:HGNC Symbol
ME18	No supermodule	ENSG00000100823	APEX1	14	20455191	apurinic/apyrimidinic endodeoxyribonuclease 1 [Source:HGNC Symbol
ME18	No supermodule	ENSG00000092201	SUPT16H	14	21351476	SPT16 homolog, facilitates chromatin remodeling subunit [Source:HGNC Symbol
ME18	No supermodule	ENSG00000092330	TINF2	14	24239643	TERF1 interacting nuclear factor 2 [Source:HGNC Symbol
ME18	No supermodule	ENSG00000186469	GNG2	14	51826195	G protein subunit gamma 2 [Source:HGNC Symbol
ME18	No supermodule	ENSG00000119685	TTLL5	14	75633625	tubulin tyrosine ligase like 5 [Source:HGNC Symbol
ME18	No supermodule	ENSG00000100764	PSMC1	14	90256527	proteasome 26S subunit, ATPase 1 [Source:HGNC Symbol
ME18	No supermodule	ENSG00000080824	HSP90AA1	14	102080738	heat shock protein 90 alpha family class A member 1 [Source:HGNC Symbol
ME18	No supermodule	ENSG00000207063	SNORD116-1	15	25051477	small nucleolar RNA, C/D box 116-1 [Source:HGNC Symbol
ME18	No supermodule	ENSG00000166206	GABRB3	15	26543546	gamma-aminobutyric acid type A receptor beta3 subunit [Source:HGNC Symbol
ME18	No supermodule	ENSG00000167004	PDIA3	15	43746410	protein disulfide isomerase family A member 3 [Source:HGNC Symbol
ME18	No supermodule	ENSG00000104112	SCG3	15	51681492	secretogranin III [Source:HGNC Symbol
ME18	No supermodule	ENSG00000103671	TRIP4	15	64387748	thyroid hormone receptor interactor 4 [Source:HGNC Symbol
ME18	No supermodule	ENSG00000103591	AAGAB	15	67200667	alpha and gamma adaptin binding protein [Source:HGNC Symbol
ME18	No supermodule	ENSG00000140350	ANP32A	15	68778535	acidic nuclear phosphoprotein 32 family member A [Source:HGNC Symbol
ME18	No supermodule	ENSG00000140598	EFL1	15	82130233	elongation factor like GTPase 1 [Source:HGNC Symbol
ME18	No supermodule	ENSG00000103342	GSPT1	16	11868128	G1 to S phase transition 1 [Source:HGNC Symbol
ME18	No supermodule	ENSG00000166164	BRD7	16	50313487	bromodomain containing 7 [Source:HGNC Symbol
ME18	No supermodule	ENSG00000102974	CTCF	16	67562467	CCCTC-binding factor [Source:HGNC Symbol
ME18	No supermodule	ENSG00000189091	SF3B3	16	70523791	splicing factor 3b subunit 3 [Source:HGNC Symbol
ME18	No supermodule	ENSG00000140830	TXNL4B	16	72044289	thioredoxin like 4B [Source:HGNC Symbol
ME18	No supermodule	ENSG00000103035	PSMD7	16	74296814	proteasome 26S subunit, non-ATPase 7 [Source:HGNC Symbol
ME18	No supermodule	ENSG00000065427	KARS1	16	75627474	lysyl-tRNA synthetase 1 [Source:HGNC Symbol
ME18	No supermodule	ENSG00000174231	PRPF8	17	1650629	pre-mRNA processing factor 8 [Source:HGNC Symbol
ME18	No supermodule	ENSG00000170315	UBB	17	16380798	ubiquitin B [Source:HGNC Symbol
ME18	No supermodule	ENSG00000277791	PSMB3	17	38752741	proteasome 20S subunit beta 3 [Source:HGNC Symbol
ME18	No supermodule	ENSG00000168259	DNAJC7	17	41976435	DnaJ heat shock protein family (Hsp40) member C7 [Source:HGNC Symbol
ME18	No supermodule	ENSG00000182481	KPNA2	17	68035708	karyopherin subunit alpha 2 [Source:HGNC Symbol
ME18	No supermodule	ENSG00000141458	NPC1	18	23506184	NPC intracellular cholesterol transporter 1 [Source:HGNC Symbol
ME18	No supermodule	ENSG00000078142	PIK3C3	18	41955234	phosphatidylinositol 3-kinase catalytic subunit type 3 [Source:HGNC Symbol
ME18	No supermodule	ENSG00000105514	RAB3D	19	11322068	RAB3D, member RAS oncogene family [Source:HGNC Symbol
ME18	No supermodule	ENSG00000214189	ZNF788P	19	12092263	zinc finger family member 788, pseudogene [Source:HGNC Symbol
ME18	No supermodule	ENSG00000242615	AC022415.2	19	12141806	ribosomal protein L17 (RPL17) pseudogene
ME18	No supermodule	ENSG00000267575	AC006504.5	19	27793431	novel transcript
ME18	No supermodule	ENSG00000159915	ZNF233	19	44259880	zinc finger protein 233 [Source:HGNC Symbol
ME18	No supermodule	ENSG00000256087	ZNF432	19	52031378	zinc finger protein 432 [Source:HGNC Symbol
ME18	No supermodule	ENSG00000083814	ZNF671	19	57719751	zinc finger protein 671 [Source:HGNC Symbol
ME18	No supermodule	ENSG00000149474	KAT14	20	18138118	lysine acetyltransferase 14 [Source:HGNC Symbol
ME18	No supermodule	ENSG00000101310	SEC23B	20	18507520	SEC23 homolog B, coat complex II component [Source:HGNC Symbol
ME18	No supermodule	ENSG00000088930	XRN2	20	21303331	5'-3' exoribonuclease 2 [Source:HGNC Symbol
ME18	No supermodule	ENSG00000198646	NCOA6	20	34689097	nuclear receptor coactivator 6 [Source:HGNC Symbol
ME18	No supermodule	ENSG00000132792	CTNNBL1	20	37693955	catenin beta like 1 [Source:HGNC Symbol
ME18	No supermodule	ENSG00000124228	DDX27	20	49219295	DEAD-box helicase 27 [Source:HGNC Symbol
ME18	No supermodule	ENSG00000133422	MORC2	22	30925130	MORC family CW-type zinc finger 2 [Source:HGNC Symbol
ME18	No supermodule	ENSG00000169249	ZRSR2	X	15790472	zinc finger CCCH-type, RNA binding motif and serine/arginine rich 2 [Source:HGNC Symbol
ME18	No supermodule	ENSG00000130741	EIF2S3	X	24054946	eukaryotic translation initiation factor 2 subunit gamma [Source:HGNC Symbol
ME18	No supermodule	ENSG00000102230	PCYT1B	X	24558087	phosphate cytidylyltransferase 1, choline, beta [Source:HGNC Symbol
ME18	No supermodule	ENSG00000101868	POLA1	X	24693909	DNA polymerase alpha 1, catalytic subunit [Source:HGNC Symbol
ME18	No supermodule	ENSG00000158423	RIBC1	X	53422690	RIB43A domain with coiled-coils 1 [Source:HGNC Symbol
ME18	No supermodule	ENSG00000186462	NAP1L2	X	73212299	nucleosome assembly protein 1 like 2 [Source:HGNC Symbol
ME18	No supermodule	ENSG00000101938	CHRDL1	X	110673856	chordin like 1 [Source:HGNC Symbol
ME18	No supermodule	ENSG00000156709	AIFM1	X	130129362	apoptosis inducing factor mitochondria associated 1 [Source:HGNC Symbol
ME18	No supermodule	ENSG00000165675	ENOX2	X	130623369	ecto-NOX disulfide-thiol exchanger 2 [Source:HGNC Symbol
ME18	No supermodule	ENSG00000102241	HTATSF1	X	136497079	HIV-1 Tat specific factor 1 [Source:HGNC Symbol
ME20	Upregulation	ENSG00000187730	GABRD	1	2019329	gamma-aminobutyric acid type A receptor delta subunit [Source:HGNC Symbol
ME20	Upregulation	ENSG00000117242	PINK1-AS	1	20642657	PINK1 antisense RNA [Source:HGNC Symbol
ME20	Upregulation	ENSG00000162517	PEF1	1	31629866	penta-EF-hand domain containing 1 [Source:HGNC Symbol
ME20	Upregulation	ENSG00000175130	MARCKSL1	1	32333839	MARCKS like 1 [Source:HGNC Symbol
ME20	Upregulation	ENSG00000116885	OSCP1	1	36415827	organic solute carrier partner 1 [Source:HGNC Symbol
ME20	Upregulation	ENSG00000196449	YRDC	1	37802945	yrdC N6-threonylcarbamoyltransferase domain containing [Source:HGNC Symbol
ME20	Upregulation	ENSG00000198198	SZT2	1	43389882	SZT2 subunit of KICSTOR complex [Source:HGNC Symbol
ME20	Upregulation	ENSG00000126088	UROD	1	45010950	uroporphyrinogen decarboxylase [Source:HGNC Symbol
ME20	Upregulation	ENSG00000085999	RAD54L	1	46246461	RAD54 like [Source:HGNC Symbol
ME20	Upregulation	ENSG00000272931	AC099568.2	1	89820174	novel transcript
ME20	Upregulation	ENSG00000186283	TOR3A	1	179082070	torsin family 3 member A [Source:HGNC Symbol
ME20	Upregulation	ENSG00000235363	SNRPGP10	1	205351247	small nuclear ribonucleoprotein polypeptide G pseudogene 10 [Source:HGNC Symbol
ME20	Upregulation	ENSG00000177614	PGBD5	1	230314490	piggyBac transposable element derived 5 [Source:HGNC Symbol
ME20	Upregulation	ENSG00000171865	RNASEH1	2	3541430	ribonuclease H1 [Source:HGNC Symbol
ME20	Upregulation	ENSG00000115129	TP53I3	2	24077433	tumor protein p53 inducible protein 3 [Source:HGNC Symbol
ME20	Upregulation	ENSG00000138030	KHK	2	27086747	ketohexokinase [Source:HGNC Symbol
ME20	Upregulation	ENSG00000189350	TOGARAM2	2	28956611	TOG array regulator of axonemal microtubules 2 [Source:HGNC Symbol
ME20	Upregulation	ENSG00000114982	KANSL3	2	96593170	KAT8 regulatory NSL complex subunit 3 [Source:HGNC Symbol
ME20	Upregulation	ENSG00000136709	WDR33	2	127701027	WD repeat domain 33 [Source:HGNC Symbol
ME20	Upregulation	ENSG00000076003	MCM6	2	135839626	minichromosome maintenance complex component 6 [Source:HGNC Symbol
ME20	Upregulation	ENSG00000227403	LINC01806	2	161244730	long intergenic non-protein coding RNA 1806 [Source:HGNC Symbol
ME20	Upregulation	ENSG00000060971	ACAA1	3	38103129	acetyl-CoA acyltransferase 1 [Source:HGNC Symbol
ME20	Upregulation	ENSG00000176095	IP6K1	3	49724294	inositol hexakisphosphate kinase 1 [Source:HGNC Symbol
ME20	Upregulation	ENSG00000164076	CAMKV	3	49857988	CaM kinase like vesicle associated [Source:HGNC Symbol
ME20	Upregulation	ENSG00000161204	ABCF3	3	184186023	ATP binding cassette subfamily F member 3 [Source:HGNC Symbol
ME20	Upregulation	ENSG00000284753	EEF1AKMT4	3	184249650	EEF1A lysine methyltransferase 4 [Source:HGNC Symbol
ME20	Upregulation	ENSG00000270170	NCBP2AS2	3	196942674	NCBP2 antisense 2 (head to head) [Source:HGNC Symbol
ME20	Upregulation	ENSG00000049656	CLPTM1L	5	1317752	CLPTM1 like [Source:HGNC Symbol
ME20	Upregulation	ENSG00000173545	ZNF622	5	16451519	zinc finger protein 622 [Source:HGNC Symbol
ME20	Upregulation	ENSG00000250328	AC022101.1	5	122436497	novel transcript
ME20	Upregulation	ENSG00000169567	HINT1	5	131159027	histidine triad nucleotide binding protein 1 [Source:HGNC Symbol
ME20	Upregulation	ENSG00000113648	MACROH2A1	5	135333900	macroH2A.1 histone [Source:HGNC Symbol
ME20	Upregulation	ENSG00000251664	PCDHA12	5	140875302	protocadherin alpha 12 [Source:HGNC Symbol
ME20	Upregulation	ENSG00000187837	H1-2	6	26055787	H1.2 linker histone, cluster member [Source:HGNC Symbol
ME20	Upregulation	ENSG00000146109	ABT1	6	26596953	activator of basal transcription 1 [Source:HGNC Symbol
ME20	Upregulation	ENSG00000137310	TCF19	6	31158547	transcription factor 19 [Source:HGNC Symbol
ME20	Upregulation	ENSG00000112578	BYSL	6	41921499	bystin like [Source:HGNC Symbol
ME20	Upregulation	ENSG00000112118	MCM3	6	52264014	minichromosome maintenance complex component 3 [Source:HGNC Symbol
ME20	Upregulation	ENSG00000164488	DACT2	6	168292830	dishevelled binding antagonist of beta catenin 2 [Source:HGNC Symbol
ME20	Upregulation	ENSG00000164535	DAGLB	7	6409126	diacylglycerol lipase beta [Source:HGNC Symbol
ME20	Upregulation	ENSG00000106636	YKT6	7	44200968	YKT6 v-SNARE homolog [Source:HGNC Symbol
ME20	Upregulation	ENSG00000136271	DDX56	7	44565417	DEAD-box helicase 56 [Source:HGNC Symbol
ME20	Upregulation	ENSG00000106077	ABHD11	7	73736094	abhydrolase domain containing 11 [Source:HGNC Symbol
ME20	Upregulation	ENSG00000049541	RFC2	7	74231499	replication factor C subunit 2 [Source:HGNC Symbol
ME20	Upregulation	ENSG00000166508	MCM7	7	100092728	minichromosome maintenance complex component 7 [Source:HGNC Symbol
ME20	Upregulation	ENSG00000253276	CCDC71L	7	106654360	coiled-coil domain containing 71 like [Source:HGNC Symbol
ME20	Upregulation	ENSG00000106459	NRF1	7	129611720	nuclear respiratory factor 1 [Source:HGNC Symbol
ME20	Upregulation	ENSG00000169499	PLEKHA2	8	38901235	pleckstrin homology domain containing A2 [Source:HGNC Symbol
ME20	Upregulation	ENSG00000168575	SLC20A2	8	42416475	solute carrier family 20 member 2 [Source:HGNC Symbol
ME20	Upregulation	ENSG00000104738	MCM4	8	47960185	minichromosome maintenance complex component 4 [Source:HGNC Symbol
ME20	Upregulation	ENSG00000104327	CALB1	8	90058608	calbindin 1 [Source:HGNC Symbol
ME20	Upregulation	ENSG00000160948	VPS28	8	144423601	VPS28 subunit of ESCRT-I [Source:HGNC Symbol
ME20	Upregulation	ENSG00000234779	BNC2-AS1	9	16726814	BNC2 antisense RNA 1 [Source:HGNC Symbol
ME20	Upregulation	ENSG00000165280	VCP	9	35056064	valosin containing protein [Source:HGNC Symbol
ME20	Upregulation	ENSG00000136950	ARPC5L	9	124862130	actin related protein 2/3 complex subunit 5 like [Source:HGNC Symbol
ME20	Upregulation	ENSG00000160345	C9orf116	9	135495181	chromosome 9 open reading frame 116 [Source:HGNC Symbol
ME20	Upregulation	ENSG00000148399	DPH7	9	137554444	diphthamide biosynthesis 7 [Source:HGNC Symbol
ME20	Upregulation	ENSG00000273038	AL365203.2	10	32887255	novel transcript
ME20	Upregulation	ENSG00000122863	CHST3	10	71964395	carbohydrate sulfotransferase 3 [Source:HGNC Symbol
ME20	Upregulation	ENSG00000182180	MRPS16	10	73248843	mitochondrial ribosomal protein S16 [Source:HGNC Symbol
ME20	Upregulation	ENSG00000171811	CFAP46	10	132808392	cilia and flagella associated protein 46 [Source:HGNC Symbol
ME20	Upregulation	ENSG00000132254	ARFIP2	11	6474683	ADP ribosylation factor interacting protein 2 [Source:HGNC Symbol
ME20	Upregulation	ENSG00000197702	PARVA	11	12377563	parvin alpha [Source:HGNC Symbol
ME20	Upregulation	ENSG00000165916	PSMC3	11	47418769	proteasome 26S subunit, ATPase 3 [Source:HGNC Symbol
ME20	Upregulation	ENSG00000172409	CLP1	11	57648992	cleavage and polyadenylation factor I subunit 1 [Source:HGNC Symbol
ME20	Upregulation	ENSG00000162144	CYB561A3	11	61348745	cytochrome b561 family member A3 [Source:HGNC Symbol
ME20	Upregulation	ENSG00000168496	FEN1	11	61792911	flap structure-specific endonuclease 1 [Source:HGNC Symbol
ME20	Upregulation	ENSG00000269176	AP001160.3	11	62786023	novel transcript, antisense to TAF6L
ME20	Upregulation	ENSG00000172757	CFL1	11	65823022	cofilin 1 [Source:HGNC Symbol
ME20	Upregulation	ENSG00000172500	FIBP	11	65883741	FGF1 intracellular binding protein [Source:HGNC Symbol
ME20	Upregulation	ENSG00000174871	CNIH2	11	66278175	cornichon family AMPA receptor auxiliary protein 2 [Source:HGNC Symbol
ME20	Upregulation	ENSG00000254986	DPP3	11	66480013	dipeptidyl peptidase 3 [Source:HGNC Symbol
ME20	Upregulation	ENSG00000175567	UCP2	11	73974672	uncoupling protein 2 [Source:HGNC Symbol
ME20	Upregulation	ENSG00000149418	ST14	11	130159782	suppression of tumorigenicity 14 [Source:HGNC Symbol
ME20	Upregulation	ENSG00000151502	VPS26B	11	134224671	VPS26, retromer complex component B [Source:HGNC Symbol
ME20	Upregulation	ENSG00000139173	TMEM117	12	43835967	transmembrane protein 117 [Source:HGNC Symbol
ME20	Upregulation	ENSG00000177981	ASB8	12	48147789	ankyrin repeat and SOCS box containing 8 [Source:HGNC Symbol
ME20	Upregulation	ENSG00000135476	ESPL1	12	53268299	extra spindle pole bodies like 1, separase [Source:HGNC Symbol
ME20	Upregulation	ENSG00000139579	NABP2	12	56222015	nucleic acid binding protein 2 [Source:HGNC Symbol
ME20	Upregulation	ENSG00000166908	PIP4K2C	12	57591174	phosphatidylinositol-5-phosphate 4-kinase type 2 gamma [Source:HGNC Symbol
ME20	Upregulation	ENSG00000135446	CDK4	12	57747727	cyclin dependent kinase 4 [Source:HGNC Symbol
ME20	Upregulation	ENSG00000257815	CNOT2-DT	12	69901918	CNOT2 divergent transcript [Source:HGNC Symbol
ME20	Upregulation	ENSG00000255857	PXN-AS1	12	120201291	PXN antisense RNA 1 [Source:HGNC Symbol
ME20	Upregulation	ENSG00000111786	SRSF9	12	120461672	serine and arginine rich splicing factor 9 [Source:HGNC Symbol
ME20	Upregulation	ENSG00000167272	POP5	12	120578764	POP5 homolog, ribonuclease P/MRP subunit [Source:HGNC Symbol
ME20	Upregulation	ENSG00000111328	CDK2AP1	12	123250112	cyclin dependent kinase 2 associated protein 1 [Source:HGNC Symbol
ME20	Upregulation	ENSG00000187848	P2RX2	12	132618776	purinergic receptor P2X 2 [Source:HGNC Symbol
ME20	Upregulation	ENSG00000196943	NOP9	14	24299850	NOP9 nucleolar protein [Source:HGNC Symbol
ME20	Upregulation	ENSG00000100445	SDR39U1	14	24439766	short chain dehydrogenase/reductase family 39U member 1 [Source:HGNC Symbol
ME20	Upregulation	ENSG00000128951	DUT	15	48331011	deoxyuridine triphosphatase [Source:HGNC Symbol
ME20	Upregulation	ENSG00000166794	PPIB	15	64155812	peptidylprolyl isomerase B [Source:HGNC Symbol
ME20	Upregulation	ENSG00000177971	IMP3	15	75639085	IMP U3 small nucleolar ribonucleoprotein 3 [Source:HGNC Symbol
ME20	Upregulation	ENSG00000161981	SNRNP25	16	53828	small nuclear ribonucleoprotein U11/U12 subunit 25 [Source:HGNC Symbol
ME20	Upregulation	ENSG00000140990	NDUFB10	16	1959538	NADH:ubiquinone oxidoreductase subunit B10 [Source:HGNC Symbol
ME20	Upregulation	ENSG00000103522	IL21R	16	27402174	interleukin 21 receptor [Source:HGNC Symbol
ME20	Upregulation	ENSG00000102882	MAPK3	16	30114105	mitogen-activated protein kinase 3 [Source:HGNC Symbol
ME20	Upregulation	ENSG00000102879	CORO1A	16	30182827	coronin 1A [Source:HGNC Symbol
ME20	Upregulation	ENSG00000179958	DCTPP1	16	30423615	dCTP pyrophosphatase 1 [Source:HGNC Symbol
ME20	Upregulation	ENSG00000156873	PHKG2	16	30748293	phosphorylase kinase catalytic subunit gamma 2 [Source:HGNC Symbol
ME20	Upregulation	ENSG00000006210	CX3CL1	16	57372477	C-X3-C motif chemokine ligand 1 [Source:HGNC Symbol
ME20	Upregulation	ENSG00000102978	POLR2C	16	57462660	RNA polymerase II subunit C [Source:HGNC Symbol
ME20	Upregulation	ENSG00000135723	FHOD1	16	67229387	formin homology 2 domain containing 1 [Source:HGNC Symbol
ME20	Upregulation	ENSG00000181019	NQO1	16	69706996	NAD(P)H quinone dehydrogenase 1 [Source:HGNC Symbol
ME20	Upregulation	ENSG00000140829	DHX38	16	72093613	DEAH-box helicase 38 [Source:HGNC Symbol
ME20	Upregulation	ENSG00000131153	GINS2	16	85676198	GINS complex subunit 2 [Source:HGNC Symbol
ME20	Upregulation	ENSG00000167515	TRAPPC2L	16	88856220	trafficking protein particle complex 2 like [Source:HGNC Symbol
ME20	Upregulation	ENSG00000141002	TCF25	16	89873570	transcription factor 25 [Source:HGNC Symbol
ME20	Upregulation	ENSG00000179409	GEMIN4	17	744421	gem nuclear organelle associated protein 4 [Source:HGNC Symbol
ME20	Upregulation	ENSG00000132376	INPP5K	17	1494577	inositol polyphosphate-5-phosphatase K [Source:HGNC Symbol
ME20	Upregulation	ENSG00000188176	SMTNL2	17	4583999	smoothelin like 2 [Source:HGNC Symbol
ME20	Upregulation	ENSG00000132507	EIF5A	17	7306999	eukaryotic translation initiation factor 5A [Source:HGNC Symbol
ME20	Upregulation	ENSG00000166582	CENPV	17	16342534	centromere protein V [Source:HGNC Symbol
ME20	Upregulation	ENSG00000172301	COPRS	17	31851871	coordinator of PRMT5 and differentiation stimulator [Source:HGNC Symbol
ME20	Upregulation	ENSG00000172057	ORMDL3	17	39921041	ORMDL sphingolipid biosynthesis regulator 3 [Source:HGNC Symbol
ME20	Upregulation	ENSG00000002919	SNX11	17	48103357	sorting nexin 11 [Source:HGNC Symbol
ME20	Upregulation	ENSG00000159210	SNF8	17	48929316	SNF8 subunit of ESCRT-II [Source:HGNC Symbol
ME20	Upregulation	ENSG00000108829	LRRC59	17	50375059	leucine rich repeat containing 59 [Source:HGNC Symbol
ME20	Upregulation	ENSG00000264364	DYNLL2	17	58083419	dynein light chain LC8-type 2 [Source:HGNC Symbol
ME20	Upregulation	ENSG00000108604	SMARCD2	17	63832081	SWI/SNF related, matrix associated, actin dependent regulator of chromatin, subfamily d, member 2 [Source:HGNC Symbol
ME20	Upregulation	ENSG00000224383	PRR29	17	63998351	proline rich 29 [Source:HGNC Symbol
ME20	Upregulation	ENSG00000125454	SLC25A19	17	75272981	solute carrier family 25 member 19 [Source:HGNC Symbol
ME20	Upregulation	ENSG00000141543	EIF4A3	17	80134369	eukaryotic translation initiation factor 4A3 [Source:HGNC Symbol
ME20	Upregulation	ENSG00000176155	CCDC57	17	82101460	coiled-coil domain containing 57 [Source:HGNC Symbol
ME20	Upregulation	ENSG00000141759	TXNL4A	18	79970813	thioredoxin like 4A [Source:HGNC Symbol
ME20	Upregulation	ENSG00000099812	MISP	19	751112	mitotic spindle positioning [Source:HGNC Symbol
ME20	Upregulation	ENSG00000268798	AC027307.3	19	1440839	novel transcript
ME20	Upregulation	ENSG00000176490	DIRAS1	19	2714567	DIRAS family GTPase 1 [Source:HGNC Symbol
ME20	Upregulation	ENSG00000065717	TLE2	19	2997639	TLE family member 2, transcriptional corepressor [Source:HGNC Symbol
ME20	Upregulation	ENSG00000171017	LRRC8E	19	7888505	leucine rich repeat containing 8 VRAC subunit E [Source:HGNC Symbol
ME20	Upregulation	ENSG00000066044	ELAVL1	19	7958573	ELAV like RNA binding protein 1 [Source:HGNC Symbol
ME20	Upregulation	ENSG00000104889	RNASEH2A	19	12806556	ribonuclease H2 subunit A [Source:HGNC Symbol
ME20	Upregulation	ENSG00000105127	AKAP8	19	15353385	A-kinase anchoring protein 8 [Source:HGNC Symbol
ME20	Upregulation	ENSG00000105085	MED26	19	16574907	mediator complex subunit 26 [Source:HGNC Symbol
ME20	Upregulation	ENSG00000230510	PPP5D1	19	46480796	PPP5 tetratricopeptide repeat domain containing 1 [Source:HGNC Symbol
ME20	Upregulation	ENSG00000204851	PNMA8B	19	46486906	PNMA family member 8B [Source:HGNC Symbol
ME20	Upregulation	ENSG00000178980	SELENOW	19	47778585	selenoprotein W [Source:HGNC Symbol
ME20	Upregulation	ENSG00000105486	LIG1	19	48115445	DNA ligase 1 [Source:HGNC Symbol
ME20	Upregulation	ENSG00000176920	FUT2	19	48695971	fucosyltransferase 2 [Source:HGNC Symbol
ME20	Upregulation	ENSG00000169169	CPT1C	19	49690898	carnitine palmitoyltransferase 1C [Source:HGNC Symbol
ME20	Upregulation	ENSG00000161681	SHANK1	19	50661827	SH3 and multiple ankyrin repeat domains 1 [Source:HGNC Symbol
ME20	Upregulation	ENSG00000063244	U2AF2	19	55654146	U2 small nuclear RNA auxiliary factor 2 [Source:HGNC Symbol
ME20	Upregulation	ENSG00000283103	AC010642.2	19	58309727	novel transcript, antisense to ERVK3-1
ME20	Upregulation	ENSG00000268895	A1BG-AS1	19	58347718	A1BG antisense RNA 1 [Source:HGNC Symbol
ME20	Upregulation	ENSG00000213753	CENPBD1P1	19	58573503	CENPB DNA-binding domains containing 1 pseudogene 1 [Source:HGNC Symbol
ME20	Upregulation	ENSG00000125863	MKKS	20	10401009	McKusick-Kaufman syndrome [Source:HGNC Symbol
ME20	Upregulation	ENSG00000242372	EIF6	20	35278911	eukaryotic translation initiation factor 6 [Source:HGNC Symbol
ME20	Upregulation	ENSG00000101052	IFT52	20	43590937	intraflagellar transport 52 [Source:HGNC Symbol
ME20	Upregulation	ENSG00000275437	AL121832.3	20	62402236	novel transcript, sense intronic to CABLES2
ME20	Upregulation	ENSG00000197457	STMN3	20	63639705	stathmin 3 [Source:HGNC Symbol
ME20	Upregulation	ENSG00000160285	LSS	21	46188141	lanosterol synthase [Source:HGNC Symbol
ME20	Upregulation	ENSG00000182362	YBEY	21	46286342	ybeY metalloendoribonuclease [Source:HGNC Symbol
ME20	Upregulation	ENSG00000093009	CDC45	22	19479457	cell division cycle 45 [Source:HGNC Symbol
ME20	Upregulation	ENSG00000241973	PI4KA	22	20707691	phosphatidylinositol 4-kinase alpha [Source:HGNC Symbol
ME20	Upregulation	ENSG00000099958	DERL3	22	23834503	derlin 3 [Source:HGNC Symbol
ME20	Upregulation	ENSG00000184792	OSBP2	22	30693782	oxysterol binding protein 2 [Source:HGNC Symbol
ME20	Upregulation	ENSG00000008735	MAPK8IP2	22	50600793	mitogen-activated protein kinase 8 interacting protein 2 [Source:HGNC Symbol
ME20	Upregulation	ENSG00000236017	ASMTL-AS1	X	1401769	ASMTL antisense RNA 1 [Source:HGNC Symbol
ME20	Upregulation	ENSG00000197976	AKAP17A	X	1591604	A-kinase anchoring protein 17A [Source:HGNC Symbol
ME20	Upregulation	ENSG00000130985	UBA1	X	47190861	ubiquitin like modifier activating enzyme 1 [Source:HGNC Symbol
ME20	Upregulation	ENSG00000102317	RBM3	X	48574449	RNA binding motif protein 3 [Source:HGNC Symbol
ME20	Upregulation	ENSG00000126012	KDM5C	X	53191321	lysine demethylase 5C [Source:HGNC Symbol
ME20	Upregulation	ENSG00000072506	HSD17B10	X	53431258	hydroxysteroid 17-beta dehydrogenase 10 [Source:HGNC Symbol
ME20	Upregulation	ENSG00000198934	MAGEE1	X	76427710	MAGE family member E1 [Source:HGNC Symbol
ME20	Upregulation	ENSG00000166681	BEX3	X	103376395	brain expressed X-linked 3 [Source:HGNC Symbol
ME26	No supermodule	ENSG00000120948	TARDBP	1	11012344	TAR DNA binding protein [Source:HGNC Symbol
ME26	No supermodule	ENSG00000163875	MEAF6	1	37492575	MYST/Esa1 associated factor 6 [Source:HGNC Symbol
ME26	No supermodule	ENSG00000142867	BCL10	1	85265776	BCL10 immune signaling adaptor [Source:HGNC Symbol
ME26	No supermodule	ENSG00000162664	ZNF326	1	89995110	zinc finger protein 326 [Source:HGNC Symbol
ME26	No supermodule	ENSG00000143106	PSMA5	1	109399042	proteasome 20S subunit alpha 5 [Source:HGNC Symbol
ME26	No supermodule	ENSG00000065183	WDR3	1	117929720	WD repeat domain 3 [Source:HGNC Symbol
ME26	No supermodule	ENSG00000159164	SV2A	1	149903318	synaptic vesicle glycoprotein 2A [Source:HGNC Symbol
ME26	No supermodule	ENSG00000136631	VPS45	1	150067279	vacuolar protein sorting 45 homolog [Source:HGNC Symbol
ME26	No supermodule	ENSG00000143401	ANP32E	1	150218417	acidic nuclear phosphoprotein 32 family member E [Source:HGNC Symbol
ME26	No supermodule	ENSG00000213190	MLLT11	1	151060397	MLLT11 transcription factor 7 cofactor [Source:HGNC Symbol
ME26	No supermodule	ENSG00000163468	CCT3	1	156308968	chaperonin containing TCP1 subunit 3 [Source:HGNC Symbol
ME26	No supermodule	ENSG00000158773	USF1	1	161039251	upstream transcription factor 1 [Source:HGNC Symbol
ME26	No supermodule	ENSG00000000460	C1orf112	1	169662007	chromosome 1 open reading frame 112 [Source:HGNC Symbol
ME26	No supermodule	ENSG00000135829	DHX9	1	182839347	DExH-box helicase 9 [Source:HGNC Symbol
ME26	No supermodule	ENSG00000135842	NIBAN1	1	184790724	niban apoptosis regulator 1 [Source:HGNC Symbol
ME26	No supermodule	ENSG00000171848	RRM2	2	10120698	ribonucleotide reductase regulatory subunit M2 [Source:HGNC Symbol
ME26	No supermodule	ENSG00000143977	SNRPG	2	70281362	small nuclear ribonucleoprotein polypeptide G [Source:HGNC Symbol
ME26	No supermodule	ENSG00000035141	FAM136A	2	70295975	family with sequence similarity 136 member A [Source:HGNC Symbol
ME26	No supermodule	ENSG00000144036	EXOC6B	2	72175984	exocyst complex component 6B [Source:HGNC Symbol
ME26	No supermodule	ENSG00000115233	PSMD14	2	161308425	proteasome 26S subunit, non-ATPase 14 [Source:HGNC Symbol
ME26	No supermodule	ENSG00000177855	CACYBPP2	2	183607442	calcyclin binding protein pseudogene 2 [Source:HGNC Symbol
ME26	No supermodule	ENSG00000082153	BZW1	2	200810594	basic leucine zipper and W2 domains 1 [Source:HGNC Symbol
ME26	No supermodule	ENSG00000138413	IDH1	2	208236227	isocitrate dehydrogenase (NADP(+)) 1 [Source:HGNC Symbol
ME26	No supermodule	ENSG00000152056	AP1S3	2	223751686	adaptor related protein complex 1 subunit sigma 3 [Source:HGNC Symbol
ME26	No supermodule	ENSG00000173692	PSMD1	2	231056864	proteasome 26S subunit, non-ATPase 1 [Source:HGNC Symbol
ME26	No supermodule	ENSG00000182973	CNOT10	3	32685145	CCR4-NOT transcription complex subunit 10 [Source:HGNC Symbol
ME26	No supermodule	ENSG00000011198	ABHD5	3	43690108	abhydrolase domain containing 5 [Source:HGNC Symbol
ME26	No supermodule	ENSG00000164091	WDR82	3	52254434	WD repeat domain 82 [Source:HGNC Symbol
ME26	No supermodule	ENSG00000241472	PTPRG-AS1	3	62221249	PTPRG antisense RNA 1 [Source:HGNC Symbol
ME26	No supermodule	ENSG00000163618	CADPS	3	62398346	calcium dependent secretion activator [Source:HGNC Symbol
ME26	No supermodule	ENSG00000114446	IFT57	3	108160812	intraflagellar transport 57 [Source:HGNC Symbol
ME26	No supermodule	ENSG00000177707	NECTIN3	3	111070071	nectin cell adhesion molecule 3 [Source:HGNC Symbol
ME26	No supermodule	ENSG00000206530	CFAP44	3	113286930	cilia and flagella associated protein 44 [Source:HGNC Symbol
ME26	No supermodule	ENSG00000196455	PIK3R4	3	130678934	phosphoinositide-3-kinase regulatory subunit 4 [Source:HGNC Symbol
ME26	No supermodule	ENSG00000114686	MRPL3	3	131462212	mitochondrial ribosomal protein L3 [Source:HGNC Symbol
ME26	No supermodule	ENSG00000118007	STAG1	3	136336236	stromal antigen 1 [Source:HGNC Symbol
ME26	No supermodule	ENSG00000136522	MRPL47	3	179588285	mitochondrial ribosomal protein L47 [Source:HGNC Symbol
ME26	No supermodule	ENSG00000187068	C3orf70	3	185076838	chromosome 3 open reading frame 70 [Source:HGNC Symbol
ME26	No supermodule	ENSG00000178988	MRFAP1L1	4	6707701	Morf4 family associated protein 1 like 1 [Source:HGNC Symbol
ME26	No supermodule	ENSG00000109814	UGDH	4	39498755	UDP-glucose 6-dehydrogenase [Source:HGNC Symbol
ME26	No supermodule	ENSG00000169288	MRPL1	4	77862830	mitochondrial ribosomal protein L1 [Source:HGNC Symbol
ME26	No supermodule	ENSG00000145293	ENOPH1	4	82430590	enolase-phosphatase 1 [Source:HGNC Symbol
ME26	No supermodule	ENSG00000138663	COPS4	4	83034447	COP9 signalosome subunit 4 [Source:HGNC Symbol
ME26	No supermodule	ENSG00000164032	H2AZ1	4	99948086	H2A.Z variant histone 1 [Source:HGNC Symbol
ME26	No supermodule	ENSG00000138814	PPP3CA	4	101023409	protein phosphatase 3 catalytic subunit alpha [Source:HGNC Symbol
ME26	No supermodule	ENSG00000005059	MCUB	4	109560209	mitochondrial calcium uniporter dominant negative beta subunit [Source:HGNC Symbol
ME26	No supermodule	ENSG00000170522	ELOVL6	4	110045846	ELOVL fatty acid elongase 6 [Source:HGNC Symbol
ME26	No supermodule	ENSG00000109654	TRIM2	4	153152342	tripartite motif containing 2 [Source:HGNC Symbol
ME26	No supermodule	ENSG00000171566	PLRG1	4	154535005	pleiotropic regulator 1 [Source:HGNC Symbol
ME26	No supermodule	ENSG00000109586	GALNT7	4	173168811	polypeptide N-acetylgalactosaminyltransferase 7 [Source:HGNC Symbol
ME26	No supermodule	ENSG00000218336	TENM3	4	182143987	teneurin transmembrane protein 3 [Source:HGNC Symbol
ME26	No supermodule	ENSG00000150756	ATPSCKMT	5	10225507	ATP synthase c subunit lysine N-methyltransferase [Source:HGNC Symbol
ME26	No supermodule	ENSG00000112972	HMGCS1	5	43287470	3-hydroxy-3-methylglutaryl-CoA synthase 1 [Source:HGNC Symbol
ME26	No supermodule	ENSG00000228716	DHFR	5	80626226	dihydrofolate reductase [Source:HGNC Symbol
ME26	No supermodule	ENSG00000271862	AC104118.1	5	83049376	novel transcript
ME26	No supermodule	ENSG00000058729	RIOK2	5	97160867	RIO kinase 2 [Source:HGNC Symbol
ME26	No supermodule	ENSG00000152495	CAMK4	5	111223653	calcium/calmodulin dependent protein kinase IV [Source:HGNC Symbol
ME26	No supermodule	ENSG00000134986	NREP	5	111662621	neuronal regeneration related protein [Source:HGNC Symbol
ME26	No supermodule	ENSG00000064651	SLC12A2	5	128083766	solute carrier family 12 member 2 [Source:HGNC Symbol
ME26	No supermodule	ENSG00000082516	GEMIN5	5	154887411	gem nuclear organelle associated protein 5 [Source:HGNC Symbol
ME26	No supermodule	ENSG00000113643	RARS1	5	168486451	arginyl-tRNA synthetase 1 [Source:HGNC Symbol
ME26	No supermodule	ENSG00000112685	EXOC2	6	485154	exocyst complex component 2 [Source:HGNC Symbol
ME26	No supermodule	ENSG00000112312	GMNN	6	24774931	geminin DNA replication inhibitor [Source:HGNC Symbol
ME26	No supermodule	ENSG00000158406	H4C8	6	26277609	H4 clustered histone 8 [Source:HGNC Symbol
ME26	No supermodule	ENSG00000124641	MED20	6	41905354	mediator complex subunit 20 [Source:HGNC Symbol
ME26	No supermodule	ENSG00000135315	CEP162	6	84124241	centrosomal protein 162 [Source:HGNC Symbol
ME26	No supermodule	ENSG00000155115	GTF3C6	6	110958706	general transcription factor IIIC subunit 6 [Source:HGNC Symbol
ME26	No supermodule	ENSG00000111877	MCM9	6	118813442	minichromosome maintenance 9 homologous recombination repair factor [Source:HGNC Symbol
ME26	No supermodule	ENSG00000146376	ARHGAP18	6	129576132	Rho GTPase activating protein 18 [Source:HGNC Symbol
ME26	No supermodule	ENSG00000146386	ABRACL	6	139028745	ABRA C-terminal like [Source:HGNC Symbol
ME26	No supermodule	ENSG00000120438	TCP1	6	159778498	t-complex 1 [Source:HGNC Symbol
ME26	No supermodule	ENSG00000187953	PMS2CL	7	6710128	PMS2 C-terminal like pseudogene [Source:HGNC Symbol
ME26	No supermodule	ENSG00000263001	GTF2I	7	74650231	general transcription factor IIi [Source:HGNC Symbol
ME26	No supermodule	ENSG00000170381	SEMA3E	7	83363238	semaphorin 3E [Source:HGNC Symbol
ME26	No supermodule	ENSG00000075142	SRI	7	88205118	sorcin [Source:HGNC Symbol
ME26	No supermodule	ENSG00000166997	CNPY4	7	100119634	canopy FGF signaling regulator 4 [Source:HGNC Symbol
ME26	No supermodule	ENSG00000128512	DOCK4	7	111726110	dedicator of cytokinesis 4 [Source:HGNC Symbol
ME26	No supermodule	ENSG00000104643	MTMR9	8	11284816	myotubularin related protein 9 [Source:HGNC Symbol
ME26	No supermodule	ENSG00000078668	VDAC3	8	42391624	voltage dependent anion channel 3 [Source:HGNC Symbol
ME26	No supermodule	ENSG00000215114	UBXN2B	8	58411359	UBX domain protein 2B [Source:HGNC Symbol
ME26	No supermodule	ENSG00000104381	GDAP1	8	74321130	ganglioside induced differentiation associated protein 1 [Source:HGNC Symbol
ME26	No supermodule	ENSG00000176406	RIMS2	8	103500696	regulating synaptic membrane exocytosis 2 [Source:HGNC Symbol
ME26	No supermodule	ENSG00000172172	MRPL13	8	120380761	mitochondrial ribosomal protein L13 [Source:HGNC Symbol
ME26	No supermodule	ENSG00000083067	TRPM3	9	70529063	transient receptor potential cation channel subfamily M member 3 [Source:HGNC Symbol
ME26	No supermodule	ENSG00000136888	ATP6V1G1	9	114587769	ATPase H+ transporting V1 subunit G1 [Source:HGNC Symbol
ME26	No supermodule	ENSG00000125482	TTF1	9	132375548	transcription termination factor 1 [Source:HGNC Symbol
ME26	No supermodule	ENSG00000067064	IDI1	10	1039152	isopentenyl-diphosphate delta isomerase 1 [Source:HGNC Symbol
ME26	No supermodule	ENSG00000099256	PRTFDC1	10	24848614	phosphoribosyl transferase domain containing 1 [Source:HGNC Symbol
ME26	No supermodule	ENSG00000095794	CREM	10	35126791	cAMP responsive element modulator [Source:HGNC Symbol
ME26	No supermodule	ENSG00000138279	ANXA7	10	73375101	annexin A7 [Source:HGNC Symbol
ME26	No supermodule	ENSG00000165338	HECTD2	10	91409280	HECT domain E3 ubiquitin protein ligase 2 [Source:HGNC Symbol
ME26	No supermodule	ENSG00000183605	SFXN4	10	119140767	sideroflexin 4 [Source:HGNC Symbol
ME26	No supermodule	ENSG00000138161	CUZD1	10	122832158	CUB and zona pellucida like domains 1 [Source:HGNC Symbol
ME26	No supermodule	ENSG00000110696	C11orf58	11	16613132	chromosome 11 open reading frame 58 [Source:HGNC Symbol
ME26	No supermodule	ENSG00000166788	SAAL1	11	18069935	serum amyloid A like 1 [Source:HGNC Symbol
ME26	No supermodule	ENSG00000110442	COMMD9	11	36269284	COMM domain containing 9 [Source:HGNC Symbol
ME26	No supermodule	ENSG00000110200	ANAPC15	11	72106378	anaphase promoting complex subunit 15 [Source:HGNC Symbol
ME26	No supermodule	ENSG00000137714	FDX1	11	110429948	ferredoxin 1 [Source:HGNC Symbol
ME26	No supermodule	ENSG00000137713	PPP2R1B	11	111726908	protein phosphatase 2 scaffold subunit Abeta [Source:HGNC Symbol
ME26	No supermodule	ENSG00000086827	ZW10	11	113733187	zw10 kinetochore protein [Source:HGNC Symbol
ME26	No supermodule	ENSG00000149547	EI24	11	125569280	EI24 autophagy associated transmembrane protein [Source:HGNC Symbol
ME26	No supermodule	ENSG00000126749	EMG1	12	6970913	EMG1 N1-specific pseudouridine methyltransferase [Source:HGNC Symbol
ME26	No supermodule	ENSG00000261324	AC010168.2	12	14762504	novel transcript, overlapping HIST4H4
ME26	No supermodule	ENSG00000135454	B4GALNT1	12	57623409	beta-1,4-N-acetyl-galactosaminyltransferase 1 [Source:HGNC Symbol
ME26	No supermodule	ENSG00000170633	RNF34	12	121400041	ring finger protein 34 [Source:HGNC Symbol
ME26	No supermodule	ENSG00000111361	EIF2B1	12	123620406	eukaryotic translation initiation factor 2B subunit alpha [Source:HGNC Symbol
ME26	No supermodule	ENSG00000132341	RAN	12	130872037	RAN, member RAS oncogene family [Source:HGNC Symbol
ME26	No supermodule	ENSG00000122034	GTF3A	13	27424619	general transcription factor IIIA [Source:HGNC Symbol
ME26	No supermodule	ENSG00000120693	SMAD9	13	36844831	SMAD family member 9 [Source:HGNC Symbol
ME26	No supermodule	ENSG00000133110	POSTN	13	37562583	periostin [Source:HGNC Symbol
ME26	No supermodule	ENSG00000134900	TPP2	13	102596986	tripeptidyl peptidase 2 [Source:HGNC Symbol
ME26	No supermodule	ENSG00000183032	SLC25A21	14	36677921	solute carrier family 25 member 21 [Source:HGNC Symbol
ME26	No supermodule	ENSG00000171723	GPHN	14	66507407	gephyrin [Source:HGNC Symbol
ME26	No supermodule	ENSG00000100554	ATP6V1D	14	67294371	ATPase H+ transporting V1 subunit D [Source:HGNC Symbol
ME26	No supermodule	ENSG00000072121	ZFYVE26	14	67727374	zinc finger FYVE-type containing 26 [Source:HGNC Symbol
ME26	No supermodule	ENSG00000198668	CALM1	14	90396502	calmodulin 1 [Source:HGNC Symbol
ME26	No supermodule	ENSG00000183648	NDUFB1	14	92116122	NADH:ubiquinone oxidoreductase subunit B1 [Source:HGNC Symbol
ME26	No supermodule	ENSG00000137822	TUBGCP4	15	43369221	tubulin gamma complex associated protein 4 [Source:HGNC Symbol
ME26	No supermodule	ENSG00000104064	GABPB1	15	50275392	GA binding protein transcription factor subunit beta 1 [Source:HGNC Symbol
ME26	No supermodule	ENSG00000206053	JPT2	16	1678256	Jupiter microtubule associated homolog 2 [Source:HGNC Symbol
ME26	No supermodule	ENSG00000103005	USB1	16	57999546	U6 snRNA biogenesis phosphodiesterase 1 [Source:HGNC Symbol
ME26	No supermodule	ENSG00000103018	CYB5B	16	69424619	cytochrome b5 type B [Source:HGNC Symbol
ME26	No supermodule	ENSG00000108561	C1QBP	17	5432777	complement C1q binding protein [Source:HGNC Symbol
ME26	No supermodule	ENSG00000108590	MED31	17	6643311	mediator complex subunit 31 [Source:HGNC Symbol
ME26	No supermodule	ENSG00000141030	COPS3	17	17246616	COP9 signalosome subunit 3 [Source:HGNC Symbol
ME26	No supermodule	ENSG00000108578	BLMH	17	30248203	bleomycin hydrolase [Source:HGNC Symbol
ME26	No supermodule	ENSG00000108651	UTP6	17	31860904	UTP6 small subunit processome component [Source:HGNC Symbol
ME26	No supermodule	ENSG00000012048	BRCA1	17	43044295	BRCA1 DNA repair associated [Source:HGNC Symbol
ME26	No supermodule	ENSG00000267080	ASB16-AS1	17	44175968	ASB16 antisense RNA 1 [Source:HGNC Symbol
ME26	No supermodule	ENSG00000108424	KPNB1	17	47649476	karyopherin subunit beta 1 [Source:HGNC Symbol
ME26	No supermodule	ENSG00000239672	NME1	17	51153536	NME/NM23 nucleoside diphosphate kinase 1 [Source:HGNC Symbol
ME26	No supermodule	ENSG00000166263	STXBP4	17	54968727	syntaxin binding protein 4 [Source:HGNC Symbol
ME26	No supermodule	ENSG00000087191	PSMC5	17	63827152	proteasome 26S subunit, ATPase 5 [Source:HGNC Symbol
ME26	No supermodule	ENSG00000130935	NOL11	17	67717931	nucleolar protein 11 [Source:HGNC Symbol
ME26	No supermodule	ENSG00000141429	GALNT1	18	35581117	polypeptide N-acetylgalactosaminyltransferase 1 [Source:HGNC Symbol
ME26	No supermodule	ENSG00000141424	SLC39A6	18	36108531	solute carrier family 39 member 6 [Source:HGNC Symbol
ME26	No supermodule	ENSG00000152240	HAUS1	18	46104378	HAUS augmin like complex subunit 1 [Source:HGNC Symbol
ME26	No supermodule	ENSG00000170677	SOCS6	18	70289045	suppressor of cytokine signaling 6 [Source:HGNC Symbol
ME26	No supermodule	ENSG00000215421	ZNF407	18	74597870	zinc finger protein 407 [Source:HGNC Symbol
ME26	No supermodule	ENSG00000160336	ZNF761	19	53445001	zinc finger protein 761 [Source:HGNC Symbol
ME26	No supermodule	ENSG00000022556	NLRP2	19	54953130	NLR family pyrin domain containing 2 [Source:HGNC Symbol
ME26	No supermodule	ENSG00000198300	PEG3	19	56810077	paternally expressed 3 [Source:HGNC Symbol
ME26	No supermodule	ENSG00000078804	TP53INP2	20	34704339	tumor protein p53 inducible nuclear protein 2 [Source:HGNC Symbol
ME26	No supermodule	ENSG00000166913	YWHAB	20	44885702	tyrosine 3-monooxygenase/tryptophan 5-monooxygenase activation protein beta [Source:HGNC Symbol
ME26	No supermodule	ENSG00000159200	RCAN1	21	34513142	regulator of calcineurin 1 [Source:HGNC Symbol
ME26	No supermodule	ENSG00000159259	CHAF1B	21	36385392	chromatin assembly factor 1 subunit B [Source:HGNC Symbol
ME26	No supermodule	ENSG00000215193	PEX26	22	18077920	peroxisomal biogenesis factor 26 [Source:HGNC Symbol
ME26	No supermodule	ENSG00000100206	DMC1	22	38518948	DNA meiotic recombinase 1 [Source:HGNC Symbol
ME26	No supermodule	ENSG00000239900	ADSL	22	40346500	adenylosuccinate lyase [Source:HGNC Symbol
ME26	No supermodule	ENSG00000184831	APOO	X	23833353	apolipoprotein O [Source:HGNC Symbol
ME26	No supermodule	ENSG00000102271	KLHL4	X	87517409	kelch like family member 4 [Source:HGNC Symbol
ME26	No supermodule	ENSG00000102393	GLA	X	101393273	galactosidase alpha [Source:HGNC Symbol
ME26	No supermodule	ENSG00000126945	HNRNPH2	X	101408222	heterogeneous nuclear ribonucleoprotein H2 [Source:HGNC Symbol
ME26	No supermodule	ENSG00000185515	BRCC3	X	155071420	BRCA1/BRCA2-containing complex subunit 3 [Source:HGNC Symbol
ME27	Upregulation	ENSG00000097021	ACOT7	1	6264269	acyl-CoA thioesterase 7 [Source:HGNC Symbol
ME27	Upregulation	ENSG00000220785	MTMR9LP	1	32231658	myotubularin related protein 9 like, pseudogene [Source:HGNC Symbol
ME27	Upregulation	ENSG00000117410	ATP6V0B	1	43974487	ATPase H+ transporting V0 subunit b [Source:HGNC Symbol
ME27	Upregulation	ENSG00000116337	AMPD2	1	109616104	adenosine monophosphate deaminase 2 [Source:HGNC Symbol
ME27	Upregulation	ENSG00000160753	RUSC1	1	155320894	RUN and SH3 domain containing 1 [Source:HGNC Symbol
ME27	Upregulation	ENSG00000198952	SMG5	1	156249224	SMG5 nonsense mediated mRNA decay factor [Source:HGNC Symbol
ME27	Upregulation	ENSG00000168159	RNF187	1	228487382	ring finger protein 187 [Source:HGNC Symbol
ME27	Upregulation	ENSG00000157992	KRTCAP3	2	27442366	keratinocyte associated protein 3 [Source:HGNC Symbol
ME27	Upregulation	ENSG00000135636	DYSF	2	71453722	dysferlin [Source:HGNC Symbol
ME27	Upregulation	ENSG00000115350	POLE4	2	74958643	DNA polymerase epsilon 4, accessory subunit [Source:HGNC Symbol
ME27	Upregulation	ENSG00000213337	ANKRD39	2	96836611	ankyrin repeat domain 39 [Source:HGNC Symbol
ME27	Upregulation	ENSG00000136699	SMPD4	2	130151392	sphingomyelin phosphodiesterase 4 [Source:HGNC Symbol
ME27	Upregulation	ENSG00000224152	AC009506.2	2	159615296	novel transcript, antisense to BAZ2B
ME27	Upregulation	ENSG00000162972	MAIP1	2	199955317	matrix AAA peptidase interacting protein 1 [Source:HGNC Symbol
ME27	Upregulation	ENSG00000127837	AAMP	2	218264123	angio associated migratory cell protein [Source:HGNC Symbol
ME27	Upregulation	ENSG00000144567	RETREG2	2	219176225	reticulophagy regulator family member 2 [Source:HGNC Symbol
ME27	Upregulation	ENSG00000115687	PASK	2	241106099	PAS domain containing serine/threonine kinase [Source:HGNC Symbol
ME27	Upregulation	ENSG00000241553	ARPC4	3	9792495	actin related protein 2/3 complex subunit 4 [Source:HGNC Symbol
ME27	Upregulation	ENSG00000144668	ITGA9	3	37452115	integrin subunit alpha 9 [Source:HGNC Symbol
ME27	Upregulation	ENSG00000225697	SLC26A6	3	48625723	solute carrier family 26 member 6 [Source:HGNC Symbol
ME27	Upregulation	ENSG00000164062	APEH	3	49674014	acylaminoacyl-peptide hydrolase [Source:HGNC Symbol
ME27	Upregulation	ENSG00000214706	IFRD2	3	50287732	interferon related developmental regulator 2 [Source:HGNC Symbol
ME27	Upregulation	ENSG00000168237	GLYCTK	3	52287089	glycerate kinase [Source:HGNC Symbol
ME27	Upregulation	ENSG00000163930	BAP1	3	52401008	BRCA1 associated protein 1 [Source:HGNC Symbol
ME27	Upregulation	ENSG00000073111	MCM2	3	127598410	minichromosome maintenance complex component 2 [Source:HGNC Symbol
ME27	Upregulation	ENSG00000144867	SRPRB	3	133784023	SRP receptor subunit beta [Source:HGNC Symbol
ME27	Upregulation	ENSG00000279673	AC092919.3	3	171460612	TEC
ME27	Upregulation	ENSG00000175193	PARL	3	183829271	presenilin associated rhomboid like [Source:HGNC Symbol
ME27	Upregulation	ENSG00000114859	CLCN2	3	184346185	chloride voltage-gated channel 2 [Source:HGNC Symbol
ME27	Upregulation	ENSG00000168924	LETM1	4	1811479	leucine zipper and EF-hand containing transmembrane protein 1 [Source:HGNC Symbol
ME27	Upregulation	ENSG00000186222	BLOC1S4	4	6716174	biogenesis of lysosomal organelles complex 1 subunit 4 [Source:HGNC Symbol
ME27	Upregulation	ENSG00000109220	CHIC2	4	54009789	cysteine rich hydrophobic domain 2 [Source:HGNC Symbol
ME27	Upregulation	ENSG00000164405	UQCRQ	5	132866630	ubiquinol-cytochrome c reductase complex III subunit VII [Source:HGNC Symbol
ME27	Upregulation	ENSG00000120314	WDR55	5	140664676	WD repeat domain 55 [Source:HGNC Symbol
ME27	Upregulation	ENSG00000183876	ARSI	5	150296343	arylsulfatase family member I [Source:HGNC Symbol
ME27	Upregulation	ENSG00000174705	SH3PXD2B	5	172325000	SH3 and PX domains 2B [Source:HGNC Symbol
ME27	Upregulation	ENSG00000204590	GNL1	6	30541377	G protein nucleolar 1 (putative) [Source:HGNC Symbol
ME27	Upregulation	ENSG00000196230	TUBB	6	30720352	tubulin beta class I [Source:HGNC Symbol
ME27	Upregulation	ENSG00000237923	LINC02570	6	30839526	long intergenic non-protein coding RNA 2570 [Source:HGNC Symbol
ME27	Upregulation	ENSG00000204394	VARS1	6	31777518	valyl-tRNA synthetase 1 [Source:HGNC Symbol
ME27	Upregulation	ENSG00000135549	PKIB	6	122471917	cAMP-dependent protein kinase inhibitor beta [Source:HGNC Symbol
ME27	Upregulation	ENSG00000136213	CHST12	7	2403588	carbohydrate sulfotransferase 12 [Source:HGNC Symbol
ME27	Upregulation	ENSG00000221838	AP4M1	7	100101549	adaptor related protein complex 4 subunit mu 1 [Source:HGNC Symbol
ME27	Upregulation	ENSG00000214309	MBLAC1	7	100126785	metallo-beta-lactamase domain containing 1 [Source:HGNC Symbol
ME27	Upregulation	ENSG00000091732	ZC3HC1	7	130018287	zinc finger C3HC-type containing 1 [Source:HGNC Symbol
ME27	Upregulation	ENSG00000169436	COL22A1	8	138588235	collagen type XXII alpha 1 chain [Source:HGNC Symbol
ME27	Upregulation	ENSG00000104524	PYCR3	8	143603210	pyrroline-5-carboxylate reductase 3 [Source:HGNC Symbol
ME27	Upregulation	ENSG00000182325	FBXL6	8	144355431	F-box and leucine rich repeat protein 6 [Source:HGNC Symbol
ME27	Upregulation	ENSG00000164967	RPP25L	9	34610486	ribonuclease P/MRP subunit p25 like [Source:HGNC Symbol
ME27	Upregulation	ENSG00000106803	SEC61B	9	99222064	SEC61 translocon beta subunit [Source:HGNC Symbol
ME27	Upregulation	ENSG00000148300	REXO4	9	133406059	REX4 homolog, 3'-5' exonuclease [Source:HGNC Symbol
ME27	Upregulation	ENSG00000196363	WDR5	9	134135365	WD repeat domain 5 [Source:HGNC Symbol
ME27	Upregulation	ENSG00000148362	PAXX	9	136992422	PAXX non-homologous end joining factor [Source:HGNC Symbol
ME27	Upregulation	ENSG00000148468	FAM171A1	10	15211643	family with sequence similarity 171 member A1 [Source:HGNC Symbol
ME27	Upregulation	ENSG00000227540	AC016394.2	10	73252791	novel transcript, antisense to TTC18
ME27	Upregulation	ENSG00000127884	ECHS1	10	133362485	enoyl-CoA hydratase, short chain 1 [Source:HGNC Symbol
ME27	Upregulation	ENSG00000148832	PAOX	10	133379261	polyamine oxidase [Source:HGNC Symbol
ME27	Upregulation	ENSG00000174672	BRSK2	11	1389899	BR serine/threonine kinase 2 [Source:HGNC Symbol
ME27	Upregulation	ENSG00000168003	SLC3A2	11	62856102	solute carrier family 3 member 2 [Source:HGNC Symbol
ME27	Upregulation	ENSG00000173457	PPP1R14B	11	64244479	protein phosphatase 1 regulatory inhibitor subunit 14B [Source:HGNC Symbol
ME27	Upregulation	ENSG00000168061	SAC3D1	11	65040901	SAC3 domain containing 1 [Source:HGNC Symbol
ME27	Upregulation	ENSG00000014138	POLA2	11	65261920	DNA polymerase alpha 2, accessory subunit [Source:HGNC Symbol
ME27	Upregulation	ENSG00000172922	RNASEH2C	11	65714005	ribonuclease H2 subunit C [Source:HGNC Symbol
ME27	Upregulation	ENSG00000173599	PC	11	66848417	pyruvate carboxylase [Source:HGNC Symbol
ME27	Upregulation	ENSG00000162341	TPCN2	11	69048932	two pore segment channel 2 [Source:HGNC Symbol
ME27	Upregulation	ENSG00000137522	RNF121	11	71929018	ring finger protein 121 [Source:HGNC Symbol
ME27	Upregulation	ENSG00000042429	MED17	11	93784227	mediator complex subunit 17 [Source:HGNC Symbol
ME27	Upregulation	ENSG00000160613	PCSK7	11	117204337	proprotein convertase subtilisin/kexin type 7 [Source:HGNC Symbol
ME27	Upregulation	ENSG00000111642	CHD4	12	6570082	chromodomain helicase DNA binding protein 4 [Source:HGNC Symbol
ME27	Upregulation	ENSG00000111652	COPS7A	12	6724014	COP9 signalosome subunit 7A [Source:HGNC Symbol
ME27	Upregulation	ENSG00000186666	BCDIN3D	12	49836043	BCDIN3 domain containing RNA methyltransferase [Source:HGNC Symbol
ME27	Upregulation	ENSG00000139637	C12orf10	12	53299695	chromosome 12 open reading frame 10 [Source:HGNC Symbol
ME27	Upregulation	ENSG00000090975	PITPNM2	12	122983480	phosphatidylinositol transfer protein membrane associated 2 [Source:HGNC Symbol
ME27	Upregulation	ENSG00000134899	ERCC5	13	102807146	ERCC excision repair 5, endonuclease [Source:HGNC Symbol
ME27	Upregulation	ENSG00000213995	NAXD	13	110615460	NAD(P)HX dehydratase [Source:HGNC Symbol
ME27	Upregulation	ENSG00000251363	LINC02315	14	40954693	long intergenic non-protein coding RNA 2315 [Source:HGNC Symbol
ME27	Upregulation	ENSG00000009830	POMT2	14	77274956	protein O-mannosyltransferase 2 [Source:HGNC Symbol
ME27	Upregulation	ENSG00000260806	AL163051.1	14	96500810	novel transcript, antisense to PAPOLA
ME27	Upregulation	ENSG00000142208	AKT1	14	104769349	AKT serine/threonine kinase 1 [Source:HGNC Symbol
ME27	Upregulation	ENSG00000182636	NDN	15	23685400	necdin, MAGE family member [Source:HGNC Symbol
ME27	Upregulation	ENSG00000104147	OIP5	15	41309273	Opa interacting protein 5 [Source:HGNC Symbol
ME27	Upregulation	ENSG00000140365	COMMD4	15	75336020	COMM domain containing 4 [Source:HGNC Symbol
ME27	Upregulation	ENSG00000131871	SELENOS	15	101270817	selenoprotein S [Source:HGNC Symbol
ME27	Upregulation	ENSG00000174109	C16orf91	16	1419752	chromosome 16 open reading frame 91 [Source:HGNC Symbol
ME27	Upregulation	ENSG00000279520	AC093525.8	16	2516658	tec
ME27	Upregulation	ENSG00000103174	NAGPA	16	5024844	N-acetylglucosamine-1-phosphodiester alpha-N-acetylglucosaminidase [Source:HGNC Symbol
ME27	Upregulation	ENSG00000168701	TMEM208	16	67227103	transmembrane protein 208 [Source:HGNC Symbol
ME27	Upregulation	ENSG00000132600	PRMT7	16	68310974	protein arginine methyltransferase 7 [Source:HGNC Symbol
ME27	Upregulation	ENSG00000259803	SLC22A31	16	89195761	solute carrier family 22 member 31 [Source:HGNC Symbol
ME27	Upregulation	ENSG00000204991	SPIRE2	16	89818179	spire type actin nucleation factor 2 [Source:HGNC Symbol
ME27	Upregulation	ENSG00000213977	TAX1BP3	17	3662895	Tax1 binding protein 3 [Source:HGNC Symbol
ME27	Upregulation	ENSG00000196544	BORCS6	17	8188345	BLOC-1 related complex subunit 6 [Source:HGNC Symbol
ME27	Upregulation	ENSG00000124422	USP22	17	20999596	ubiquitin specific peptidase 22 [Source:HGNC Symbol
ME27	Upregulation	ENSG00000263563	UBBP4	17	22090743	ubiquitin B pseudogene 4 [Source:HGNC Symbol
ME27	Upregulation	ENSG00000141698	NT5C3B	17	41825057	5'-nucleotidase, cytosolic IIIB [Source:HGNC Symbol
ME27	Upregulation	ENSG00000173786	CNP	17	41966763	2',3'-cyclic nucleotide 3' phosphodiesterase [Source:HGNC Symbol
ME27	Upregulation	ENSG00000228782	MRPL45P2	17	47450568	mitochondrial ribosomal protein L45 pseudogene 2 [Source:HGNC Symbol
ME27	Upregulation	ENSG00000189120	SP6	17	47844908	Sp6 transcription factor [Source:HGNC Symbol
ME27	Upregulation	ENSG00000167447	SMG8	17	59209400	SMG8 nonsense mediated mRNA decay factor [Source:HGNC Symbol
ME27	Upregulation	ENSG00000189159	JPT1	17	75135248	Jupiter microtubule associated homolog 1 [Source:HGNC Symbol
ME27	Upregulation	ENSG00000182173	TSEN54	17	75516060	tRNA splicing endonuclease subunit 54 [Source:HGNC Symbol
ME27	Upregulation	ENSG00000141569	TRIM65	17	75880335	tripartite motif containing 65 [Source:HGNC Symbol
ME27	Upregulation	ENSG00000167900	TK1	17	78174091	thymidine kinase 1 [Source:HGNC Symbol
ME27	Upregulation	ENSG00000175866	BAIAP2	17	81035122	BAR/IMD domain containing adaptor protein 2 [Source:HGNC Symbol
ME27	Upregulation	ENSG00000262049	AC139530.1	17	81701324	novel transcript, antisense to HGS
ME27	Upregulation	ENSG00000183684	ALYREF	17	81887835	Aly/REF export factor [Source:HGNC Symbol
ME27	Upregulation	ENSG00000129968	ABHD17A	19	1876810	abhydrolase domain containing 17A [Source:HGNC Symbol
ME27	Upregulation	ENSG00000104886	PLEKHJ1	19	2230084	pleckstrin homology domain containing J1 [Source:HGNC Symbol
ME27	Upregulation	ENSG00000104904	OAZ1	19	2269509	ornithine decarboxylase antizyme 1 [Source:HGNC Symbol
ME27	Upregulation	ENSG00000141873	SLC39A3	19	2732204	solute carrier family 39 member 3 [Source:HGNC Symbol
ME27	Upregulation	ENSG00000172009	THOP1	19	2785503	thimet oligopeptidase 1 [Source:HGNC Symbol
ME27	Upregulation	ENSG00000141965	FEM1A	19	4791734	fem-1 homolog A [Source:HGNC Symbol
ME27	Upregulation	ENSG00000171119	NRTN	19	5823802	neurturin [Source:HGNC Symbol
ME27	Upregulation	ENSG00000125651	GTF2F1	19	6379572	general transcription factor IIF subunit 1 [Source:HGNC Symbol
ME27	Upregulation	ENSG00000127616	SMARCA4	19	10960825	SWI/SNF related, matrix associated, actin dependent regulator of chromatin, subfamily a, member 4 [Source:HGNC Symbol
ME27	Upregulation	ENSG00000105671	DDX49	19	18919705	DEAD-box helicase 49 [Source:HGNC Symbol
ME27	Upregulation	ENSG00000105677	TMEM147	19	35545600	transmembrane protein 147 [Source:HGNC Symbol
ME27	Upregulation	ENSG00000105254	TBCB	19	36114289	tubulin folding cofactor B [Source:HGNC Symbol
ME27	Upregulation	ENSG00000104825	NFKBIB	19	38899700	NFKB inhibitor beta [Source:HGNC Symbol
ME27	Upregulation	ENSG00000105197	TIMM50	19	39480412	translocase of inner mitochondrial membrane 50 [Source:HGNC Symbol
ME27	Upregulation	ENSG00000269858	EGLN2	19	40798996	egl-9 family hypoxia inducible factor 2 [Source:HGNC Symbol
ME27	Upregulation	ENSG00000079462	PAFAH1B3	19	42297033	platelet activating factor acetylhydrolase 1b catalytic subunit 3 [Source:HGNC Symbol
ME27	Upregulation	ENSG00000131116	ZNF428	19	43607224	zinc finger protein 428 [Source:HGNC Symbol
ME27	Upregulation	ENSG00000160007	ARHGAP35	19	46860997	Rho GTPase activating protein 35 [Source:HGNC Symbol
ME27	Upregulation	ENSG00000130726	TRIM28	19	58544064	tripartite motif containing 28 [Source:HGNC Symbol
ME27	Upregulation	ENSG00000125901	MRPS26	20	3046052	mitochondrial ribosomal protein S26 [Source:HGNC Symbol
ME27	Upregulation	ENSG00000125877	ITPA	20	3208868	inosine triphosphatase [Source:HGNC Symbol
ME27	Upregulation	ENSG00000125845	BMP2	20	6767686	bone morphogenetic protein 2 [Source:HGNC Symbol
ME27	Upregulation	ENSG00000232907	DLGAP4-AS1	20	36507702	DLGAP4 antisense RNA 1 [Source:HGNC Symbol
ME27	Upregulation	ENSG00000198026	ZNF335	20	45948660	zinc finger protein 335 [Source:HGNC Symbol
ME27	Upregulation	ENSG00000128228	SDF2L1	22	21642302	stromal cell derived factor 2 like 1 [Source:HGNC Symbol
ME27	Upregulation	ENSG00000100036	SLC35E4	22	30635781	solute carrier family 35 member E4 [Source:HGNC Symbol
ME27	Upregulation	ENSG00000100065	CARD10	22	37490362	caspase recruitment domain family member 10 [Source:HGNC Symbol
ME27	Upregulation	ENSG00000100335	MIEF1	22	39499432	mitochondrial elongation factor 1 [Source:HGNC Symbol
ME27	Upregulation	ENSG00000183172	SMDT1	22	42079691	single-pass membrane protein with aspartate rich tail 1 [Source:HGNC Symbol
ME27	Upregulation	ENSG00000100347	SAMM50	22	43955442	SAMM50 sorting and assembly machinery component [Source:HGNC Symbol
ME27	Upregulation	ENSG00000100426	ZBED4	22	49853844	zinc finger BED-type containing 4 [Source:HGNC Symbol
ME27	Upregulation	ENSG00000184164	CRELD2	22	49918167	cysteine rich with EGF like domains 2 [Source:HGNC Symbol
ME27	Upregulation	ENSG00000178605	GTPBP6	X	304529	GTP binding protein 6 (putative) [Source:HGNC Symbol
ME27	Upregulation	ENSG00000167393	PPP2R3B	X	333933	protein phosphatase 2 regulatory subunit B''beta [Source:HGNC Symbol
ME27	Upregulation	ENSG00000169100	SLC25A6	X	1386152	solute carrier family 25 member 6 [Source:HGNC Symbol
ME27	Upregulation	ENSG00000169093	ASMTL	X	1403139	acetylserotonin O-methyltransferase like [Source:HGNC Symbol
ME27	Upregulation	ENSG00000002586	CD99	X	2691187	CD99 molecule (Xg blood group) [Source:HGNC Symbol
ME27	Upregulation	ENSG00000123130	ACOT9	X	23701055	acyl-CoA thioesterase 9 [Source:HGNC Symbol
ME27	Upregulation	ENSG00000229807	XIST	X	73820649	X inactive specific transcript [Source:HGNC Symbol
ME27	Upregulation	ENSG00000226784	PGAM4	X	77967949	phosphoglycerate mutase family member 4 [Source:HGNC Symbol
ME3	No supermodule	ENSG00000157191	NECAP2	1	16440721	NECAP endocytosis associated 2 [Source:HGNC Symbol
ME3	No supermodule	ENSG00000162545	CAMK2N1	1	20482391	calcium/calmodulin dependent protein kinase II inhibitor 1 [Source:HGNC Symbol
ME3	No supermodule	ENSG00000117305	HMGCL	1	23801885	3-hydroxy-3-methylglutaryl-CoA lyase [Source:HGNC Symbol
ME3	No supermodule	ENSG00000001461	NIPAL3	1	24415802	NIPA like domain containing 3 [Source:HGNC Symbol
ME3	No supermodule	ENSG00000142784	WDTC1	1	27234632	WD and tetratricopeptide repeats 1 [Source:HGNC Symbol
ME3	No supermodule	ENSG00000142748	FCN3	1	27369112	ficolin 3 [Source:HGNC Symbol
ME3	No supermodule	ENSG00000116350	SRSF4	1	29147743	serine and arginine rich splicing factor 4 [Source:HGNC Symbol
ME3	No supermodule	ENSG00000225828	FAM229A	1	32361270	family with sequence similarity 229 member A [Source:HGNC Symbol
ME3	No supermodule	ENSG00000273274	ZBTB8B	1	32465072	zinc finger and BTB domain containing 8B [Source:HGNC Symbol
ME3	No supermodule	ENSG00000183317	EPHA10	1	37713880	EPH receptor A10 [Source:HGNC Symbol
ME3	No supermodule	ENSG00000228477	AL663070.2	1	39962680	ribosomal protein S2 (RPS2) pseudogene
ME3	No supermodule	ENSG00000142945	KIF2C	1	44739818	kinesin family member 2C [Source:HGNC Symbol
ME3	No supermodule	ENSG00000234329	AL604028.2	1	45651039	ribosomal protein L7a (RPL7A) pseudogene
ME3	No supermodule	ENSG00000079277	MKNK1	1	46557408	MAPK interacting serine/threonine kinase 1 [Source:HGNC Symbol
ME3	No supermodule	ENSG00000177606	JUN	1	58780791	Jun proto-oncogene, AP-1 transcription factor subunit [Source:HGNC Symbol
ME3	No supermodule	ENSG00000152760	TCTEX1D1	1	66752459	Tctex1 domain containing 1 [Source:HGNC Symbol
ME3	No supermodule	ENSG00000116761	CTH	1	70411218	cystathionine gamma-lyase [Source:HGNC Symbol
ME3	No supermodule	ENSG00000162618	ADGRL4	1	78889764	adhesion G protein-coupled receptor L4 [Source:HGNC Symbol
ME3	No supermodule	ENSG00000203943	SAMD13	1	84298366	sterile alpha motif domain containing 13 [Source:HGNC Symbol
ME3	No supermodule	ENSG00000235501	AC105942.1	1	94927361	novel transcript
ME3	No supermodule	ENSG00000270231	NBPF8	1	120419850	NBPF member 8 [Source:HGNC Symbol
ME3	No supermodule	ENSG00000196369	SRGAP2B	1	144887265	SLIT-ROBO Rho GTPase activating protein 2B [Source:HGNC Symbol
ME3	No supermodule	ENSG00000270629	NBPF14	1	148531385	NBPF member 14 [Source:HGNC Symbol
ME3	No supermodule	ENSG00000163141	BNIPL	1	151036321	BCL2 interacting protein like [Source:HGNC Symbol
ME3	No supermodule	ENSG00000272654	AL358472.2	1	153977743	novel transcript
ME3	No supermodule	ENSG00000158473	CD1D	1	158178030	CD1d molecule [Source:HGNC Symbol
ME3	No supermodule	ENSG00000158769	F11R	1	160995211	F11 receptor [Source:HGNC Symbol
ME3	No supermodule	ENSG00000143198	MGST3	1	165631213	microsomal glutathione S-transferase 3 [Source:HGNC Symbol
ME3	No supermodule	ENSG00000203721	LINC00862	1	200253419	long intergenic non-protein coding RNA 862 [Source:HGNC Symbol
ME3	No supermodule	ENSG00000230623	AC104461.1	1	200333193	novel transcript, antisense to ZNF281
ME3	No supermodule	ENSG00000243323	PTPRVP	1	202168051	protein tyrosine phosphatase receptor type V, pseudogene [Source:HGNC Symbol
ME3	No supermodule	ENSG00000159348	CYB5R1	1	202961873	cytochrome b5 reductase 1 [Source:HGNC Symbol
ME3	No supermodule	ENSG00000163545	NUAK2	1	205302063	NUAK family kinase 2 [Source:HGNC Symbol
ME3	No supermodule	ENSG00000143486	EIF2D	1	206571292	eukaryotic translation initiation factor 2D [Source:HGNC Symbol
ME3	No supermodule	ENSG00000203705	TATDN3	1	212791828	TatD DNase domain containing 3 [Source:HGNC Symbol
ME3	No supermodule	ENSG00000196482	ESRRG	1	216503246	estrogen related receptor gamma [Source:HGNC Symbol
ME3	No supermodule	ENSG00000179456	ZBTB18	1	244048939	zinc finger and BTB domain containing 18 [Source:HGNC Symbol
ME3	No supermodule	ENSG00000185420	SMYD3	1	245749342	SET and MYND domain containing 3 [Source:HGNC Symbol
ME3	No supermodule	ENSG00000151779	NBAS	2	15166914	NBAS subunit of NRZ tethering complex [Source:HGNC Symbol
ME3	No supermodule	ENSG00000234690	EPCAM-DT	2	47192405	EPCAM divergent transcript [Source:HGNC Symbol
ME3	No supermodule	ENSG00000168899	VAMP5	2	85584431	vesicle associated membrane protein 5 [Source:HGNC Symbol
ME3	No supermodule	ENSG00000115525	ST3GAL5	2	85837120	ST3 beta-galactoside alpha-2,3-sialyltransferase 5 [Source:HGNC Symbol
ME3	No supermodule	ENSG00000234028	EIF2AK3-DT	2	88627539	EIF2AK3 divergent transcript [Source:HGNC Symbol
ME3	No supermodule	ENSG00000175874	CREG2	2	101345550	cellular repressor of E1A stimulated genes 2 [Source:HGNC Symbol
ME3	No supermodule	ENSG00000150556	LYPD6B	2	149038107	LY6/PLAUR domain containing 6B [Source:HGNC Symbol
ME3	No supermodule	ENSG00000079308	TNS1	2	217799588	tensin 1 [Source:HGNC Symbol
ME3	No supermodule	ENSG00000227252	AC012063.1	2	236910797	novel transcript, antisense to COPS8
ME3	No supermodule	ENSG00000214021	TTLL3	3	9808086	tubulin tyrosine ligase like 3 [Source:HGNC Symbol
ME3	No supermodule	ENSG00000157087	ATP2B2	3	10324023	ATPase plasma membrane Ca2+ transporting 2 [Source:HGNC Symbol
ME3	No supermodule	ENSG00000154781	CCDC174	3	14651746	coiled-coil domain containing 174 [Source:HGNC Symbol
ME3	No supermodule	ENSG00000280739	EIF1B-AS1	3	40061110	EIF1B antisense RNA 1 [Source:HGNC Symbol
ME3	No supermodule	ENSG00000230530	LIMD1-AS1	3	45676369	LIMD1 antisense RNA 1 [Source:HGNC Symbol
ME3	No supermodule	ENSG00000010318	PHF7	3	52410660	PHD finger protein 7 [Source:HGNC Symbol
ME3	No supermodule	ENSG00000239653	PSMD6-AS2	3	64004022	PSMD6 antisense RNA 2 [Source:HGNC Symbol
ME3	No supermodule	ENSG00000144746	ARL6IP5	3	69084937	ADP ribosylation factor like GTPase 6 interacting protein 5 [Source:HGNC Symbol
ME3	No supermodule	ENSG00000255423	EBLN2	3	73061659	endogenous Bornavirus like nucleoprotein 2 [Source:HGNC Symbol
ME3	No supermodule	ENSG00000144908	ALDH1L1	3	126103562	aldehyde dehydrogenase 1 family member L1 [Source:HGNC Symbol
ME3	No supermodule	ENSG00000154928	EPHB1	3	134597801	EPH receptor B1 [Source:HGNC Symbol
ME3	No supermodule	ENSG00000239213	NCK1-DT	3	136835345	NCK1 divergent transcript [Source:HGNC Symbol
ME3	No supermodule	ENSG00000158163	DZIP1L	3	138061990	DAZ interacting zinc finger protein 1 like [Source:HGNC Symbol
ME3	No supermodule	ENSG00000206262	FOXL2NB	3	138947217	FOXL2 neighbor [Source:HGNC Symbol
ME3	No supermodule	ENSG00000185112	FAM43A	3	194685883	family with sequence similarity 43 member A [Source:HGNC Symbol
ME3	No supermodule	ENSG00000170801	HTRA3	4	8269754	HtrA serine peptidase 3 [Source:HGNC Symbol
ME3	No supermodule	ENSG00000002587	HS3ST1	4	11393150	heparan sulfate-glucosamine 3-sulfotransferase 1 [Source:HGNC Symbol
ME3	No supermodule	ENSG00000157869	RAB28	4	13361354	RAB28, member RAS oncogene family [Source:HGNC Symbol
ME3	No supermodule	ENSG00000137449	CPEB2	4	15002674	cytoplasmic polyadenylation element binding protein 2 [Source:HGNC Symbol
ME3	No supermodule	ENSG00000169744	LDB2	4	16501541	LIM domain binding 2 [Source:HGNC Symbol
ME3	No supermodule	ENSG00000109787	KLF3	4	38664197	Kruppel like factor 3 [Source:HGNC Symbol
ME3	No supermodule	ENSG00000255458	AC108471.3	4	39639107	novel transcript
ME3	No supermodule	ENSG00000179299	NSUN7	4	40749925	NOP2/Sun RNA methyltransferase family member 7 [Source:HGNC Symbol
ME3	No supermodule	ENSG00000084092	NOA1	4	56963350	nitric oxide associated 1 [Source:HGNC Symbol
ME3	No supermodule	ENSG00000018189	RUFY3	4	70704204	RUN and FYVE domain containing 3 [Source:HGNC Symbol
ME3	No supermodule	ENSG00000168769	TET2	4	105145875	tet methylcytosine dioxygenase 2 [Source:HGNC Symbol
[truncated: 1,891 more rows]

## Sheet: Module-statistics
ME	kruskal.pval	kruskal.padj	anova.pval	anova.padj	aov.variance	aovnormality	TEST
ME1	0.109	1	0.0619	1	0.324412	0.985274	ANOVA
ME2	0.0133	1	0.0143	1	0.493973	0.889894	ANOVA
ME3	0.00574	0.844	0.000112	0.0165	0.114536	0.0795935	ANOVA
ME4	0.000183	0.0269	2.58e-05	0.00379	0.00255431	0.190276	Kruskal
ME5	0.000441	0.0648	2e-07	2.94e-05	0.000853827	0.544747	Kruskal
ME6	0.00623	0.916	0.000907	0.133	0.00886769	0.00397819	Kruskal
ME7	0.0348	1	0.0175	1	0.445979	0.0399322	Kruskal
ME8	0.00234	0.344	4.36e-09	6.41e-07	0.0325629	0.931075	Kruskal
ME9	0.00582	0.856	0.00178	0.262	0.155577	0.546534	ANOVA
ME10	0.0179	1	0.000859	0.126	0.33929	0.0524639	ANOVA
ME11	0.0163	1	0.00721	1	0.0195875	0.474573	Kruskal
ME12	0.00299	0.44	0.000107	0.0157	0.207289	0.893406	ANOVA
ME13	0.0163	1	0.0353	1	0.202116	0.0241994	Kruskal
ME14	0.00146	0.214	2.47e-06	0.000363	0.191934	0.302657	ANOVA
ME15	0.199	1	0.325	1	0.170771	0.181494	ANOVA
ME16	0.0289	1	0.0057	0.838	1.91e-05	0.204853	Kruskal
ME17	3.74e-05	0.00549	3.51e-10	5.16e-08	0.135705	0.93598	ANOVA
ME18	0.000429	0.063	1.61e-06	0.000237	0.30889	0.0785699	ANOVA
ME19	0.00292	0.429	0.00102	0.151	0.203478	0.894914	ANOVA
ME20	8.46e-05	0.0124	5.85e-09	8.6e-07	0.0234121	0.418963	Kruskal
ME21	0.00858	1	0.00458	0.673	0.209047	0.196334	ANOVA
ME22	0.00146	0.215	1.04e-05	0.00153	0.167266	0.0296984	Kruskal
ME23	0.276	1	0.088	1	0.229001	0.0141666	Kruskal
ME24	0.0352	1	0.0214	1	0.312856	0.936291	ANOVA
ME25	0.353	1	0.394	1	0.0224164	0.310205	Kruskal
ME26	0.00315	0.463	1.35e-07	1.98e-05	0.353725	0.358731	ANOVA
ME27	0.000429	0.0631	1.59e-05	0.00233	0.0683916	0.656935	ANOVA
ME28	0.00125	0.183	0.000113	0.0166	0.00898623	0.0293793	Kruskal
ME29	0.0376	1	0.00646	0.949	0.0979262	0.992603	ANOVA
ME30	0.000966	0.142	0.000227	0.0333	0.00033331	0.0625009	Kruskal
ME31	0.121	1	0.076	1	0.264042	0.193908	ANOVA
ME32	0.00205	0.302	8.57e-05	0.0126	0.0289961	0.73961	Kruskal
ME33	0.0784	1	0.103	1	0.261627	0.29556	ANOVA
ME34	0.00275	0.405	3.77e-10	5.55e-08	0.194553	0.0605274	ANOVA
ME35	0.0147	1	0.0244	1	0.291256	0.241569	ANOVA
ME36	0.000409	0.0601	4.35e-06	0.000639	0.133948	0.0379264	Kruskal
ME37	0.213	1	0.546	1	0.0186284	0.00491242	Kruskal
ME38	0.304	1	0.398	1	0.399756	0.843163	ANOVA
ME39	0.507	1	0.301	1	0.399041	0.131205	ANOVA
ME40	0.000182	0.0267	5.78e-06	0.00085	0.0542253	0.00397403	Kruskal
ME41	0.132	1	0.0797	1	0.0113365	0.0140873	Kruskal
ME42	0.0547	1	0.0296	1	0.0145008	0.703148	Kruskal
ME43	0.277	1	0.34	1	0.358905	0.495029	ANOVA
ME44	0.00206	0.303	1.09e-06	0.00016	0.0801272	0.159264	ANOVA
ME45	0.00129	0.19	2.76e-05	0.00406	0.041476	0.901469	Kruskal
ME46	0.00904	1	0.0047	0.69	0.0366998	0.146898	Kruskal
ME47	0.000877	0.129	3.78e-05	0.00555	0.586049	0.213865	ANOVA
ME48	5.7e-05	0.00838	2.74e-08	4.03e-06	0.189864	0.904055	ANOVA
ME49	0.0241	1	0.0119	1	0.0149463	0.303024	Kruskal
ME50	0.0721	1	0.131	1	0.118175	0.431011	ANOVA
ME51	0.0106	1	0.0011	0.162	0.506959	0.641121	ANOVA
ME52	0.00252	0.371	5.03e-05	0.0074	0.112926	0.248122	ANOVA
ME53	0.0621	1	0.00749	1	0.584001	0.230493	ANOVA
ME54	0.0988	1	0.106	1	0.312076	0.267944	ANOVA
ME55	0.0107	1	0.00502	0.739	0.224052	0.178161	ANOVA
ME56	0.0148	1	0.00772	1	0.54073	0.0225105	Kruskal
ME57	0.436	1	0.438	1	0.0159937	0.343001	Kruskal
ME58	0.00218	0.32	1.23e-05	0.0018	0.265537	0.197926	ANOVA
ME59	0.0249	1	0.00892	1	0.153057	0.534188	ANOVA
ME60	0.342	1	0.515	1	0.506704	0.981948	ANOVA
ME61	0.0496	1	0.331	1	0.00529905	0.00148623	Kruskal
ME62	0.0242	1	0.00294	0.432	0.00692888	0.476764	Kruskal
ME63	0.00193	0.283	3.82e-05	0.00562	0.0976945	0.0733503	ANOVA
ME64	0.331	1	0.0471	1	0.167981	0.0568328	ANOVA
ME65	0.00201	0.296	1.39e-11	2.04e-09	0.0851302	0.823012	ANOVA
ME66	0.00799	1	0.001	0.147	0.198115	0.101656	ANOVA
ME67	0.00112	0.164	4.53e-05	0.00666	0.115737	0.196484	ANOVA
ME68	0.0146	1	0.00125	0.184	0.591826	0.432711	ANOVA
ME69	0.00032	0.047	2.46e-11	3.62e-09	0.21771	0.0514282	ANOVA
ME70	0.00551	0.81	5.57e-05	0.00819	0.226037	0.624287	ANOVA
ME71	0.115	1	0.0123	1	0.299869	0.333286	ANOVA
ME72	0.0573	1	0.0338	1	0.565737	0.0193718	Kruskal
ME73	0.159	1	0.0898	1	0.0702967	0.725145	ANOVA
ME74	0.0277	1	5.64e-06	0.000829	0.00733225	0.16089	Kruskal
ME75	0.332	1	0.0952	1	0.0177151	0.0692224	Kruskal
ME76	0.045	1	0.0349	1	0.119151	0.00678849	Kruskal
ME77	0.0287	1	0.0177	1	0.600776	0.950624	ANOVA
ME78	0.0047	0.69	3.1e-05	0.00456	0.239515	0.047841	Kruskal
ME79	0.371	1	0.387	1	0.0237968	0.222877	Kruskal
ME80	0.00928	1	0.0016	0.235	0.423687	0.0884591	ANOVA
ME81	0.477	1	0.235	1	0.152512	0.0146993	Kruskal
ME82	0.114	1	0.044	1	0.612724	0.355478	ANOVA
ME83	0.0773	1	0.0431	1	0.269013	0.068923	ANOVA
ME84	0.442	1	0.447	1	0.277386	0.630337	ANOVA
ME85	0.526	1	0.787	1	0.466699	0.394705	ANOVA
ME86	0.00844	1	0.0029	0.426	0.052562	0.347666	ANOVA
ME87	0.000766	0.113	1.67e-09	2.46e-07	0.519654	0.130128	ANOVA
ME88	0.628	1	0.163	1	0.0258281	0.571383	Kruskal
ME89	0.0049	0.721	7.44e-05	0.0109	0.0101942	0.159591	Kruskal
ME90	0.00278	0.409	0.000543	0.0799	0.092953	0.14626	ANOVA
ME91	0.00574	0.844	0.0023	0.338	0.294058	0.178423	ANOVA
ME92	0.0432	1	0.0129	1	0.494383	0.493124	ANOVA
ME93	4.03e-05	0.00592	1.74e-09	2.55e-07	0.454553	0.0598477	ANOVA
ME94	0.0492	1	0.0292	1	0.270148	0.95809	ANOVA
ME95	0.0101	1	0.000736	0.108	0.380985	0.974381	ANOVA
ME96	0.00544	0.8	0.000122	0.018	0.0661394	0.0193275	Kruskal
ME97	0.00218	0.32	0.00967	1	0.00999711	0.177448	Kruskal
ME98	0.00134	0.197	0.000195	0.0287	0.242499	0.142688	ANOVA
ME99	0.0204	1	0.00364	0.535	0.025988	0.3369	Kruskal
ME100	0.159	1	0.33	1	0.219771	0.0982126	ANOVA
ME101	0.0205	1	0.0172	1	0.283785	0.540955	ANOVA
ME102	0.00652	0.958	1.46e-05	0.00215	0.00730412	0.130538	Kruskal
ME103	3.1e-05	0.00456	4.3e-11	6.32e-09	0.268409	0.182049	ANOVA
ME104	8.6e-05	0.0126	2.57e-07	3.78e-05	0.179546	0.0178136	Kruskal
ME105	0.00111	0.164	4.75e-06	0.000699	0.209298	0.0976965	ANOVA
ME106	0.000361	0.053	3.04e-05	0.00447	0.105697	0.394251	ANOVA
ME107	0.0362	1	0.000295	0.0433	0.26095	0.162074	ANOVA
ME108	0.0177	1	0.0152	1	0.1599	0.0227274	Kruskal
ME109	0.0194	1	0.00247	0.363	0.00378039	0.586162	Kruskal
ME110	0.167	1	0.0565	1	0.218201	0.182536	ANOVA
ME111	0.197	1	0.113	1	0.0697545	0.151827	ANOVA
ME112	0.29	1	0.0874	1	0.0600562	0.177316	ANOVA
ME113	0.0662	1	0.0874	1	0.143999	0.254807	ANOVA
ME114	0.00358	0.526	0.000327	0.0481	0.0479898	0.040479	Kruskal
ME115	0.0333	1	0.0425	1	0.363023	0.146171	ANOVA
ME116	0.133	1	0.175	1	0.048804	0.0116593	Kruskal
ME117	0.000114	0.0168	1.1e-10	1.62e-08	0.680564	0.551963	ANOVA
ME118	0.0519	1	0.00427	0.627	0.487123	0.663376	ANOVA
ME119	0.04	1	0.0756	1	0.0901944	0.00452933	Kruskal
ME120	0.108	1	0.0761	1	0.0385208	0.176934	Kruskal
ME121	0.0284	1	0.0298	1	0.205018	0.563357	ANOVA
ME122	0.175	1	0.0828	1	0.266682	0.263793	ANOVA
ME123	0.0561	1	0.0255	1	0.450795	0.27886	ANOVA
ME124	0.182	1	0.556	1	0.378525	0.000729576	Kruskal
ME125	0.00278	0.409	2.83e-05	0.00415	0.380953	0.025576	Kruskal
ME126	0.035	1	0.00152	0.223	0.0144493	0.0121604	Kruskal
ME127	0.0825	1	0.243	1	0.000910938	0.00999463	Kruskal
ME128	0.306	1	0.293	1	0.363443	0.337465	ANOVA
ME129	4.45e-05	0.00653	6.47e-12	9.51e-10	0.209666	0.36516	ANOVA
ME130	0.76	1	0.786	1	0.281839	0.122889	ANOVA
ME131	0.0318	1	0.0217	1	0.497819	0.297405	ANOVA
ME132	0.764	1	0.733	1	0.140375	0.987009	ANOVA
ME133	0.114	1	0.106	1	0.430293	0.483179	ANOVA
ME134	0.000142	0.0208	1.2e-07	1.77e-05	0.0173464	0.768139	Kruskal
ME135	0.356	1	0.777	1	0.187737	0.0546487	ANOVA
ME136	0.0244	1	0.00953	1	0.0930805	0.322167	ANOVA
ME137	0.0176	1	0.0177	1	0.618404	0.50111	ANOVA
ME138	0.00167	0.246	5.66e-05	0.00833	0.0881659	0.157459	ANOVA
ME139	0.0306	1	8e-05	0.0118	0.480567	0.950729	ANOVA
ME140	0.0011	0.161	0.000158	0.0233	0.376937	0.197614	ANOVA
ME141	0.0169	1	0.00788	1	0.573396	0.0188784	Kruskal
ME142	0.00635	0.934	4.68e-07	6.88e-05	0.148569	0.866798	ANOVA
ME143	0.00105	0.155	0.000186	0.0274	0.350759	0.823513	ANOVA
ME144	0.00284	0.418	3.31e-06	0.000487	0.0625849	0.0333911	Kruskal
ME145	0.021	1	0.0186	1	0.115121	0.00243679	Kruskal
ME146	0.00101	0.149	1.18e-05	0.00173	0.00432276	0.474294	Kruskal
ME147	0.00634	0.932	0.000133	0.0196	0.338804	0.371595	ANOVA

## Sheet: GO-TOP term
GO_ID	GO_Category	GO_Description	Query_Total	Query_Item	BG_Total	BG_Item	p_value	FDR	E_Score	Genes
ME20
GO:0006369	biological_process	termination of RNA polymerase II transcription	140	6	21493	75	5.87021e-07	1.0856e-05	12.2817
GO:0032508	biological_process	DNA duplex unwinding	140	4	21493	53	2.43612e-05	0.000375433	11.5865
GO:0006260	biological_process	DNA replication	140	11	21493	170	1.23166e-09	2.75534e-08	9.93374
ME44
GO:0000281	biological_process	mitotic cytokinesis	85	2	21493	33	0.000298927	0.0017401	15.3248
GO:0000717	biological_process	nucleotide-excision repair, DNA duplex unwinding	85	1	21493	29	0.0058551	0.014068	8.71927
GO:0045739	biological_process	positive regulation of DNA repair	85	1	21493	29	0.0058551	0.014068	8.71927
ME48
GO:0045664	biological_process	regulation of neuron differentiation	84	2	21493	25	0.00012447	0.0010446	20.4695	ENSG00000130940	ENSG00000127152
GO:0043408	biological_process	regulation of MAPK cascade	84	3	21493	44	2.61581e-05	0.000475304	17.4456	ENSG00000243709	ENSG00000143768
GO:0016049	biological_process	cell growth	84	3	21493	56	6.82951e-05	0.00069661	13.7073	ENSG00000243709	ENSG00000143768
ME58
GO:0042273	biological_process	ribosomal large subunit biogenesis	82	2	21493	25	0.000115864	0.00105884	20.9688	ENSG00000133316;ENSG00000048162
GO:0006336	biological_process	DNA replication-independent nucleosome assembly	82	2	21493	26	0.000130617	0.00105884	20.1623	ENSG00000105011;ENSG00000100084
GO:0071377	biological_process	cellular response to glucagon stimulus	82	2	21493	41	0.000513899	0.00249673	12.7858	ENSG00000127920;ENSG00000138031
ME63
GO:0007052	biological_process	mitotic spindle organization	61	1	21493	33	0.00395321	0.00939553	10.6771	ENSG00000101350
GO:0000077	biological_process	DNA damage checkpoint	61	1	21493	34	0.00419265	0.00983232	10.3631	ENSG00000092853
GO:0008016	biological_process	regulation of heart contraction	61	1	21493	34	0.00419265	0.00983232	10.3631	ENSG00000126351
ME103
GO:0008654	biological_process	phospholipid biosynthetic process	53	2	21493	69	0.000661257	0.00197655	11.7544
GO:0008033	biological_process	tRNA processing	53	3	21493	108	0.000146063	0.000682877	11.2647
GO:0045454	biological_process	cell redox homeostasis	53	2	21493	75	0.000843389	0.00239033	10.8141
ME65
GO:0007599	biological_process	hemostasis	69	3	21493	66	6.03347e-05	0.000508143	14.1588	ENSG00000184500;ENSG00000122861;ENSG00000126218
GO:0001558	biological_process	regulation of cell growth	69	3	21493	73	8.95914e-05	0.000684166	12.8011	ENSG00000139182;ENSG00000138688;ENSG00000205277
GO:0007286	biological_process	spermatid development	69	3	21493	83	0.000147656	0.000848939	11.2588	ENSG00000140463;ENSG00000162782;ENSG00000104044
ME93
GO:0007565	biological_process	female pregnancy	64	3	21493	99	0.000217697	0.00101108	10.1766
GO:0006006	biological_process	glucose metabolic process	64	2	21493	66	0.00100798	0.00286041	10.1766
GO:0021987	biological_process	cerebral cortex development	64	2	21493	72	0.00129715	0.00338879	9.32856
ME140
GO:0097193	biological_process	intrinsic apoptotic signaling pathway	31	1	21493	29	0.000797797	0.00239339	23.9077
GO:0046676	biological_process	negative regulation of insulin secretion	31	1	21493	30	0.000854015	0.00248669	23.1108
GO:0005977	biological_process	glycogen metabolic process	31	1	21493	36	0.0012302	0.00347972	19.259
ME143
GO:0001731	biological_process	formation of translation preinitiation complex	33	1	21493	15	0.000237056	0.00104879	43.4202	ENSG00000147677
GO:2000114	biological_process	regulation of establishment of cell polarity	33	1	21493	18	0.00034443	0.00134098	36.1835	ENSG00000067900
GO:0045022	biological_process	early endosome to late endosome transport	33	1	21493	18	0.00034443	0.00134098	36.1835	ENSG00000104497
