# Supplementary material for: Pseudoautosomal Region 1 Overdosage Affects the Global Transcriptome in iPSCs From Patients With Klinefelter Syndrome and High-Grade X Chromosome Aneuploidies
Source: Front Cell Dev Biol. 2022 Feb 3;9:801597. doi: 10.3389/fcell.2021.801597 (PMC8850648; doi:10.3389/fcell.2021.801597)
Supplement: Supplementary file 4 [file Table6.xlsx]

## Sheet: Sheet1
Table S6: Pearson's correlation statistical test related to Figure 4I. The significance threshold is set at p < 0.05.
geneID	geneName	group	t	df	pvalue	padj	significant	cor	conf.Int.95%
ENSG00000130021	PUDP	XXY eroded (KS3A)	1.32023	982	0.187068	1	NO	0.0420927	-0.02 - 0.1
ENSG00000130021	PUDP	XXXXY	-1.06026	2886	0.289117	1	NO	-0.0197323	-0.06 - 0.02
ENSG00000130021	PUDP	XY	-0.731496	1925	0.464565	1	NO	-0.01667	-0.06 - 0.03
ENSG00000130021	PUDP	XX	-2.76456	1151	0.00579103	0.208477	NO	-0.0812177	-0.14 - -0.02
ENSG00000130021	PUDP	XXY	-0.07283	1156	0.941954	1	NO	-0.00214205	-0.06 - 0.06
ENSG00000130021	PUDP	XXXY	-0.47384	823	0.63574	1	NO	-0.0165148	-0.08 - 0.05
ENSG00000130741	EIF2S3	XXY eroded (KS3A)	-1.24098	982	0.214908	1	NO	-0.0395704	-0.1 - 0.02
ENSG00000130741	EIF2S3	XXXXY	-2.32956	2886	0.019898	0.716328	NO	-0.043323	-0.08 - -0.01
ENSG00000130741	EIF2S3	XY	-1.85434	1925	0.0638436	1	NO	-0.0422266	-0.09 - 0
ENSG00000130741	EIF2S3	XX	-6.19331	1151	8.18548e-10	2.94677e-08	YES	-0.179583	-0.23 - -0.12
ENSG00000130741	EIF2S3	XXY	-1.98014	1156	0.0479245	1	NO	-0.0581409	-0.12 - 0
ENSG00000130741	EIF2S3	XXXY	-2.01357	823	0.0443801	1	NO	-0.0700163	-0.14 - 0
ENSG00000147050	KDM6A	XXY eroded (KS3A)	3.88939	982	0.000107261	0.00386139	YES	0.12317	0.06 - 0.18
ENSG00000147050	KDM6A	XXXXY	5.65045	2886	1.75645e-08	6.32322e-07	YES	0.104603	0.07 - 0.14
ENSG00000147050	KDM6A	XY	-1.45475	1925	0.1459	1	NO	-0.0331387	-0.08 - 0.01
ENSG00000147050	KDM6A	XX	0.541648	1151	0.588166	1	NO	0.0159634	-0.04 - 0.07
ENSG00000147050	KDM6A	XXY	1.91809	1156	0.0553452	1	NO	0.056325	0 - 0.11
ENSG00000147050	KDM6A	XXXY	4.66895	823	3.53391e-06	0.000127221	YES	0.160636	0.09 - 0.23
ENSG00000167393	PPP2R3B	XXY eroded (KS3A)	-1.80469	982	0.0714294	1	NO	-0.0574947	-0.12 - 0.01
ENSG00000167393	PPP2R3B	XXXXY	1.25202	2886	0.210663	1	NO	0.0232995	-0.01 - 0.06
ENSG00000167393	PPP2R3B	XY	1.45239	1925	0.146557	1	NO	0.0330849	-0.01 - 0.08
ENSG00000167393	PPP2R3B	XX	0.778028	1151	0.436713	1	NO	0.0229268	-0.03 - 0.08
ENSG00000167393	PPP2R3B	XXY	-0.265878	1156	0.79038	1	NO	-0.00781971	-0.07 - 0.05
ENSG00000167393	PPP2R3B	XXXY	-0.00630944	823	0.994967	1	NO	-0.000219933	-0.07 - 0.07
ENSG00000169100	SLC25A6	XXY eroded (KS3A)	-2.45608	982	0.0142184	0.511861	NO	-0.0781371	-0.14 - -0.02
ENSG00000169100	SLC25A6	XXXXY	-8.0095	2886	1.65457e-15	5.95645e-14	YES	-0.147463	-0.18 - -0.11
ENSG00000169100	SLC25A6	XY	0.368395	1925	0.712619	1	NO	0.00839621	-0.04 - 0.05
ENSG00000169100	SLC25A6	XX	-7.68928	1151	3.16097e-14	1.13795e-12	YES	-0.22104	-0.28 - -0.17
ENSG00000169100	SLC25A6	XXY	-6.82772	1156	1.39048e-11	5.00573e-10	YES	-0.196885	-0.25 - -0.14
ENSG00000169100	SLC25A6	XXXY	-4.36884	823	1.40868e-05	0.000507126	YES	-0.150552	-0.22 - -0.08
ENSG00000197976	AKAP17A	XXY eroded (KS3A)	0.413717	982	0.679172	1	NO	0.0132011	-0.05 - 0.08
ENSG00000197976	AKAP17A	XXXXY	2.86783	2886	0.004163	0.149868	NO	0.0533073	0.02 - 0.09
ENSG00000197976	AKAP17A	XY	-0.0965637	1925	0.923083	1	NO	-0.00220088	-0.05 - 0.04
ENSG00000197976	AKAP17A	XX	0.533597	1151	0.593724	1	NO	0.0157261	-0.04 - 0.07
ENSG00000197976	AKAP17A	XXY	3.3339	1156	0.000883519	0.0318067	YES	0.0975879	0.04 - 0.15
ENSG00000197976	AKAP17A	XXXY	2.85748	823	0.00437795	0.157606	NO	0.0991149	0.03 - 0.17
