# Supplementary material for: Pseudoautosomal Region 1 Overdosage Affects the Global Transcriptome in iPSCs From Patients With Klinefelter Syndrome and High-Grade X Chromosome Aneuploidies
Source: Front Cell Dev Biol. 2022 Feb 3;9:801597. doi: 10.3389/fcell.2021.801597 (PMC8850648; doi:10.3389/fcell.2021.801597)
Supplement: Supplementary file 7 [file Table11.xlsx]

## Sheet: KS-DEGs Vs Liu et al, 2019
Table S11	Are listed the 239 DEGs in common between the current study and the published RNAseq data of NRF1 overexpression in human cells (Liu et al 2019)
Gene name	Gene stable ID	Chromosome	Gene description	Log2 FC in Liu et al 2019	Log2 FC in Wang et al 2019 (NFR1 Alpha Vs Control)	Log2 FC in Wang et al 2019 (NFR1 Beta Vs Control)	Log2 FC in the present study
ABCB10	ENSG00000135776	1	ATP binding cassette subfamily B member 10 [Source:HGNC Symbol;Acc:HGNC:41]	-0.343708	#N/A	1.19632	0.965053
ADAM19	ENSG00000135074	5	ADAM metallopeptidase domain 19 [Source:HGNC Symbol;Acc:HGNC:197]	-0.704719	#N/A	#N/A	0.319607
ALDH2	ENSG00000111275	12	aldehyde dehydrogenase 2 family member [Source:HGNC Symbol;Acc:HGNC:404]	1.81583	#N/A	#N/A	0.551519
ALDOA	ENSG00000149925	16	aldolase, fructose-bisphosphate A [Source:HGNC Symbol;Acc:HGNC:414]	0.294784	#N/A	#N/A	-0.807532
ANAPC5	ENSG00000089053	12	anaphase promoting complex subunit 5 [Source:HGNC Symbol;Acc:HGNC:15713]	0.202671	#N/A	#N/A	0.420622
ANLN	ENSG00000011426	7	anillin actin binding protein [Source:HGNC Symbol;Acc:HGNC:14082]	0.178289	1.60013	1.37429	-0.256925
AOX1	ENSG00000138356	2	aldehyde oxidase 1 [Source:HGNC Symbol;Acc:HGNC:553]	0.385938	#N/A	#N/A	-0.398234
APOBEC3B	ENSG00000179750	22	apolipoprotein B mRNA editing enzyme catalytic subunit 3B [Source:HGNC Symbol;Acc:HGNC:17352]	-0.571229	#N/A	#N/A	-1.66654
APOBEC3C	ENSG00000244509	22	apolipoprotein B mRNA editing enzyme catalytic subunit 3C [Source:HGNC Symbol;Acc:HGNC:17353]	-0.953397	#N/A	#N/A	-0.483973
ARHGAP26	ENSG00000145819	5	Rho GTPase activating protein 26 [Source:HGNC Symbol;Acc:HGNC:17073]	-0.447557	#N/A	#N/A	-0.454195
ARHGEF2	ENSG00000116584	1	Rho/Rac guanine nucleotide exchange factor 2 [Source:HGNC Symbol;Acc:HGNC:682]	0.727834	#N/A	#N/A	-0.43239
ARNTL2	ENSG00000029153	12	aryl hydrocarbon receptor nuclear translocator like 2 [Source:HGNC Symbol;Acc:HGNC:18984]	0.423496	#N/A	#N/A	0.585544
ARPC5	ENSG00000162704	1	actin related protein 2/3 complex subunit 5 [Source:HGNC Symbol;Acc:HGNC:708]	0.219174	#N/A	#N/A	0.463954
ARPP19	ENSG00000128989	15	cAMP regulated phosphoprotein 19 [Source:HGNC Symbol;Acc:HGNC:16967]	0.347778	#N/A	#N/A	0.353472
ATP8A2	ENSG00000132932	13	ATPase phospholipid transporting 8A2 [Source:HGNC Symbol;Acc:HGNC:13533]	2.50406	#N/A	#N/A	-0.623949
ATXN2	ENSG00000204842	12	ataxin 2 [Source:HGNC Symbol;Acc:HGNC:10555]	-1.01169	#N/A	#N/A	-0.618244
BMP6	ENSG00000153162	6	bone morphogenetic protein 6 [Source:HGNC Symbol;Acc:HGNC:1073]	0.610794	#N/A	#N/A	-0.939077
BRD2	ENSG00000204256	6	bromodomain containing 2 [Source:HGNC Symbol;Acc:HGNC:1103]	0.231144	#N/A	#N/A	-0.397783
BTG2	ENSG00000159388	1	BTG anti-proliferation factor 2 [Source:HGNC Symbol;Acc:HGNC:1131]	-0.56466	#N/A	#N/A	-2.35518
C1orf122	ENSG00000197982	1	chromosome 1 open reading frame 122 [Source:HGNC Symbol;Acc:HGNC:24789]	-0.314641	#N/A	#N/A	0.853338
C1orf216	ENSG00000142686	1	chromosome 1 open reading frame 216 [Source:HGNC Symbol;Acc:HGNC:26800]	0.563724	#N/A	#N/A	0.470135
C3orf52	ENSG00000114529	3	chromosome 3 open reading frame 52 [Source:HGNC Symbol;Acc:HGNC:26255]	0.707239	#N/A	#N/A	0.489067
C6orf62	ENSG00000112308	6	chromosome 6 open reading frame 62 [Source:HGNC Symbol;Acc:HGNC:20998]	0.715261	#N/A	#N/A	0.373149
CACNA2D1	ENSG00000153956	7	calcium voltage-gated channel auxiliary subunit alpha2delta 1 [Source:HGNC Symbol;Acc:HGNC:1399]	0.330926	#N/A	1.6673	0.441041
CASP7	ENSG00000165806	10	caspase 7 [Source:HGNC Symbol;Acc:HGNC:1508]	0.294313	#N/A	#N/A	-0.383916
CBFB	ENSG00000067955	16	core-binding factor subunit beta [Source:HGNC Symbol;Acc:HGNC:1539]	0.411916	#N/A	#N/A	0.325137
CCL2	ENSG00000108691	17	C-C motif chemokine ligand 2 [Source:HGNC Symbol;Acc:HGNC:10618]	0.815413	#N/A	#N/A	-0.970149
CCNC	ENSG00000112237	6	cyclin C [Source:HGNC Symbol;Acc:HGNC:1581]	0.456462	#N/A	#N/A	0.407889
CDO1	ENSG00000129596	5	cysteine dioxygenase type 1 [Source:HGNC Symbol;Acc:HGNC:1795]	2.35426	1.10784	1.5132	-0.923728
CEBPG	ENSG00000153879	19	CCAAT enhancer binding protein gamma [Source:HGNC Symbol;Acc:HGNC:1837]	0.319941	#N/A	#N/A	0.38934
CEP128	ENSG00000100629	14	centrosomal protein 128 [Source:HGNC Symbol;Acc:HGNC:20359]	1.02674	#N/A	#N/A	-0.50411
CEP170	ENSG00000143702	1	centrosomal protein 170 [Source:HGNC Symbol;Acc:HGNC:28920]	0.396391	1.84466	1.71788	-0.461045
CHD4	ENSG00000111642	12	chromodomain helicase DNA binding protein 4 [Source:HGNC Symbol;Acc:HGNC:1919]	0.17944	#N/A	#N/A	0.748647
CHORDC1	ENSG00000110172	11	cysteine and histidine rich domain containing 1 [Source:HGNC Symbol;Acc:HGNC:14525]	0.427284	1.85219	1.74569	-0.566361
CLDN1	ENSG00000163347	3	claudin 1 [Source:HGNC Symbol;Acc:HGNC:2032]	-0.949848	#N/A	#N/A	-0.577116
CLDN4	ENSG00000189143	7	claudin 4 [Source:HGNC Symbol;Acc:HGNC:2046]	1.85391	#N/A	#N/A	0.500223
CLGN	ENSG00000153132	4	calmegin [Source:HGNC Symbol;Acc:HGNC:2060]	2.34415	1.45506	#N/A	-1.48908
CLU	ENSG00000120885	8	clusterin [Source:HGNC Symbol;Acc:HGNC:2095]	1.02449	#N/A	#N/A	-0.545893
CMPK1	ENSG00000162368	1	cytidine/uridine monophosphate kinase 1 [Source:HGNC Symbol;Acc:HGNC:18170]	0.192146	#N/A	#N/A	0.486459
CNN3	ENSG00000117519	1	calponin 3 [Source:HGNC Symbol;Acc:HGNC:2157]	-0.545332	#N/A	#N/A	-0.300843
CNPY2	ENSG00000257727	12	canopy FGF signaling regulator 2 [Source:HGNC Symbol;Acc:HGNC:13529]	-0.371455	#N/A	#N/A	0.437418
CNTN1	ENSG00000018236	12	contactin 1 [Source:HGNC Symbol;Acc:HGNC:2171]	1.25891	1.49665	-2.79737	-0.691813
COL5A2	ENSG00000204262	2	collagen type V alpha 2 chain [Source:HGNC Symbol;Acc:HGNC:2210]	1.92424	#N/A	#N/A	0.294816
COX16	ENSG00000133983	14	cytochrome c oxidase assembly factor COX16 [Source:HGNC Symbol;Acc:HGNC:20213]	-0.234656	#N/A	#N/A	0.462916
CPNE2	ENSG00000140848	16	copine 2 [Source:HGNC Symbol;Acc:HGNC:2315]	0.75133	#N/A	#N/A	-0.547624
CPNE3	ENSG00000085719	8	copine 3 [Source:HGNC Symbol;Acc:HGNC:2316]	0.203882	#N/A	1.15573	0.321925
CRLS1	ENSG00000088766	20	cardiolipin synthase 1 [Source:HGNC Symbol;Acc:HGNC:16148]	-0.359818	#N/A	#N/A	0.541964
CRYAB	ENSG00000109846	11	crystallin alpha B [Source:HGNC Symbol;Acc:HGNC:2389]	-0.589536	#N/A	#N/A	-2.94795
CYSTM1	ENSG00000120306	5	cysteine rich transmembrane module containing 1 [Source:HGNC Symbol;Acc:HGNC:30239]	-0.774072	#N/A	#N/A	-0.583387
DBI	ENSG00000155368	2	diazepam binding inhibitor, acyl-CoA binding protein [Source:HGNC Symbol;Acc:HGNC:2690]	-0.334208	#N/A	#N/A	-0.333585
DCP1B	ENSG00000151065	12	decapping mRNA 1B [Source:HGNC Symbol;Acc:HGNC:24451]	-0.43149	#N/A	#N/A	-0.508063
DDB2	ENSG00000134574	11	damage specific DNA binding protein 2 [Source:HGNC Symbol;Acc:HGNC:2718]	-0.701797	#N/A	#N/A	-1.44996
DDIAS	ENSG00000165490	11	DNA damage induced apoptosis suppressor [Source:HGNC Symbol;Acc:HGNC:26351]	0.405475	#N/A	#N/A	0.600813
DDX60	ENSG00000137628	4	DExD/H-box helicase 60 [Source:HGNC Symbol;Acc:HGNC:25942]	0.392026	#N/A	#N/A	-0.457745
DHRS3	ENSG00000162496	1	dehydrogenase/reductase 3 [Source:HGNC Symbol;Acc:HGNC:17693]	-1.12423	#N/A	#N/A	-0.482842
DNAAF2	ENSG00000165506	14	dynein axonemal assembly factor 2 [Source:HGNC Symbol;Acc:HGNC:20188]	5.22102	#N/A	#N/A	0.442086
DNAH11	ENSG00000105877	7	dynein axonemal heavy chain 11 [Source:HGNC Symbol;Acc:HGNC:2942]	-0.43129	#N/A	#N/A	2.03315
DNMBP	ENSG00000107554	10	dynamin binding protein [Source:HGNC Symbol;Acc:HGNC:30373]	-0.272826	#N/A	#N/A	-0.959315
DOCK5	ENSG00000147459	8	dedicator of cytokinesis 5 [Source:HGNC Symbol;Acc:HGNC:23476]	0.548225	#N/A	#N/A	-0.459292
DUSP3	ENSG00000108861	17	dual specificity phosphatase 3 [Source:HGNC Symbol;Acc:HGNC:3069]	-0.261574	#N/A	#N/A	-0.316673
DUT	ENSG00000128951	15	deoxyuridine triphosphatase [Source:HGNC Symbol;Acc:HGNC:3078]	-0.391742	#N/A	#N/A	0.497746
EID2	ENSG00000176396	19	EP300 interacting inhibitor of differentiation 2 [Source:HGNC Symbol;Acc:HGNC:28292]	-0.317549	#N/A	#N/A	1.01866
EIF3J	ENSG00000104131	15	eukaryotic translation initiation factor 3 subunit J [Source:HGNC Symbol;Acc:HGNC:3270]	0.252463	#N/A	#N/A	0.357334
ELMO1	ENSG00000155849	7	engulfment and cell motility 1 [Source:HGNC Symbol;Acc:HGNC:16286]	1.83434	#N/A	#N/A	-1.32758
EPHA2	ENSG00000142627	1	EPH receptor A2 [Source:HGNC Symbol;Acc:HGNC:3386]	-0.305882	#N/A	#N/A	-0.389963
ERI1	ENSG00000104626	8	exoribonuclease 1 [Source:HGNC Symbol;Acc:HGNC:23994]	0.229707	#N/A	#N/A	0.416636
ETS1	ENSG00000134954	11	ETS proto-oncogene 1, transcription factor [Source:HGNC Symbol;Acc:HGNC:3488]	-0.239561	#N/A	1.26153	0.674599
ETV4	ENSG00000175832	17	ETS variant transcription factor 4 [Source:HGNC Symbol;Acc:HGNC:3493]	-0.605997	#N/A	-1.46919	-0.548877
EXOC4	ENSG00000131558	7	exocyst complex component 4 [Source:HGNC Symbol;Acc:HGNC:30389]	0.23541	#N/A	#N/A	-0.378796
FAM135A	ENSG00000082269	6	family with sequence similarity 135 member A [Source:HGNC Symbol;Acc:HGNC:21084]	0.538895	1.58387	#N/A	0.427502
FAM199X	ENSG00000123575	X	family with sequence similarity 199, X-linked [Source:HGNC Symbol;Acc:HGNC:25195]	0.226331	#N/A	#N/A	0.36355
FARSB	ENSG00000116120	2	phenylalanyl-tRNA synthetase subunit beta [Source:HGNC Symbol;Acc:HGNC:17800]	0.356379	#N/A	1.19892	0.543605
FHL1	ENSG00000022267	X	four and a half LIM domains 1 [Source:HGNC Symbol;Acc:HGNC:3702]	-0.535364	#N/A	#N/A	-0.289143
FILIP1	ENSG00000118407	6	filamin A interacting protein 1 [Source:HGNC Symbol;Acc:HGNC:21015]	1.22723	#N/A	#N/A	-1.8863
FIP1L1	ENSG00000145216	4	factor interacting with PAPOLA and CPSF1 [Source:HGNC Symbol;Acc:HGNC:19124]	0.279153	#N/A	#N/A	-0.438351
FLNC	ENSG00000128591	7	filamin C [Source:HGNC Symbol;Acc:HGNC:3756]	0.899093	#N/A	3.38585	0.766309
FLYWCH1	ENSG00000059122	16	FLYWCH-type zinc finger 1 [Source:HGNC Symbol;Acc:HGNC:25404]	1.10917	#N/A	#N/A	0.572409
FN1	ENSG00000115414	2	fibronectin 1 [Source:HGNC Symbol;Acc:HGNC:3778]	-0.467479	#N/A	1.54358	-0.969841
FOSL1	ENSG00000175592	11	FOS like 1, AP-1 transcription factor subunit [Source:HGNC Symbol;Acc:HGNC:13718]	0.872933	#N/A	#N/A	-2.69952
FUCA1	ENSG00000179163	1	alpha-L-fucosidase 1 [Source:HGNC Symbol;Acc:HGNC:4006]	-0.463878	#N/A	#N/A	0.396357
FUT8	ENSG00000033170	14	fucosyltransferase 8 [Source:HGNC Symbol;Acc:HGNC:4019]	-0.605333	#N/A	#N/A	-0.281833
GADD45A	ENSG00000116717	1	growth arrest and DNA damage inducible alpha [Source:HGNC Symbol;Acc:HGNC:4095]	0.967173	#N/A	#N/A	-0.793262
GCNT2	ENSG00000111846	6	glucosaminyl (N-acetyl) transferase 2 (I blood group) [Source:HGNC Symbol;Acc:HGNC:4204]	3.66168	#N/A	#N/A	-0.824264
GGT1	ENSG00000100031	22	gamma-glutamyltransferase 1 [Source:HGNC Symbol;Acc:HGNC:4250]	1.36263	#N/A	#N/A	-0.939032
GINS2	ENSG00000131153	16	GINS complex subunit 2 [Source:HGNC Symbol;Acc:HGNC:24575]	-0.396249	-1.02872	#N/A	0.599755
GLIDR	ENSG00000278175	9	glioblastoma down-regulated RNA [Source:HGNC Symbol;Acc:HGNC:48823]	-0.476256	#N/A	#N/A	-0.893596
GLS	ENSG00000115419	2	glutaminase [Source:HGNC Symbol;Acc:HGNC:4331]	0.446061	#N/A	1.17776	0.705187
GMFB	ENSG00000197045	14	glia maturation factor beta [Source:HGNC Symbol;Acc:HGNC:4373]	0.396296	#N/A	#N/A	0.763472
GOLGA8B	ENSG00000215252	15	golgin A8 family member B [Source:HGNC Symbol;Acc:HGNC:31973]	0.339835	#N/A	#N/A	0.666749
GSKIP	ENSG00000100744	14	GSK3B interacting protein [Source:HGNC Symbol;Acc:HGNC:20343]	0.433431	#N/A	1.07983	0.586885
GSN	ENSG00000148180	9	gelsolin [Source:HGNC Symbol;Acc:HGNC:4620]	-0.64684	#N/A	#N/A	-0.839401
GSTM3	ENSG00000134202	1	glutathione S-transferase mu 3 [Source:HGNC Symbol;Acc:HGNC:4635]	0.352191	#N/A	#N/A	1.25103
HDAC5	ENSG00000108840	17	histone deacetylase 5 [Source:HGNC Symbol;Acc:HGNC:14068]	-0.86438	#N/A	#N/A	-0.403386
HES1	ENSG00000114315	3	hes family bHLH transcription factor 1 [Source:HGNC Symbol;Acc:HGNC:5192]	-0.854901	#N/A	#N/A	-1.47598
HIP1R	ENSG00000130787	12	huntingtin interacting protein 1 related [Source:HGNC Symbol;Acc:HGNC:18415]	-0.230461	#N/A	#N/A	-0.469574
HMOX1	ENSG00000100292	22	heme oxygenase 1 [Source:HGNC Symbol;Acc:HGNC:5013]	5.56024	1.58284	1.99835	-0.299242
HNMT	ENSG00000150540	2	histamine N-methyltransferase [Source:HGNC Symbol;Acc:HGNC:5028]	-0.94452	#N/A	#N/A	0.798887
HSPB1	ENSG00000106211	7	heat shock protein family B (small) member 1 [Source:HGNC Symbol;Acc:HGNC:5246]	-0.590933	#N/A	#N/A	-0.588976
HSPE1	ENSG00000115541	2	heat shock protein family E (Hsp10) member 1 [Source:HGNC Symbol;Acc:HGNC:5269]	-0.537676	#N/A	#N/A	0.617709
IGFBP5	ENSG00000115461	2	insulin like growth factor binding protein 5 [Source:HGNC Symbol;Acc:HGNC:5474]	-0.493912	#N/A	1.84359	-0.90609
IMPDH1	ENSG00000106348	7	inosine monophosphate dehydrogenase 1 [Source:HGNC Symbol;Acc:HGNC:6052]	0.744655	#N/A	#N/A	0.37986
INPP5D	ENSG00000168918	2	inositol polyphosphate-5-phosphatase D [Source:HGNC Symbol;Acc:HGNC:6079]	-1.00322	#N/A	1.6558	-2.17918
ITGB5	ENSG00000082781	3	integrin subunit beta 5 [Source:HGNC Symbol;Acc:HGNC:6160]	-0.415365	#N/A	#N/A	0.306499
JOSD1	ENSG00000100221	22	Josephin domain containing 1 [Source:HGNC Symbol;Acc:HGNC:28953]	1.00519	#N/A	#N/A	0.407794
JUN	ENSG00000177606	1	Jun proto-oncogene, AP-1 transcription factor subunit [Source:HGNC Symbol;Acc:HGNC:6204]	0.391881	#N/A	#N/A	-0.526618
KCTD20	ENSG00000112078	6	potassium channel tetramerization domain containing 20 [Source:HGNC Symbol;Acc:HGNC:21052]	0.612335	#N/A	#N/A	0.313198
KHDRBS3	ENSG00000131773	8	KH RNA binding domain containing, signal transduction associated 3 [Source:HGNC Symbol;Acc:HGNC:18117]	-1.00435	#N/A	#N/A	-0.599393
KIAA0232	ENSG00000170871	4	KIAA0232 [Source:HGNC Symbol;Acc:HGNC:28992]	0.534539	#N/A	1.20898	0.346691
KLK6	ENSG00000167755	19	kallikrein related peptidase 6 [Source:HGNC Symbol;Acc:HGNC:6367]	-0.915436	#N/A	#N/A	-1.35517
KRT7	ENSG00000135480	12	keratin 7 [Source:HGNC Symbol;Acc:HGNC:6445]	-1.01709	#N/A	#N/A	-0.490109
LETM1	ENSG00000168924	4	leucine zipper and EF-hand containing transmembrane protein 1 [Source:HGNC Symbol;Acc:HGNC:6556]	0.235945	#N/A	#N/A	0.654295
LIF	ENSG00000128342	22	LIF interleukin 6 family cytokine [Source:HGNC Symbol;Acc:HGNC:6596]	0.713965	#N/A	#N/A	-0.892744
LIMS1	ENSG00000169756	2	LIM zinc finger domain containing 1 [Source:HGNC Symbol;Acc:HGNC:6616]	0.900329	#N/A	#N/A	0.51644
LIN54	ENSG00000189308	4	lin-54 DREAM MuvB core complex component [Source:HGNC Symbol;Acc:HGNC:25397]	0.868086	1.1815	#N/A	-0.606343
LINC00623	ENSG00000226067	1	long intergenic non-protein coding RNA 623 [Source:HGNC Symbol;Acc:HGNC:44252]	-0.978265	#N/A	#N/A	-0.873375
LNX1	ENSG00000072201	4	ligand of numb-protein X 1 [Source:HGNC Symbol;Acc:HGNC:6657]	2.07401	#N/A	#N/A	-0.699255
LOXL2	ENSG00000134013	8	lysyl oxidase like 2 [Source:HGNC Symbol;Acc:HGNC:6666]	-0.394703	#N/A	#N/A	-0.850875
LPGAT1	ENSG00000123684	1	lysophosphatidylglycerol acyltransferase 1 [Source:HGNC Symbol;Acc:HGNC:28985]	0.224661	#N/A	#N/A	0.499149
LRRC17	ENSG00000128606	7	leucine rich repeat containing 17 [Source:HGNC Symbol;Acc:HGNC:16895]	0.945674	#N/A	#N/A	2.72362
LRRC58	ENSG00000163428	3	leucine rich repeat containing 58 [Source:HGNC Symbol;Acc:HGNC:26968]	0.318529	1.46846	1.33466	0.498914
MAN2A2	ENSG00000196547	15	mannosidase alpha class 2A member 2 [Source:HGNC Symbol;Acc:HGNC:6825]	-0.380387	#N/A	#N/A	0.390261
MAOA	ENSG00000189221	X	monoamine oxidase A [Source:HGNC Symbol;Acc:HGNC:6833]	0.53615	#N/A	1.16086	-1.3327
MAP3K12	ENSG00000139625	12	mitogen-activated protein kinase kinase kinase 12 [Source:HGNC Symbol;Acc:HGNC:6851]	-0.648736	#N/A	#N/A	-0.607879
MAP3K8	ENSG00000107968	10	mitogen-activated protein kinase kinase kinase 8 [Source:HGNC Symbol;Acc:HGNC:6860]	2.14376	#N/A	#N/A	-0.76401
MCC	ENSG00000171444	5	MCC regulator of WNT signaling pathway [Source:HGNC Symbol;Acc:HGNC:6935]	0.472236	#N/A	#N/A	-0.505113
MCM3AP	ENSG00000160294	21	minichromosome maintenance complex component 3 associated protein [Source:HGNC Symbol;Acc:HGNC:6946]	0.361608	#N/A	#N/A	0.293367
MKKS	ENSG00000125863	20	McKusick-Kaufman syndrome [Source:HGNC Symbol;Acc:HGNC:7108]	0.443836	#N/A	#N/A	0.930197
MMP2	ENSG00000087245	16	matrix metallopeptidase 2 [Source:HGNC Symbol;Acc:HGNC:7166]	0.411406	#N/A	#N/A	-0.709231
MMP9	ENSG00000100985	20	matrix metallopeptidase 9 [Source:HGNC Symbol;Acc:HGNC:7176]	1.39612	#N/A	#N/A	0.826817
MRPL55	ENSG00000162910	1	mitochondrial ribosomal protein L55 [Source:HGNC Symbol;Acc:HGNC:16686]	-0.663669	#N/A	#N/A	0.567344
MRPS26	ENSG00000125901	20	mitochondrial ribosomal protein S26 [Source:HGNC Symbol;Acc:HGNC:14045]	-0.370026	#N/A	#N/A	0.652562
MTMR10	ENSG00000166912	15	myotubularin related protein 10 [Source:HGNC Symbol;Acc:HGNC:25999]	0.497326	#N/A	1.02165	-0.531082
MYO1E	ENSG00000157483	15	myosin IE [Source:HGNC Symbol;Acc:HGNC:7599]	0.264463	#N/A	#N/A	-0.529028
NAA50	ENSG00000121579	3	N-alpha-acetyltransferase 50, NatE catalytic subunit [Source:HGNC Symbol;Acc:HGNC:29533]	0.576737	#N/A	#N/A	0.613641
NADK	ENSG00000008130	1	NAD kinase [Source:HGNC Symbol;Acc:HGNC:29831]	-0.190105	#N/A	#N/A	0.494923
NDN	ENSG00000182636	15	necdin, MAGE family member [Source:HGNC Symbol;Acc:HGNC:7675]	-0.335943	#N/A	#N/A	0.5569
NDRG1	ENSG00000104419	8	N-myc downstream regulated 1 [Source:HGNC Symbol;Acc:HGNC:7679]	1.33322	#N/A	#N/A	-1.35019
NDRG2	ENSG00000165795	14	NDRG family member 2 [Source:HGNC Symbol;Acc:HGNC:14460]	-0.703522	#N/A	#N/A	-0.811581
NDUFAF2	ENSG00000164182	5	NADH:ubiquinone oxidoreductase complex assembly factor 2 [Source:HGNC Symbol;Acc:HGNC:28086]	-0.275641	#N/A	#N/A	-0.47235
NDUFC2	ENSG00000151366	11	NADH:ubiquinone oxidoreductase subunit C2 [Source:HGNC Symbol;Acc:HGNC:7706]	-0.199331	#N/A	#N/A	0.845371
NDUFS5	ENSG00000168653	1	NADH:ubiquinone oxidoreductase subunit S5 [Source:HGNC Symbol;Acc:HGNC:7712]	-0.304011	#N/A	#N/A	-0.293822
NEFL	ENSG00000277586	8	neurofilament light [Source:HGNC Symbol;Acc:HGNC:7739]	-0.344566	#N/A	#N/A	-0.629509
NETO1	ENSG00000166342	18	neuropilin and tolloid like 1 [Source:HGNC Symbol;Acc:HGNC:13823]	0.453856	#N/A	#N/A	-0.540088
NIT2	ENSG00000114021	3	nitrilase family member 2 [Source:HGNC Symbol;Acc:HGNC:29878]	0.623315	#N/A	#N/A	0.414795
NQO1	ENSG00000181019	16	NAD(P)H quinone dehydrogenase 1 [Source:HGNC Symbol;Acc:HGNC:2874]	0.561858	-1.79024	-1.28761	0.978838
NTM	ENSG00000182667	11	neurotrimin [Source:HGNC Symbol;Acc:HGNC:17941]	-0.683609	#N/A	#N/A	-0.774808
OPTN	ENSG00000123240	10	optineurin [Source:HGNC Symbol;Acc:HGNC:17142]	-0.187426	#N/A	#N/A	-0.904236
P4HA2	ENSG00000072682	5	prolyl 4-hydroxylase subunit alpha 2 [Source:HGNC Symbol;Acc:HGNC:8547]	0.174416	#N/A	#N/A	-0.759942
PAQR4	ENSG00000162073	16	progestin and adipoQ receptor family member 4 [Source:HGNC Symbol;Acc:HGNC:26386]	-0.829927	#N/A	#N/A	0.769123
PARD6G	ENSG00000178184	18	par-6 family cell polarity regulator gamma [Source:HGNC Symbol;Acc:HGNC:16076]	-0.543709	#N/A	#N/A	0.43412
PDCD6IP	ENSG00000170248	3	programmed cell death 6 interacting protein [Source:HGNC Symbol;Acc:HGNC:8766]	0.340378	#N/A	1.28863	-0.36067
PDE2A	ENSG00000186642	11	phosphodiesterase 2A [Source:HGNC Symbol;Acc:HGNC:8777]	1.47273	#N/A	#N/A	-0.726832
PDGFRB	ENSG00000113721	5	platelet derived growth factor receptor beta [Source:HGNC Symbol;Acc:HGNC:8804]	1.49499	#N/A	#N/A	0.370048
PHC1	ENSG00000111752	12	polyhomeotic homolog 1 [Source:HGNC Symbol;Acc:HGNC:3182]	0.207488	#N/A	#N/A	-0.71594
PHF21A	ENSG00000135365	11	PHD finger protein 21A [Source:HGNC Symbol;Acc:HGNC:24156]	-1.10034	#N/A	1.5038	-0.685537
PITHD1	ENSG00000057757	1	PITH domain containing 1 [Source:HGNC Symbol;Acc:HGNC:25022]	1.78047	#N/A	#N/A	0.344469
PLCXD1	ENSG00000182378	X	phosphatidylinositol specific phospholipase C X domain containing 1 [Source:HGNC Symbol;Acc:HGNC:23148]	-0.547502	#N/A	#N/A	0.777956
PLS1	ENSG00000120756	3	plastin 1 [Source:HGNC Symbol;Acc:HGNC:9090]	-0.779206	1.08948	#N/A	-0.417395
PMM1	ENSG00000100417	22	phosphomannomutase 1 [Source:HGNC Symbol;Acc:HGNC:9114]	-0.556884	#N/A	#N/A	0.749095
PODXL	ENSG00000128567	7	podocalyxin like [Source:HGNC Symbol;Acc:HGNC:9171]	-0.678038	#N/A	#N/A	-0.759372
PPP2R3B	ENSG00000167393	X	protein phosphatase 2 regulatory subunit B''beta [Source:HGNC Symbol;Acc:HGNC:13417]	-0.778187	#N/A	#N/A	1.35935
PRDX3	ENSG00000165672	10	peroxiredoxin 3 [Source:HGNC Symbol;Acc:HGNC:9354]	0.255882	#N/A	#N/A	0.376125
PROCR	ENSG00000101000	20	protein C receptor [Source:HGNC Symbol;Acc:HGNC:9452]	-0.245016	#N/A	#N/A	-0.582575
PSMA1	ENSG00000129084	11	proteasome 20S subunit alpha 1 [Source:HGNC Symbol;Acc:HGNC:9530]	0.933314	#N/A	#N/A	0.529766
PSMA2	ENSG00000106588	7	proteasome 20S subunit alpha 2 [Source:HGNC Symbol;Acc:HGNC:9531]	0.290646	#N/A	#N/A	0.651467
PSMD10	ENSG00000101843	X	proteasome 26S subunit, non-ATPase 10 [Source:HGNC Symbol;Acc:HGNC:9555]	0.265641	#N/A	#N/A	0.44195
PSMG4	ENSG00000180822	6	proteasome assembly chaperone 4 [Source:HGNC Symbol;Acc:HGNC:21108]	-0.698108	#N/A	#N/A	0.326878
PTMS	ENSG00000159335	12	parathymosin [Source:HGNC Symbol;Acc:HGNC:9629]	-0.675348	#N/A	#N/A	-0.416371
PTPRM	ENSG00000173482	18	protein tyrosine phosphatase receptor type M [Source:HGNC Symbol;Acc:HGNC:9675]	0.505825	#N/A	1.32127	-1.16635
PVT1	ENSG00000249859	8	Pvt1 oncogene [Source:HGNC Symbol;Acc:HGNC:9709]	-0.645736	#N/A	#N/A	-0.40111
RABGGTB	ENSG00000137955	1	Rab geranylgeranyltransferase subunit beta [Source:HGNC Symbol;Acc:HGNC:9796]	0.477256	#N/A	#N/A	0.437541
RPL12	ENSG00000197958	9	ribosomal protein L12 [Source:HGNC Symbol;Acc:HGNC:10302]	-0.383404	#N/A	#N/A	-0.595779
RPL17	ENSG00000265681	18	ribosomal protein L17 [Source:HGNC Symbol;Acc:HGNC:10307]	-0.194486	#N/A	#N/A	-0.51912
RPL23A	ENSG00000198242	17	ribosomal protein L23a [Source:HGNC Symbol;Acc:HGNC:10317]	-0.239418	#N/A	#N/A	-0.442996
RPL23AP7	ENSG00000240356	2	ribosomal protein L23a pseudogene 7 [Source:HGNC Symbol;Acc:HGNC:17336]	-0.389919	#N/A	#N/A	-0.470021
RPL41	ENSG00000229117	12	ribosomal protein L41 [Source:HGNC Symbol;Acc:HGNC:10354]	-0.464184	#N/A	#N/A	-0.271861
RPS15A	ENSG00000134419	16	ribosomal protein S15a [Source:HGNC Symbol;Acc:HGNC:10389]	-0.341709	#N/A	#N/A	-0.498676
RPS27L	ENSG00000185088	15	ribosomal protein S27 like [Source:HGNC Symbol;Acc:HGNC:18476]	-0.36628	#N/A	#N/A	-0.909827
RSRC2	ENSG00000111011	12	arginine and serine rich coiled-coil 2 [Source:HGNC Symbol;Acc:HGNC:30559]	0.505531	1.43857	1.02736	-0.456788
SAT1	ENSG00000130066	X	spermidine/spermine N1-acetyltransferase 1 [Source:HGNC Symbol;Acc:HGNC:10540]	0.990801	#N/A	#N/A	-0.534478
SERP1	ENSG00000120742	3	stress associated endoplasmic reticulum protein 1 [Source:HGNC Symbol;Acc:HGNC:10759]	0.588404	#N/A	#N/A	0.511312
SGTB	ENSG00000197860	5	small glutamine rich tetratricopeptide repeat containing beta [Source:HGNC Symbol;Acc:HGNC:23567]	0.583937	#N/A	1.41369	0.531873
SH3BP5-AS1	ENSG00000224660	3	SH3BP5 antisense RNA 1 [Source:HGNC Symbol;Acc:HGNC:44501]	0.572603	#N/A	#N/A	0.58108
SH3KBP1	ENSG00000147010	X	SH3 domain containing kinase binding protein 1 [Source:HGNC Symbol;Acc:HGNC:13867]	0.349263	#N/A	#N/A	-0.639517
SH3PXD2B	ENSG00000174705	5	SH3 and PX domains 2B [Source:HGNC Symbol;Acc:HGNC:29242]	0.565498	#N/A	#N/A	0.346978
SLC22A5	ENSG00000197375	5	solute carrier family 22 member 5 [Source:HGNC Symbol;Acc:HGNC:10969]	0.61307	#N/A	#N/A	0.318436
SLC25A10	ENSG00000183048	17	solute carrier family 25 member 10 [Source:HGNC Symbol;Acc:HGNC:10980]	-0.581327	#N/A	#N/A	1.2382
SLC25A6	ENSG00000169100	X	solute carrier family 25 member 6 [Source:HGNC Symbol;Acc:HGNC:10992]	-0.262298	#N/A	#N/A	1.13934
SLC27A5	ENSG00000083807	19	solute carrier family 27 member 5 [Source:HGNC Symbol;Acc:HGNC:10999]	-0.698508	#N/A	#N/A	0.560065
SLC2A3	ENSG00000059804	12	solute carrier family 2 member 3 [Source:HGNC Symbol;Acc:HGNC:11007]	0.600254	-1.38274	#N/A	-1.10354
SLC36A4	ENSG00000180773	11	solute carrier family 36 member 4 [Source:HGNC Symbol;Acc:HGNC:19660]	0.49866	1.04002	#N/A	0.645472
SLC38A2	ENSG00000134294	12	solute carrier family 38 member 2 [Source:HGNC Symbol;Acc:HGNC:13448]	-0.467914	1.05973	1.11592	0.46542
SNHG11	ENSG00000174365	20	small nucleolar RNA host gene 11 [Source:HGNC Symbol;Acc:HGNC:25046]	-0.51277	#N/A	#N/A	0.4432
SNHG9	ENSG00000255198	16	small nucleolar RNA host gene 9 [Source:HGNC Symbol;Acc:HGNC:33102]	-0.757314	#N/A	#N/A	1.17674
SNX16	ENSG00000104497	8	sorting nexin 16 [Source:HGNC Symbol;Acc:HGNC:14980]	0.496844	#N/A	#N/A	-0.570408
SNX22	ENSG00000157734	15	sorting nexin 22 [Source:HGNC Symbol;Acc:HGNC:16315]	-0.318931	#N/A	#N/A	0.452394
SOWAHC	ENSG00000198142	2	sosondowah ankyrin repeat domain family member C [Source:HGNC Symbol;Acc:HGNC:26149]	0.601792	#N/A	#N/A	0.422631
SOX9	ENSG00000125398	17	SRY-box transcription factor 9 [Source:HGNC Symbol;Acc:HGNC:11204]	-0.978635	#N/A	#N/A	-0.832202
SPPL2A	ENSG00000138600	15	signal peptide peptidase like 2A [Source:HGNC Symbol;Acc:HGNC:30227]	0.393567	#N/A	#N/A	0.678143
SRPX	ENSG00000101955	X	sushi repeat containing protein X-linked [Source:HGNC Symbol;Acc:HGNC:11309]	-0.367809	#N/A	#N/A	-1.03589
STARD7	ENSG00000084090	2	StAR related lipid transfer domain containing 7 [Source:HGNC Symbol;Acc:HGNC:18063]	0.981423	#N/A	#N/A	0.477727
STOM	ENSG00000148175	9	stomatin [Source:HGNC Symbol;Acc:HGNC:3383]	-0.254619	#N/A	#N/A	-0.49538
SULT1A1	ENSG00000196502	16	sulfotransferase family 1A member 1 [Source:HGNC Symbol;Acc:HGNC:11453]	2.35692	#N/A	-1.33104	0.932313
SVIP	ENSG00000198168	11	small VCP interacting protein [Source:HGNC Symbol;Acc:HGNC:25238]	-0.503267	#N/A	#N/A	0.709437
SYAP1	ENSG00000169895	X	synapse associated protein 1 [Source:HGNC Symbol;Acc:HGNC:16273]	0.419607	#N/A	#N/A	0.374268
SYNPO	ENSG00000171992	5	synaptopodin [Source:HGNC Symbol;Acc:HGNC:30672]	0.378711	#N/A	#N/A	-0.456564
TAP1	ENSG00000168394	6	transporter 1, ATP binding cassette subfamily B member [Source:HGNC Symbol;Acc:HGNC:43]	-0.334043	#N/A	#N/A	-1.17409
TCF7	ENSG00000081059	5	transcription factor 7 [Source:HGNC Symbol;Acc:HGNC:11639]	1.00143	#N/A	#N/A	-0.545854
TEP1	ENSG00000129566	14	telomerase associated protein 1 [Source:HGNC Symbol;Acc:HGNC:11726]	0.428363	#N/A	#N/A	-0.949873
TFAM	ENSG00000108064	10	transcription factor A, mitochondrial [Source:HGNC Symbol;Acc:HGNC:11741]	0.143198	1.02874	#N/A	0.567954
TFCP2L1	ENSG00000115112	2	transcription factor CP2 like 1 [Source:HGNC Symbol;Acc:HGNC:17925]	6.20969	#N/A	#N/A	0.682669
TFRC	ENSG00000072274	3	transferrin receptor [Source:HGNC Symbol;Acc:HGNC:11763]	0.326723	#N/A	1.43197	0.981575
TGFBI	ENSG00000120708	5	transforming growth factor beta induced [Source:HGNC Symbol;Acc:HGNC:11771]	-0.283598	#N/A	#N/A	-0.528073
TGIF1	ENSG00000177426	18	TGFB induced factor homeobox 1 [Source:HGNC Symbol;Acc:HGNC:11776]	-0.235233	#N/A	#N/A	-0.424519
THSD4	ENSG00000187720	15	thrombospondin type 1 domain containing 4 [Source:HGNC Symbol;Acc:HGNC:25835]	-0.709244	#N/A	#N/A	-1.15702
TMEM167A	ENSG00000174695	5	transmembrane protein 167A [Source:HGNC Symbol;Acc:HGNC:28330]	0.183027	#N/A	#N/A	0.494769
TNIP1	ENSG00000145901	5	TNFAIP3 interacting protein 1 [Source:HGNC Symbol;Acc:HGNC:16903]	1.35852	#N/A	#N/A	-0.427555
TRAF3	ENSG00000131323	14	TNF receptor associated factor 3 [Source:HGNC Symbol;Acc:HGNC:12033]	0.37346	#N/A	#N/A	0.750579
TRMT10C	ENSG00000174173	3	tRNA methyltransferase 10C, mitochondrial RNase P subunit [Source:HGNC Symbol;Acc:HGNC:26022]	0.260046	1.14237	#N/A	0.593089
TSPO	ENSG00000100300	22	translocator protein [Source:HGNC Symbol;Acc:HGNC:1158]	-0.996766	#N/A	-1.3214	0.823029
TTC4	ENSG00000243725	1	tetratricopeptide repeat domain 4 [Source:HGNC Symbol;Acc:HGNC:12394]	1.90808	#N/A	#N/A	-0.706229
UBA6-AS1	ENSG00000248049	4	UBA6 antisense RNA 1 (head to head) [Source:HGNC Symbol;Acc:HGNC:49083]	0.36233	#N/A	#N/A	-0.409005
USP14	ENSG00000101557	18	ubiquitin specific peptidase 14 [Source:HGNC Symbol;Acc:HGNC:12612]	0.347098	#N/A	#N/A	0.495822
USP32	ENSG00000170832	17	ubiquitin specific peptidase 32 [Source:HGNC Symbol;Acc:HGNC:19143]	0.320304	#N/A	1.208	-0.633969
VAT1L	ENSG00000171724	16	vesicle amine transport 1 like [Source:HGNC Symbol;Acc:HGNC:29315]	-1.81291	#N/A	#N/A	-0.905329
VEPH1	ENSG00000197415	3	ventricular zone expressed PH domain containing 1 [Source:HGNC Symbol;Acc:HGNC:25735]	1.00981	#N/A	#N/A	-0.933033
WDPCP	ENSG00000143951	2	WD repeat containing planar cell polarity effector [Source:HGNC Symbol;Acc:HGNC:28027]	-0.782236	#N/A	#N/A	-0.486668
WTIP	ENSG00000142279	19	WT1 interacting protein [Source:HGNC Symbol;Acc:HGNC:20964]	-0.453123	#N/A	#N/A	0.385564
YEATS4	ENSG00000127337	12	YEATS domain containing 4 [Source:HGNC Symbol;Acc:HGNC:24859]	-0.707905	#N/A	1.06582	0.633828
YRDC	ENSG00000196449	1	yrdC N6-threonylcarbamoyltransferase domain containing [Source:HGNC Symbol;Acc:HGNC:28905]	0.370037	#N/A	#N/A	0.63488
YWHAQ	ENSG00000134308	2	tyrosine 3-monooxygenase/tryptophan 5-monooxygenase activation protein theta [Source:HGNC Symbol;Acc:HGNC:12854]	0.433122	#N/A	#N/A	0.471218
YY1AP1	ENSG00000163374	1	YY1 associated protein 1 [Source:HGNC Symbol;Acc:HGNC:30935]	-0.653387	#N/A	#N/A	-0.619198
ZBTB21	ENSG00000173276	21	zinc finger and BTB domain containing 21 [Source:HGNC Symbol;Acc:HGNC:13083]	0.320971	1.65684	1.73788	-0.666481
ZFP30	ENSG00000120784	19	ZFP30 zinc finger protein [Source:HGNC Symbol;Acc:HGNC:29555]	-0.697788	1.63976	1.6457	0.403871
ZFX	ENSG00000005889	X	zinc finger protein X-linked [Source:HGNC Symbol;Acc:HGNC:12869]	0.432494	1.52121	2.31632	0.663909
ZMYND8	ENSG00000101040	20	zinc finger MYND-type containing 8 [Source:HGNC Symbol;Acc:HGNC:9397]	0.201384	#N/A	#N/A	-0.342739
ZNF185	ENSG00000147394	X	zinc finger protein 185 with LIM domain [Source:HGNC Symbol;Acc:HGNC:12976]	-0.307287	#N/A	#N/A	-0.898243
ZNF823	ENSG00000197933	19	zinc finger protein 823 [Source:HGNC Symbol;Acc:HGNC:30936]	0.675432	#N/A	#N/A	-0.683017

## Sheet: KS-DEGS Vs Wang et al, 2019
Table S11: Are listed the 116 DEGs in common between the current study and the published RNAseq data of NRF1 overexpression in HEK-293 human cells (Wang et al 2019)
Gene name	Gene stable ID	Chromosome	Gene description	Log2 FC in Liu et al 2019	Log2 FC in Wang et al 2019 (NFR1 Alpha Vs Control)	Log2 FC in Wang et al 2019 (NFR1 Beta Vs Control)	Log2 FC in the present study
AADAT	ENSG00000109576	4	aminoadipate aminotransferase [Source:HGNC Symbol;Acc:HGNC:17929]	#N/A	#N/A	1.1937	0.497532
ABCB10	ENSG00000135776	1	ATP binding cassette subfamily B member 10 [Source:HGNC Symbol;Acc:HGNC:41]	-0.343708	#N/A	1.19632	0.965053
ADCYAP1R1	ENSG00000078549	7	ADCYAP receptor type I [Source:HGNC Symbol;Acc:HGNC:242]	#N/A	-2.14343	#N/A	-0.700632
AHI1	ENSG00000135541	6	Abelson helper integration site 1 [Source:HGNC Symbol;Acc:HGNC:21575]	#N/A	1.84363	2.14123	-0.644422
ANLN	ENSG00000011426	7	anillin actin binding protein [Source:HGNC Symbol;Acc:HGNC:14082]	0.178289	1.60013	1.37429	-0.256925
AP1S2	ENSG00000182287	X	adaptor related protein complex 1 subunit sigma 2 [Source:HGNC Symbol;Acc:HGNC:560]	#N/A	#N/A	1.11266	0.944058
ARID4B	ENSG00000054267	1	AT-rich interaction domain 4B [Source:HGNC Symbol;Acc:HGNC:15550]	#N/A	1.72088	1.1565	-0.283401
ARL5A	ENSG00000162980	2	ADP ribosylation factor like GTPase 5A [Source:HGNC Symbol;Acc:HGNC:696]	#N/A	#N/A	1.37286	0.467484
ASNSD1	ENSG00000138381	2	asparagine synthetase domain containing 1 [Source:HGNC Symbol;Acc:HGNC:24910]	#N/A	1.20082	2.08048	0.368404
ATP11B	ENSG00000058063	3	ATPase phospholipid transporting 11B (putative) [Source:HGNC Symbol;Acc:HGNC:13553]	#N/A	1.31656	1.47307	0.299209
B3GNT5	ENSG00000176597	3	UDP-GlcNAc:betaGal beta-1,3-N-acetylglucosaminyltransferase 5 [Source:HGNC Symbol;Acc:HGNC:15684]	#N/A	1.53995	1.69923	0.597953
BRCA1	ENSG00000012048	17	BRCA1 DNA repair associated [Source:HGNC Symbol;Acc:HGNC:1100]	#N/A	1.24224	#N/A	0.283093
C5orf24	ENSG00000181904	5	chromosome 5 open reading frame 24 [Source:HGNC Symbol;Acc:HGNC:26746]	#N/A	1.06602	1.50492	0.352491
CABYR	ENSG00000154040	18	calcium binding tyrosine phosphorylation regulated [Source:HGNC Symbol;Acc:HGNC:15569]	#N/A	#N/A	1.47465	-1.17801
CACNA2D1	ENSG00000153956	7	calcium voltage-gated channel auxiliary subunit alpha2delta 1 [Source:HGNC Symbol;Acc:HGNC:1399]	0.330926	#N/A	1.6673	0.441041
CCDC138	ENSG00000163006	2	coiled-coil domain containing 138 [Source:HGNC Symbol;Acc:HGNC:26531]	#N/A	2.55787	2.27051	0.481604
CDO1	ENSG00000129596	5	cysteine dioxygenase type 1 [Source:HGNC Symbol;Acc:HGNC:1795]	2.35426	1.10784	1.5132	-0.923728
CEP170	ENSG00000143702	1	centrosomal protein 170 [Source:HGNC Symbol;Acc:HGNC:28920]	0.396391	1.84466	1.71788	-0.461045
CEP63	ENSG00000182923	3	centrosomal protein 63 [Source:HGNC Symbol;Acc:HGNC:25815]	#N/A	2.27901	#N/A	-0.552978
CHMP2B	ENSG00000083937	3	charged multivesicular body protein 2B [Source:HGNC Symbol;Acc:HGNC:24537]	#N/A	1.02295	#N/A	0.488688
CHORDC1	ENSG00000110172	11	cysteine and histidine rich domain containing 1 [Source:HGNC Symbol;Acc:HGNC:14525]	0.427284	1.85219	1.74569	-0.566361
CLGN	ENSG00000153132	4	calmegin [Source:HGNC Symbol;Acc:HGNC:2060]	2.34415	1.45506	#N/A	-1.48908
CLK1	ENSG00000013441	2	CDC like kinase 1 [Source:HGNC Symbol;Acc:HGNC:2068]	#N/A	#N/A	1.66061	-0.637497
CNTN1	ENSG00000018236	12	contactin 1 [Source:HGNC Symbol;Acc:HGNC:2171]	1.25891	1.49665	-2.79737	-0.691813
CPNE3	ENSG00000085719	8	copine 3 [Source:HGNC Symbol;Acc:HGNC:2316]	0.203882	#N/A	1.15573	0.321925
CXCL12	ENSG00000107562	10	C-X-C motif chemokine ligand 12 [Source:HGNC Symbol;Acc:HGNC:10672]	#N/A	#N/A	5.99913	-0.730305
DNA2	ENSG00000138346	10	DNA replication helicase/nuclease 2 [Source:HGNC Symbol;Acc:HGNC:2939]	#N/A	1.01157	1.35213	0.514947
EGR1	ENSG00000120738	5	early growth response 1 [Source:HGNC Symbol;Acc:HGNC:3238]	#N/A	#N/A	-1.03434	-1.63837
EID1	ENSG00000255302	15	EP300 interacting inhibitor of differentiation 1 [Source:HGNC Symbol;Acc:HGNC:1191]	#N/A	#N/A	1.29552	0.587831
EIF1AX	ENSG00000173674	X	eukaryotic translation initiation factor 1A X-linked [Source:HGNC Symbol;Acc:HGNC:3250]	#N/A	#N/A	1.44401	0.592225
ELF1	ENSG00000120690	13	E74 like ETS transcription factor 1 [Source:HGNC Symbol;Acc:HGNC:3316]	#N/A	1.10909	1.20536	-0.478659
EMILIN2	ENSG00000132205	18	elastin microfibril interfacer 2 [Source:HGNC Symbol;Acc:HGNC:19881]	#N/A	-1.30321	#N/A	-0.866791
EPC2	ENSG00000135999	2	enhancer of polycomb homolog 2 [Source:HGNC Symbol;Acc:HGNC:24543]	#N/A	#N/A	1.36362	-0.296182
ESYT2	ENSG00000117868	7	extended synaptotagmin 2 [Source:HGNC Symbol;Acc:HGNC:22211]	#N/A	#N/A	1.20129	-0.562039
ETS1	ENSG00000134954	11	ETS proto-oncogene 1, transcription factor [Source:HGNC Symbol;Acc:HGNC:3488]	-0.239561	#N/A	1.26153	0.674599
ETV4	ENSG00000175832	17	ETS variant transcription factor 4 [Source:HGNC Symbol;Acc:HGNC:3493]	-0.605997	#N/A	-1.46919	-0.548877
FAM135A	ENSG00000082269	6	family with sequence similarity 135 member A [Source:HGNC Symbol;Acc:HGNC:21084]	0.538895	1.58387	#N/A	0.427502
FAM200A	ENSG00000221909	7	family with sequence similarity 200 member A [Source:HGNC Symbol;Acc:HGNC:25401]	#N/A	#N/A	2.00183	0.435388
FARP2	ENSG00000006607	2	FERM, ARH/RhoGEF and pleckstrin domain protein 2 [Source:HGNC Symbol;Acc:HGNC:16460]	#N/A	#N/A	1.07321	0.301106
FARSB	ENSG00000116120	2	phenylalanyl-tRNA synthetase subunit beta [Source:HGNC Symbol;Acc:HGNC:17800]	0.356379	#N/A	1.19892	0.543605
FLNC	ENSG00000128591	7	filamin C [Source:HGNC Symbol;Acc:HGNC:3756]	0.899093	#N/A	3.38585	0.766309
FN1	ENSG00000115414	2	fibronectin 1 [Source:HGNC Symbol;Acc:HGNC:3778]	-0.467479	#N/A	1.54358	-0.969841
GINS2	ENSG00000131153	16	GINS complex subunit 2 [Source:HGNC Symbol;Acc:HGNC:24575]	-0.396249	-1.02872	#N/A	0.599755
GLMN	ENSG00000174842	1	glomulin, FKBP associated protein [Source:HGNC Symbol;Acc:HGNC:14373]	#N/A	1.30481	#N/A	0.778323
GLS	ENSG00000115419	2	glutaminase [Source:HGNC Symbol;Acc:HGNC:4331]	0.446061	#N/A	1.17776	0.705187
GSKIP	ENSG00000100744	14	GSK3B interacting protein [Source:HGNC Symbol;Acc:HGNC:20343]	0.433431	#N/A	1.07983	0.586885
GSPT2	ENSG00000189369	X	G1 to S phase transition 2 [Source:HGNC Symbol;Acc:HGNC:4622]	#N/A	#N/A	1.02472	-0.327658
HAUS3	ENSG00000214367	4	HAUS augmin like complex subunit 3 [Source:HGNC Symbol;Acc:HGNC:28719]	#N/A	#N/A	1.37472	0.564915
HMOX1	ENSG00000100292	22	heme oxygenase 1 [Source:HGNC Symbol;Acc:HGNC:5013]	5.56024	1.58284	1.99835	-0.299242
HSD11B2	ENSG00000176387	16	hydroxysteroid 11-beta dehydrogenase 2 [Source:HGNC Symbol;Acc:HGNC:5209]	#N/A	#N/A	-1.7255	0.685511
IGFBP5	ENSG00000115461	2	insulin like growth factor binding protein 5 [Source:HGNC Symbol;Acc:HGNC:5474]	-0.493912	#N/A	1.84359	-0.90609
INPP5D	ENSG00000168918	2	inositol polyphosphate-5-phosphatase D [Source:HGNC Symbol;Acc:HGNC:6079]	-1.00322	#N/A	1.6558	-2.17918
INTS6	ENSG00000102786	13	integrator complex subunit 6 [Source:HGNC Symbol;Acc:HGNC:14879]	#N/A	1.31246	1.09816	-0.375213
IQGAP2	ENSG00000145703	5	IQ motif containing GTPase activating protein 2 [Source:HGNC Symbol;Acc:HGNC:6111]	#N/A	2.09919	1.57295	-0.598134
KCTD1	ENSG00000134504	18	potassium channel tetramerization domain containing 1 [Source:HGNC Symbol;Acc:HGNC:18249]	#N/A	#N/A	1.00823	-0.583472
KDM3A	ENSG00000115548	2	lysine demethylase 3A [Source:HGNC Symbol;Acc:HGNC:20815]	#N/A	#N/A	1.01447	-0.445647
KDM6A	ENSG00000147050	X	lysine demethylase 6A [Source:HGNC Symbol;Acc:HGNC:12637]	#N/A	#N/A	1.37273	0.47512
KIAA0232	ENSG00000170871	4	KIAA0232 [Source:HGNC Symbol;Acc:HGNC:28992]	0.534539	#N/A	1.20898	0.346691
KIAA1143	ENSG00000163807	3	KIAA1143 [Source:HGNC Symbol;Acc:HGNC:29198]	#N/A	1.2989	1.44834	-0.646723
KLHL14	ENSG00000197705	18	kelch like family member 14 [Source:HGNC Symbol;Acc:HGNC:29266]	#N/A	#N/A	1.23434	-0.75286
LCA5	ENSG00000135338	6	lebercilin LCA5 [Source:HGNC Symbol;Acc:HGNC:31923]	#N/A	2.94049	#N/A	-0.554089
LIN54	ENSG00000189308	4	lin-54 DREAM MuvB core complex component [Source:HGNC Symbol;Acc:HGNC:25397]	0.868086	1.1815	#N/A	-0.606343
LINC00641	ENSG00000258441	14	long intergenic non-protein coding RNA 641 [Source:HGNC Symbol;Acc:HGNC:27511]	#N/A	1.28841	1.3757	0.768589
LRRC58	ENSG00000163428	3	leucine rich repeat containing 58 [Source:HGNC Symbol;Acc:HGNC:26968]	0.318529	1.46846	1.33466	0.498914
MAFB	ENSG00000204103	20	MAF bZIP transcription factor B [Source:HGNC Symbol;Acc:HGNC:6408]	#N/A	#N/A	1.03712	-1.46908
MAOA	ENSG00000189221	X	monoamine oxidase A [Source:HGNC Symbol;Acc:HGNC:6833]	0.53615	#N/A	1.16086	-1.3327
MAP7D3	ENSG00000129680	X	MAP7 domain containing 3 [Source:HGNC Symbol;Acc:HGNC:25742]	#N/A	1.57972	1.1499	-0.421272
MID1	ENSG00000101871	X	midline 1 [Source:HGNC Symbol;Acc:HGNC:7095]	#N/A	#N/A	1.16148	-1.038
MMS22L	ENSG00000146263	6	MMS22 like, DNA repair protein [Source:HGNC Symbol;Acc:HGNC:21475]	#N/A	1.11182	#N/A	0.371321
MTMR10	ENSG00000166912	15	myotubularin related protein 10 [Source:HGNC Symbol;Acc:HGNC:25999]	0.497326	#N/A	1.02165	-0.531082
MTMR6	ENSG00000139505	13	myotubularin related protein 6 [Source:HGNC Symbol;Acc:HGNC:7453]	#N/A	1.70988	1.69582	0.718589
NQO1	ENSG00000181019	16	NAD(P)H quinone dehydrogenase 1 [Source:HGNC Symbol;Acc:HGNC:2874]	0.561858	-1.79024	-1.28761	0.978838
NRP2	ENSG00000118257	2	neuropilin 2 [Source:HGNC Symbol;Acc:HGNC:8005]	#N/A	#N/A	1.11369	-0.564476
NSRP1	ENSG00000126653	17	nuclear speckle splicing regulatory protein 1 [Source:HGNC Symbol;Acc:HGNC:25305]	#N/A	1.39238	#N/A	-0.392419
NUSAP1	ENSG00000137804	15	nucleolar and spindle associated protein 1 [Source:HGNC Symbol;Acc:HGNC:18538]	#N/A	#N/A	1.0551	-0.691786
OCLN	ENSG00000197822	5	occludin [Source:HGNC Symbol;Acc:HGNC:8104]	#N/A	#N/A	1.06323	-0.54344
OSBPL1A	ENSG00000141447	18	oxysterol binding protein like 1A [Source:HGNC Symbol;Acc:HGNC:16398]	#N/A	#N/A	1.6638	-0.485042
PDCD6IP	ENSG00000170248	3	programmed cell death 6 interacting protein [Source:HGNC Symbol;Acc:HGNC:8766]	0.340378	#N/A	1.28863	-0.36067
PHF21A	ENSG00000135365	11	PHD finger protein 21A [Source:HGNC Symbol;Acc:HGNC:24156]	-1.10034	#N/A	1.5038	-0.685537
PI4K2B	ENSG00000038210	4	phosphatidylinositol 4-kinase type 2 beta [Source:HGNC Symbol;Acc:HGNC:18215]	#N/A	#N/A	1.16589	0.754057
PLCB4	ENSG00000101333	20	phospholipase C beta 4 [Source:HGNC Symbol;Acc:HGNC:9059]	#N/A	2.15348	#N/A	-1.06576
PLS1	ENSG00000120756	3	plastin 1 [Source:HGNC Symbol;Acc:HGNC:9090]	-0.779206	1.08948	#N/A	-0.417395
PTPRD	ENSG00000153707	9	protein tyrosine phosphatase receptor type D [Source:HGNC Symbol;Acc:HGNC:9668]	#N/A	#N/A	1.27413	-0.378261
PTPRM	ENSG00000173482	18	protein tyrosine phosphatase receptor type M [Source:HGNC Symbol;Acc:HGNC:9675]	0.505825	#N/A	1.32127	-1.16635
PWWP2A	ENSG00000170234	5	PWWP domain containing 2A [Source:HGNC Symbol;Acc:HGNC:29406]	#N/A	1.11438	#N/A	-0.586454
RMI1	ENSG00000178966	9	RecQ mediated genome instability 1 [Source:HGNC Symbol;Acc:HGNC:25764]	#N/A	1.52545	#N/A	0.675328
RNASEH2B	ENSG00000136104	13	ribonuclease H2 subunit B [Source:HGNC Symbol;Acc:HGNC:25671]	#N/A	1.17968	#N/A	0.668948
RNF138	ENSG00000134758	18	ring finger protein 138 [Source:HGNC Symbol;Acc:HGNC:17765]	#N/A	#N/A	1.18613	0.545905
RSPO4	ENSG00000101282	20	R-spondin 4 [Source:HGNC Symbol;Acc:HGNC:16175]	#N/A	-2.21409	#N/A	-0.568753
RSRC2	ENSG00000111011	12	arginine and serine rich coiled-coil 2 [Source:HGNC Symbol;Acc:HGNC:30559]	0.505531	1.43857	1.02736	-0.456788
SCML2	ENSG00000102098	X	Scm polycomb group protein like 2 [Source:HGNC Symbol;Acc:HGNC:10581]	#N/A	#N/A	1.02929	-0.407538
SEC31A	ENSG00000138674	4	SEC31 homolog A, COPII coat complex component [Source:HGNC Symbol;Acc:HGNC:17052]	#N/A	#N/A	1.10122	-0.447903
SESTD1	ENSG00000187231	2	SEC14 and spectrin domain containing 1 [Source:HGNC Symbol;Acc:HGNC:18379]	#N/A	#N/A	1.58969	0.614842
SGTB	ENSG00000197860	5	small glutamine rich tetratricopeptide repeat containing beta [Source:HGNC Symbol;Acc:HGNC:23567]	0.583937	#N/A	1.41369	0.531873
SLC2A3	ENSG00000059804	12	solute carrier family 2 member 3 [Source:HGNC Symbol;Acc:HGNC:11007]	0.600254	-1.38274	#N/A	-1.10354
SLC36A4	ENSG00000180773	11	solute carrier family 36 member 4 [Source:HGNC Symbol;Acc:HGNC:19660]	0.49866	1.04002	#N/A	0.645472
SLC38A2	ENSG00000134294	12	solute carrier family 38 member 2 [Source:HGNC Symbol;Acc:HGNC:13448]	-0.467914	1.05973	1.11592	0.46542
SMARCAD1	ENSG00000163104	4	SWI/SNF-related, matrix-associated actin-dependent regulator of chromatin, subfamily a, containing DEAD/H box 1 [Source:HGNC Symbol;Acc:HGNC:18398]	#N/A	1.38053	1.55627	0.295357
SULT1A1	ENSG00000196502	16	sulfotransferase family 1A member 1 [Source:HGNC Symbol;Acc:HGNC:11453]	2.35692	#N/A	-1.33104	0.932313
TFAM	ENSG00000108064	10	transcription factor A, mitochondrial [Source:HGNC Symbol;Acc:HGNC:11741]	0.143198	1.02874	#N/A	0.567954
TFRC	ENSG00000072274	3	transferrin receptor [Source:HGNC Symbol;Acc:HGNC:11763]	0.326723	#N/A	1.43197	0.981575
TNRC6B	ENSG00000100354	22	trinucleotide repeat containing adaptor 6B [Source:HGNC Symbol;Acc:HGNC:29190]	#N/A	#N/A	1.03193	-0.513179
TRMT10C	ENSG00000174173	3	tRNA methyltransferase 10C, mitochondrial RNase P subunit [Source:HGNC Symbol;Acc:HGNC:26022]	0.260046	1.14237	#N/A	0.593089
TSPO	ENSG00000100300	22	translocator protein [Source:HGNC Symbol;Acc:HGNC:1158]	-0.996766	#N/A	-1.3214	0.823029
USP32	ENSG00000170832	17	ubiquitin specific peptidase 32 [Source:HGNC Symbol;Acc:HGNC:19143]	0.320304	#N/A	1.208	-0.633969
XIST	ENSG00000229807	X	X inactive specific transcript [Source:HGNC Symbol;Acc:HGNC:12810]	#N/A	1.03196	1.50928	11.4347
YEATS4	ENSG00000127337	12	YEATS domain containing 4 [Source:HGNC Symbol;Acc:HGNC:24859]	-0.707905	#N/A	1.06582	0.633828
ZBTB21	ENSG00000173276	21	zinc finger and BTB domain containing 21 [Source:HGNC Symbol;Acc:HGNC:13083]	0.320971	1.65684	1.73788	-0.666481
ZFP30	ENSG00000120784	19	ZFP30 zinc finger protein [Source:HGNC Symbol;Acc:HGNC:29555]	-0.697788	1.63976	1.6457	0.403871
ZFX	ENSG00000005889	X	zinc finger protein X-linked [Source:HGNC Symbol;Acc:HGNC:12869]	0.432494	1.52121	2.31632	0.663909
ZNF184	ENSG00000096654	6	zinc finger protein 184 [Source:HGNC Symbol;Acc:HGNC:12975]	#N/A	1.89199	#N/A	-0.45086
ZNF367	ENSG00000165244	9	zinc finger protein 367 [Source:HGNC Symbol;Acc:HGNC:18320]	#N/A	1.18576	1.15504	0.543085
ZNF440	ENSG00000171295	19	zinc finger protein 440 [Source:HGNC Symbol;Acc:HGNC:20874]	#N/A	#N/A	2.02876	-0.513588
ZNF521	ENSG00000198795	18	zinc finger protein 521 [Source:HGNC Symbol;Acc:HGNC:24605]	#N/A	#N/A	1.60938	-1.0446
ZNF639	ENSG00000121864	3	zinc finger protein 639 [Source:HGNC Symbol;Acc:HGNC:30950]	#N/A	1.04002	1.10206	0.505239
ZYG11B	ENSG00000162378	1	zyg-11 family member B, cell cycle regulator [Source:HGNC Symbol;Acc:HGNC:25820]	#N/A	#N/A	1.20853	0.40439

## Sheet: KS-DEGs Vs Liu et al Vs Wang et
Table S11: Are listed the 46 DEGs in common between the current study and the two published RNAseq data of NRF1 overexpression (From Liu et al 2019 and Wang et al 2019)
Gene name	Gene stable ID	Chromosome	Gene description	Log2 FC in Liu et al 2019	Log2 FC in Wang et al 2019 (NFR1 Alpha Vs Control)	Log2 FC in Wang et al 2019 (NFR1 Beta Vs Control)	Log2 FC in the present study
ABCB10	ENSG00000135776	1	ATP binding cassette subfamily B member 10 [Source:HGNC Symbol;Acc:HGNC:41]	-0.343708	#N/A	1.19632	0.965053
ANLN	ENSG00000011426	7	anillin actin binding protein [Source:HGNC Symbol;Acc:HGNC:14082]	0.178289	1.60013	1.37429	-0.256925
CACNA2D1	ENSG00000153956	7	calcium voltage-gated channel auxiliary subunit alpha2delta 1 [Source:HGNC Symbol;Acc:HGNC:1399]	0.330926	#N/A	1.6673	0.441041
CDO1	ENSG00000129596	5	cysteine dioxygenase type 1 [Source:HGNC Symbol;Acc:HGNC:1795]	2.35426	1.10784	1.5132	-0.923728
CEP170	ENSG00000143702	1	centrosomal protein 170 [Source:HGNC Symbol;Acc:HGNC:28920]	0.396391	1.84466	1.71788	-0.461045
CHORDC1	ENSG00000110172	11	cysteine and histidine rich domain containing 1 [Source:HGNC Symbol;Acc:HGNC:14525]	0.427284	1.85219	1.74569	-0.566361
CLGN	ENSG00000153132	4	calmegin [Source:HGNC Symbol;Acc:HGNC:2060]	2.34415	1.45506	#N/A	-1.48908
CNTN1	ENSG00000018236	12	contactin 1 [Source:HGNC Symbol;Acc:HGNC:2171]	1.25891	1.49665	-2.79737	-0.691813
CPNE3	ENSG00000085719	8	copine 3 [Source:HGNC Symbol;Acc:HGNC:2316]	0.203882	#N/A	1.15573	0.321925
ETS1	ENSG00000134954	11	ETS proto-oncogene 1, transcription factor [Source:HGNC Symbol;Acc:HGNC:3488]	-0.239561	#N/A	1.26153	0.674599
ETV4	ENSG00000175832	17	ETS variant transcription factor 4 [Source:HGNC Symbol;Acc:HGNC:3493]	-0.605997	#N/A	-1.46919	-0.548877
FAM135A	ENSG00000082269	6	family with sequence similarity 135 member A [Source:HGNC Symbol;Acc:HGNC:21084]	0.538895	1.58387	#N/A	0.427502
FARSB	ENSG00000116120	2	phenylalanyl-tRNA synthetase subunit beta [Source:HGNC Symbol;Acc:HGNC:17800]	0.356379	#N/A	1.19892	0.543605
FLNC	ENSG00000128591	7	filamin C [Source:HGNC Symbol;Acc:HGNC:3756]	0.899093	#N/A	3.38585	0.766309
FN1	ENSG00000115414	2	fibronectin 1 [Source:HGNC Symbol;Acc:HGNC:3778]	-0.467479	#N/A	1.54358	-0.969841
GINS2	ENSG00000131153	16	GINS complex subunit 2 [Source:HGNC Symbol;Acc:HGNC:24575]	-0.396249	-1.02872	#N/A	0.599755
GLS	ENSG00000115419	2	glutaminase [Source:HGNC Symbol;Acc:HGNC:4331]	0.446061	#N/A	1.17776	0.705187
GSKIP	ENSG00000100744	14	GSK3B interacting protein [Source:HGNC Symbol;Acc:HGNC:20343]	0.433431	#N/A	1.07983	0.586885
HMOX1	ENSG00000100292	22	heme oxygenase 1 [Source:HGNC Symbol;Acc:HGNC:5013]	5.56024	1.58284	1.99835	-0.299242
IGFBP5	ENSG00000115461	2	insulin like growth factor binding protein 5 [Source:HGNC Symbol;Acc:HGNC:5474]	-0.493912	#N/A	1.84359	-0.90609
INPP5D	ENSG00000168918	2	inositol polyphosphate-5-phosphatase D [Source:HGNC Symbol;Acc:HGNC:6079]	-1.00322	#N/A	1.6558	-2.17918
KIAA0232	ENSG00000170871	4	KIAA0232 [Source:HGNC Symbol;Acc:HGNC:28992]	0.534539	#N/A	1.20898	0.346691
LIN54	ENSG00000189308	4	lin-54 DREAM MuvB core complex component [Source:HGNC Symbol;Acc:HGNC:25397]	0.868086	1.1815	#N/A	-0.606343
LRRC58	ENSG00000163428	3	leucine rich repeat containing 58 [Source:HGNC Symbol;Acc:HGNC:26968]	0.318529	1.46846	1.33466	0.498914
MAOA	ENSG00000189221	X	monoamine oxidase A [Source:HGNC Symbol;Acc:HGNC:6833]	0.53615	#N/A	1.16086	-1.3327
MTMR10	ENSG00000166912	15	myotubularin related protein 10 [Source:HGNC Symbol;Acc:HGNC:25999]	0.497326	#N/A	1.02165	-0.531082
NQO1	ENSG00000181019	16	NAD(P)H quinone dehydrogenase 1 [Source:HGNC Symbol;Acc:HGNC:2874]	0.561858	-1.79024	-1.28761	0.978838
PDCD6IP	ENSG00000170248	3	programmed cell death 6 interacting protein [Source:HGNC Symbol;Acc:HGNC:8766]	0.340378	#N/A	1.28863	-0.36067
PHF21A	ENSG00000135365	11	PHD finger protein 21A [Source:HGNC Symbol;Acc:HGNC:24156]	-1.10034	#N/A	1.5038	-0.685537
PLS1	ENSG00000120756	3	plastin 1 [Source:HGNC Symbol;Acc:HGNC:9090]	-0.779206	1.08948	#N/A	-0.417395
PTPRM	ENSG00000173482	18	protein tyrosine phosphatase receptor type M [Source:HGNC Symbol;Acc:HGNC:9675]	0.505825	#N/A	1.32127	-1.16635
RSRC2	ENSG00000111011	12	arginine and serine rich coiled-coil 2 [Source:HGNC Symbol;Acc:HGNC:30559]	0.505531	1.43857	1.02736	-0.456788
SGTB	ENSG00000197860	5	small glutamine rich tetratricopeptide repeat containing beta [Source:HGNC Symbol;Acc:HGNC:23567]	0.583937	#N/A	1.41369	0.531873
SLC2A3	ENSG00000059804	12	solute carrier family 2 member 3 [Source:HGNC Symbol;Acc:HGNC:11007]	0.600254	-1.38274	#N/A	-1.10354
SLC36A4	ENSG00000180773	11	solute carrier family 36 member 4 [Source:HGNC Symbol;Acc:HGNC:19660]	0.49866	1.04002	#N/A	0.645472
SLC38A2	ENSG00000134294	12	solute carrier family 38 member 2 [Source:HGNC Symbol;Acc:HGNC:13448]	-0.467914	1.05973	1.11592	0.46542
SULT1A1	ENSG00000196502	16	sulfotransferase family 1A member 1 [Source:HGNC Symbol;Acc:HGNC:11453]	2.35692	#N/A	-1.33104	0.932313
TFAM	ENSG00000108064	10	transcription factor A, mitochondrial [Source:HGNC Symbol;Acc:HGNC:11741]	0.143198	1.02874	#N/A	0.567954
TFRC	ENSG00000072274	3	transferrin receptor [Source:HGNC Symbol;Acc:HGNC:11763]	0.326723	#N/A	1.43197	0.981575
TRMT10C	ENSG00000174173	3	tRNA methyltransferase 10C, mitochondrial RNase P subunit [Source:HGNC Symbol;Acc:HGNC:26022]	0.260046	1.14237	#N/A	0.593089
TSPO	ENSG00000100300	22	translocator protein [Source:HGNC Symbol;Acc:HGNC:1158]	-0.996766	#N/A	-1.3214	0.823029
USP32	ENSG00000170832	17	ubiquitin specific peptidase 32 [Source:HGNC Symbol;Acc:HGNC:19143]	0.320304	#N/A	1.208	-0.633969
YEATS4	ENSG00000127337	12	YEATS domain containing 4 [Source:HGNC Symbol;Acc:HGNC:24859]	-0.707905	#N/A	1.06582	0.633828
ZBTB21	ENSG00000173276	21	zinc finger and BTB domain containing 21 [Source:HGNC Symbol;Acc:HGNC:13083]	0.320971	1.65684	1.73788	-0.666481
ZFP30	ENSG00000120784	19	ZFP30 zinc finger protein [Source:HGNC Symbol;Acc:HGNC:29555]	-0.697788	1.63976	1.6457	0.403871
ZFX	ENSG00000005889	X	zinc finger protein X-linked [Source:HGNC Symbol;Acc:HGNC:12869]	0.432494	1.52121	2.31632	0.663909
