# Supplementary material for: Pseudoautosomal Region 1 Overdosage Affects the Global Transcriptome in iPSCs From Patients With Klinefelter Syndrome and High-Grade X Chromosome Aneuploidies
Source: Front Cell Dev Biol. 2022 Feb 3;9:801597. doi: 10.3389/fcell.2021.801597 (PMC8850648; doi:10.3389/fcell.2021.801597)
Supplement: Supplementary file 8 [file Table4.xlsx]

## Sheet: Common_DEGs_iPSC
Table S4: Common DEGs between the comparison 47,XXY Vs 46,XY and 48,XXXY/49,XXXXY Vs 46, XY in iPSC. The table includes 862 up and down-regulated DEGs with FDR < 0.05 and -LogFC ≥ |0.25| commonly dysregulated in KS and high-grade X-Aneuploidy iPSCs, with a dosage-sensitive pattern of expression. The second sheet (Common X-linked-DEGs_iPSC) lists 65 common DEGs located on the X chromosome and thei…
					47,XXY Vs 46,XY			48-49,KS Vs 46,XY
Gene ID	Gene name	Chromosome	Gene start (bp)	Gene end (bp)	LogFC 47,XXY Vs 46,XY	FDR	pvalue	LogFC 48-49,KS Vs 46,XY	FDR	pvalue
ENSG00000198300	PEG3	19	56810077	56840728	9.4338	0.000232735	5.53101e-06	13.2484	1.4957e-56	5.64758e-60
ENSG00000229807	XIST	X	73820649	73852723	8.83666	1.24878e-74	9.27423e-79	11.4347	1.97628e-224	1.49243e-228
ENSG00000281566	AL157778.1	X	98450688	98892061	1.22492	4.6693e-07	2.12269e-09	3.72178	2.66615e-78	4.02681e-82
ENSG00000243709	LEFTY1	1	225886282	225911382	1.80548	9.93839e-07	5.90473e-09	2.23651	7.33699e-09	1.64559e-10
ENSG00000234787	LINC00458	13	54115783	54142319	1.55007	0.0400765	0.00663725	2.22095	0.00310479	0.000566937
ENSG00000273149	AL138963.4	13	45340039	45341183	1.98264	4.74772e-06	4.09013e-08	2.19524	6.79492e-06	4.08455e-07
ENSG00000056291	NPFFR2	4	72031804	72148067	1.01616	0.000129578	2.65604e-06	2.00916	2.90404e-17	1.09652e-19
ENSG00000147381	MAGEA4	X	151912509	151925170	1.33054	0.000287908	7.32927e-06	1.93131	8.49845e-06	5.27543e-07
ENSG00000133636	NTS	12	85874295	85882992	1.29546	5.50813e-06	4.86793e-08	1.63463	0.00035726	4.23575e-05
ENSG00000104327	CALB1	8	90058608	90095475	0.696297	0.000927992	3.63625e-05	1.61468	2.17304e-11	2.76129e-13
ENSG00000185347	TEDC1	14	105489855	105499575	1.07143	0.000448696	1.36363e-05	1.61296	4.03549e-09	8.62441e-11
ENSG00000143768	LEFTY2	1	225936598	225941383	1.34	8.86455e-12	9.87511e-15	1.57262	4.28886e-13	3.5951e-15
ENSG00000101846	STS	X	7147237	7804358	0.6686	0.00786053	0.000681849	1.56556	2.61365e-08	7.08578e-10
ENSG00000260804	LINC01963	2	216217045	216220192	0.644054	0.00630311	0.000495261	1.5532	8.73108e-08	2.74948e-09
ENSG00000186310	NAP1L3	X	93670930	93673578	0.412005	0.0457972	0.00802003	1.49479	1.16428e-12	1.08146e-14
ENSG00000269994	AL513318.2	9	87008440	87042419	0.969083	6.81059e-08	2.22552e-10	1.41102	3.20827e-10	5.18222e-12
ENSG00000214076	CPSF1P1	22	32269381	32273110	0.934461	0.0199586	0.0025154	1.37907	0.00418021	0.00080782
ENSG00000167393	PPP2R3B	X	333933	386955	0.570917	7.8532e-05	1.37059e-06	1.35935	1.1254e-13	8.07377e-16
ENSG00000236017	ASMTL-AS1	X	1401769	1414028	0.783113	2.53832e-05	3.20471e-07	1.35357	1.29536e-08	3.15754e-10
ENSG00000100413	POLR3H	22	41525799	41544606	0.56956	0.0276679	0.00399812	1.31668	1.15449e-10	1.71752e-12
ENSG00000236871	LINC00106	X	1396427	1399402	0.738002	1.34418e-05	1.47745e-07	1.27309	2.04074e-10	3.14387e-12
ENSG00000197976	AKAP17A	X	1591604	1602520	0.461528	0.00192444	9.77583e-05	1.25542	8.9231e-15	5.25602e-17
ENSG00000183048	SLC25A10	17	81712236	81721016	0.612344	0.0356968	0.00560173	1.2382	1.27074e-05	8.49273e-07
ENSG00000099864	PALM	19	708935	748329	0.865654	7.25924e-07	3.6245e-09	1.23595	8.73117e-06	5.45286e-07
ENSG00000130021	PUDP	X	6667865	7148190	0.649594	1.16838e-24	2.60314e-28	1.17905	4.35583e-44	2.30258e-47
ENSG00000255198	SNHG9	16	1964959	1965509	0.660209	0.0061923	0.000481036	1.17674	2.59924e-06	1.34457e-07
ENSG00000169100	SLC25A6	X	1386152	1392113	0.501671	0.000378089	1.0979e-05	1.13934	4.42052e-14	3.00443e-16
ENSG00000178605	GTPBP6	X	304529	318819	0.409545	0.00591448	0.000449791	1.10633	1.11394e-08	2.65824e-10
ENSG00000141873	SLC39A3	19	2732204	2740028	0.358891	0.0368284	0.00585863	1.10245	3.01439e-14	1.93493e-16
ENSG00000146938	NLGN4X	X	5840637	6228867	0.477268	0.000959734	3.85604e-05	1.0929	2.66218e-16	1.14593e-18
ENSG00000111328	CDK2AP1	12	123250112	123272334	0.31438	0.0118092	0.00120503	1.04814	1.61009e-21	4.01245e-24
ENSG00000148288	GBGT1	9	133152948	133163933	0.659246	0.000138234	2.87453e-06	1.0333	5.87553e-09	1.29118e-10
ENSG00000196700	ZNF512B	20	63956704	63969930	0.443622	0.00950889	0.000889803	1.02622	1.07673e-09	2.00027e-11
ENSG00000176396	EID2	19	39538707	39540161	0.617292	0.000164767	3.57311e-06	1.01866	3.74723e-13	3.08449e-15
ENSG00000248329	APELA	4	164877178	164898965	0.561068	0.000243428	5.80322e-06	1.00322	6.02644e-09	1.32889e-10
ENSG00000267321	SNHG30	17	35568076	35574900	0.502173	0.0058973	0.000448046	0.989546	2.4957e-07	9.02619e-09
ENSG00000072274	TFRC	3	196027183	196082096	0.607853	0.00377166	0.000242854	0.981575	1.14567e-05	7.5011e-07
ENSG00000181019	NQO1	16	69706996	69726668	0.468332	4.9344e-05	7.52946e-07	0.978838	1.18241e-14	7.0541e-17
ENSG00000135776	ABCB10	1	229516582	229558707	0.463924	3.36166e-05	4.69359e-07	0.965053	4.57834e-11	6.32712e-13
ENSG00000114405	C3orf14	3	62318973	62336213	0.344932	0.0221167	0.00288757	0.951677	6.46732e-05	5.66538e-06
ENSG00000099910	KLHL22	22	20441519	20495844	0.54407	0.000245435	5.86928e-06	0.949712	1.91421e-05	1.3688e-06
ENSG00000182287	AP1S2	X	15825806	15854931	0.59132	8.55887e-06	8.19973e-08	0.944058	5.44632e-06	3.1546e-07
ENSG00000249532	MIR302CHG	4	112646476	112650051	0.449857	0.00746769	0.000637235	0.935966	0.000415821	5.08142e-05
ENSG00000175606	TMEM70	8	73972437	73982783	0.525646	1.42614e-06	9.10862e-09	0.934288	5.57131e-07	2.29298e-08
ENSG00000196502	SULT1A1	16	28605196	28623625	0.535232	0.0199633	0.00251747	0.932313	1.05331e-07	3.40444e-09
ENSG00000125863	MKKS	20	10401009	10434222	0.446989	0.000349078	9.82551e-06	0.930197	1.22658e-14	7.41021e-17
ENSG00000214717	ZBED1	X	2486414	2500976	0.372607	0.000339177	9.33638e-06	0.918574	7.48774e-12	8.36872e-14
ENSG00000178814	OPLAH	8	144051266	144063965	0.627949	0.00729802	0.000615711	0.91541	2.69061e-05	2.0258e-06
ENSG00000226328	NUP50-DT	22	45133020	45163781	0.487618	0.00136171	6.18911e-05	0.91482	4.48439e-06	2.49749e-07
ENSG00000174672	BRSK2	11	1389899	1462689	0.361401	0.0367464	0.00584286	0.895328	4.70813e-07	1.85595e-08
ENSG00000169093	ASMTL	X	1403139	1453762	0.476942	1.00443e-06	6.04224e-09	0.89105	9.20297e-11	1.34132e-12
ENSG00000181061	HIGD1A	3	42784298	42804531	0.428566	3.73438e-05	5.32493e-07	0.88289	1.97287e-05	1.42132e-06
ENSG00000081692	JMJD4	1	227730425	227735411	0.391876	0.0424928	0.00719098	0.856223	1.02669e-08	2.42677e-10
ENSG00000176490	DIRAS1	19	2714567	2721372	0.508096	0.00301707	0.000180738	0.855728	2.28918e-10	3.57847e-12
ENSG00000183876	ARSI	5	150296343	150339307	0.409086	0.016148	0.00188763	0.853547	8.70837e-05	8.12176e-06
ENSG00000197982	C1orf122	1	37806979	37809454	0.352892	0.0435084	0.00745766	0.853338	7.51541e-07	3.2516e-08
ENSG00000151366	NDUFC2	11	78068297	78079862	0.638691	0.000582315	1.92378e-05	0.845371	0.000983301	0.000143463
ENSG00000134330	IAH1	2	9473658	9496543	0.857708	4.91908e-08	1.3517e-10	0.837212	2.63948e-09	5.36188e-11
ENSG00000014138	POLA2	11	65261920	65305589	0.357999	0.028803	0.00421189	0.835174	0.000233179	2.55508e-05
ENSG00000183665	TRMT12	8	124450820	124462150	0.60532	1.48345e-05	1.67459e-07	0.835095	0.00019371	2.067e-05
ENSG00000225470	JPX	X	73944182	74070408	0.502524	6.14722e-08	1.91744e-10	0.831582	2.34868e-08	6.19008e-10
ENSG00000263072	ZNF213-AS1	16	3100696	3143734	0.441491	0.0258587	0.00362195	0.831013	5.8116e-06	3.39251e-07
ENSG00000100985	MMP9	20	46008908	46016561	0.708956	0.0027773	0.000163294	0.826817	0.000224298	2.44759e-05
ENSG00000100300	TSPO	22	43151547	43163242	0.619393	0.0336793	0.00519259	0.823029	0.0214692	0.00607825
ENSG00000215146	BX322639.1	10	42331866	42367974	0.902691	0.00476522	0.000333725	0.819294	0.0111465	0.00270961
ENSG00000142208	AKT1	14	104769349	104795751	0.38493	0.000604488	2.06124e-05	0.816086	7.23719e-16	3.55246e-18
ENSG00000188707	ZBED6CL	7	150322639	150332721	0.531829	0.00167198	8.1673e-05	0.81371	0.000734179	0.000100352
ENSG00000134049	IER3IP1	18	47152834	47176364	0.745832	0.00096238	3.88097e-05	0.811465	0.0324963	0.0102863
ENSG00000150540	HNMT	2	137964020	138016364	0.787648	1.3043e-06	8.13675e-09	0.798887	3.36054e-05	2.62408e-06
ENSG00000102931	ARL2BP	16	57245259	57253635	0.293146	0.000764372	2.81029e-05	0.792667	2.42193e-08	6.4563e-10
ENSG00000169084	DHRSX	X	2219506	2502805	0.272793	0.013012	0.00138769	0.787792	2.84738e-08	7.86996e-10
ENSG00000249550	LINC01234	12	113583886	113773726	0.383588	0.0219471	0.00285892	0.787137	6.03953e-09	1.33634e-10
ENSG00000174842	GLMN	1	92246402	92298987	0.452076	0.0027773	0.000162988	0.778323	0.00981214	0.00230447
ENSG00000182378	PLCXD1	X	276322	303356	0.279708	0.000230965	5.45465e-06	0.777956	8.72311e-12	9.88118e-14
ENSG00000258441	LINC00641	14	21200079	21206900	0.323598	0.0195059	0.00242212	0.768589	0.000216997	2.35633e-05
ENSG00000128591	FLNC	7	128830377	128859274	0.609192	2.81922e-06	2.17749e-08	0.766309	0.000231552	2.532e-05
ENSG00000166582	CENPV	17	16342534	16353656	0.287744	0.0110455	0.00109921	0.765696	1.00651e-09	1.84701e-11
ENSG00000197045	GMFB	14	54474484	54489026	0.575632	8.47426e-05	1.49786e-06	0.763472	0.000819227	0.000114947
ENSG00000189306	RRP7A	22	42508344	42519796	0.319688	0.0120691	0.00124438	0.760668	5.17177e-12	5.50687e-14
ENSG00000125454	SLC25A19	17	75272981	75289510	0.28528	0.0194044	0.00240087	0.759851	5.20349e-07	2.09837e-08
ENSG00000170962	PDGFD	11	103907189	104164379	0.320303	0.024373	0.00331972	0.755208	0.00106725	0.000157806
ENSG00000038210	PI4K2B	4	25160663	25279204	0.676956	0.000521486	1.67696e-05	0.754057	0.00642675	0.00137446
ENSG00000184182	UBE2F	2	237966827	238042782	0.395482	0.00074125	2.69274e-05	0.752166	2.76818e-06	1.44869e-07
ENSG00000131323	TRAF3	14	102777449	102911500	0.472465	0.000105626	1.98465e-06	0.750579	2.50838e-06	1.2881e-07
ENSG00000100417	PMM1	22	41576900	41589871	0.454225	0.00772997	0.000664783	0.749095	0.00322372	0.000593522
ENSG00000111642	CHD4	12	6570082	6614524	0.362045	0.00314854	0.000190573	0.748647	6.54849e-09	1.4539e-10
ENSG00000136950	ARPC5L	9	124862130	124877733	0.278662	0.00461633	0.000320558	0.741471	1.04703e-10	1.54184e-12
ENSG00000122643	NT5C3A	7	33014114	33062797	0.529211	3.99623e-05	5.83744e-07	0.728483	0.00268167	0.000475416
ENSG00000143653	SCCPDH	1	246724409	246768137	0.376595	3.90397e-07	1.68162e-09	0.725419	1.94309e-08	4.91569e-10
ENSG00000157992	KRTCAP3	2	27442366	27446481	0.399448	0.0023356	0.000126776	0.719325	2.34623e-08	6.15791e-10
ENSG00000139505	MTMR6	13	25246201	25288009	0.464917	1.00343e-05	1.02839e-07	0.718589	6.30705e-06	3.7246e-07
ENSG00000046653	GPM6B	X	13770939	13938638	0.326087	0.00023203	5.49703e-06	0.714777	1.15032e-05	7.54021e-07
ENSG00000197989	SNHG12	1	28578538	28583132	0.293011	0.0432063	0.00739304	0.712405	5.58178e-05	4.73789e-06
ENSG00000125877	ITPA	20	3208868	3223870	0.429449	0.000348192	9.77473e-06	0.709582	2.03178e-09	4.05067e-11
ENSG00000115419	GLS	2	190880821	190965552	0.367174	0.00246497	0.000138214	0.705187	0.000189506	2.01213e-05
ENSG00000124802	EEF1E1	6	8073360	8102559	0.516076	0.00197312	0.000101111	0.69992	0.0185571	0.00506459
ENSG00000272686	AC006333.1	7	123749068	123751166	0.396186	0.00875765	0.000787636	0.699355	0.000384345	4.63524e-05
ENSG00000188130	MAPK12	22	50245450	50261716	0.564272	7.9883e-06	7.59378e-08	0.699181	0.000399213	4.83867e-05
ENSG00000253341	AC115837.1	8	74603244	74604244	0.475109	0.0116737	0.00118205	0.69638	0.0427898	0.014536
ENSG00000115112	TFCP2L1	2	121216587	121285202	0.419279	0.0299232	0.00445349	0.682669	0.00824316	0.00186501
ENSG00000138600	SPPL2A	15	50702266	50765709	0.299054	0.0165986	0.00196004	0.678143	0.00138196	0.00021343
ENSG00000178966	RMI1	9	83980711	84004074	0.255378	0.0278743	0.00403675	0.675328	0.001404	0.000217353
ENSG00000134954	ETS1	11	128458761	128587558	0.498076	1.27607e-09	2.1797e-12	0.674599	8.46928e-09	1.9571e-10
ENSG00000151552	QDPR	4	17460261	17512206	0.268839	0.0412057	0.00690917	0.670463	7.7255e-10	1.37101e-11
ENSG00000136104	RNASEH2B	13	50909747	51024120	0.250826	0.0289754	0.00426506	0.668948	9.98311e-05	9.55188e-06
ENSG00000002586	CD99	X	2691187	2741309	0.586427	4.68707e-14	3.48093e-17	0.66755	1.67032e-10	2.53537e-12
ENSG00000215252	GOLGA8B	15	34525207	34588503	0.53656	2.82489e-05	3.73435e-07	0.666749	0.000362458	4.30559e-05
ENSG00000005889	ZFX	X	24149173	24216255	0.329688	0.00865003	0.000773901	0.663909	4.21447e-05	3.42135e-06
ENSG00000008324	SS18L2	3	42581840	42595114	0.270236	0.0210419	0.00270349	0.659628	2.78895e-05	2.11667e-06
ENSG00000106077	ABHD11	7	73736094	73738867	0.280759	0.0430233	0.00734255	0.658478	2.58822e-07	9.42093e-09
ENSG00000168924	LETM1	4	1811479	1856156	0.290195	0.0106692	0.00105226	0.654295	1.01251e-08	2.38561e-10
ENSG00000125901	MRPS26	20	3046052	3048250	0.307735	0.027245	0.00389301	0.652562	0.000351035	4.13544e-05
ENSG00000106588	PSMA2	7	42916861	42932185	0.427384	0.000798326	2.98816e-05	0.651467	0.0300516	0.0092978
ENSG00000163950	SLBP	4	1692731	1712344	0.284359	0.000177876	3.94986e-06	0.650993	4.03308e-10	6.70048e-12
ENSG00000172409	CLP1	11	57648992	57661865	0.268128	0.00490229	0.000347329	0.649067	4.79436e-11	6.66186e-13
ENSG00000187653	TMSB4XP8	4	90838903	90839037	0.468775	0.0200377	0.00253281	0.647081	0.0239944	0.00699065
ENSG00000180773	SLC36A4	11	93144174	93197991	0.504951	0.00964572	0.000907621	0.645472	0.0342436	0.0110008
ENSG00000183199	HSP90AB3P	4	87891843	87894015	0.377742	0.00387662	0.000253931	0.645012	0.0100502	0.00237328
ENSG00000156469	MTERF3	8	96239398	96261610	0.293494	0.000863868	3.31689e-05	0.641537	9.29132e-06	5.83076e-07
ENSG00000281398	SNHG4	5	139274102	139284899	0.495982	0.000116855	2.27374e-06	0.636894	0.00830476	0.00188271
ENSG00000186222	BLOC1S4	4	6716174	6717664	0.324939	0.0219773	0.0028661	0.636841	8.32881e-06	5.15755e-07
ENSG00000143815	LBR	1	225401502	225428925	0.267874	0.000445313	1.34272e-05	0.63661	1.35118e-09	2.55094e-11
ENSG00000183527	PSMG1	21	39174769	39183488	0.313233	0.0232485	0.00310786	0.635534	8.83823e-07	3.93789e-08
ENSG00000196449	YRDC	1	37802945	37808208	0.291597	0.000306564	8.12798e-06	0.63488	1.64107e-11	1.98287e-13
ENSG00000127337	YEATS4	12	69359710	69390870	0.390261	0.00504097	0.000363144	0.633828	0.00729296	0.00160848
ENSG00000173267	SNCG	10	86958599	86963258	0.42088	0.0122129	0.00126619	0.630304	0.00155565	0.000245883
ENSG00000267100	ILF3-DT	19	10651862	10653844	0.422306	0.0137574	0.00150805	0.629596	0.0185127	0.00504688
ENSG00000189319	FAM53B	10	124619292	124744378	0.289043	0.0472537	0.00838389	0.61917	0.00108341	0.000160524
ENSG00000115541	HSPE1	2	197500140	197503449	0.315792	0.00735801	0.000622303	0.617709	0.0023117	0.000392615
ENSG00000185024	BRF1	14	105209286	105315589	0.548068	0.00595891	0.000454939	0.616554	0.0156836	0.00409602
ENSG00000187231	SESTD1	2	179101678	179264832	0.402625	9.2711e-07	5.37056e-09	0.614842	1.39417e-05	9.51766e-07
ENSG00000121579	NAA50	3	113716458	113746300	0.40202	0.000146493	3.08979e-06	0.613641	0.000246881	2.73691e-05
ENSG00000212719	LINC02693	17	21428263	21574517	0.536162	1.99128e-16	8.87312e-20	0.611659	1.92819e-09	3.80052e-11
ENSG00000106605	BLVRA	7	43758680	43807342	0.340196	0.000604488	2.07378e-05	0.609906	3.15871e-05	2.42593e-06
ENSG00000093144	ECHDC1	6	127288712	127343609	0.325189	0.00013607	2.81943e-06	0.608811	5.30138e-07	2.16369e-08
ENSG00000104738	MCM4	8	47960185	47978160	0.326417	0.00430033	0.000292544	0.608792	4.56345e-05	3.76072e-06
ENSG00000049656	CLPTM1L	5	1317752	1345099	0.251064	0.0156669	0.00180568	0.608291	1.12703e-08	2.7065e-10
ENSG00000233184	AC093157.1	1	101025844	101090513	0.343362	0.0144356	0.00160812	0.607708	0.00152023	0.000239021
ENSG00000272325	NUDT3	6	34279679	34392669	0.268654	0.00524688	0.000383388	0.606942	2.11253e-12	2.04201e-14
ENSG00000159593	NAE1	16	66802875	66873256	0.357657	0.00169841	8.3521e-05	0.604692	0.0033178	0.0006136
ENSG00000038002	AGA	4	177430774	177442437	0.365639	0.0205896	0.00262855	0.604013	1.41979e-05	9.73548e-07
ENSG00000165490	DDIAS	11	82899975	82958277	0.305135	0.000127766	2.59506e-06	0.600813	1.06564e-06	4.88476e-08
ENSG00000131153	GINS2	16	85676198	85690073	0.278463	0.00366871	0.000233501	0.599755	6.57642e-05	5.79571e-06
ENSG00000176597	B3GNT5	3	183253253	183298504	0.576452	2.37408e-06	1.72788e-08	0.597953	0.000261384	2.91348e-05
ENSG00000198833	UBE2J1	6	89326625	89352722	0.404961	8.49355e-10	1.38773e-12	0.597071	1.92819e-09	3.80162e-11
ENSG00000173674	EIF1AX	X	20124525	20141838	0.391577	3.24234e-05	4.47884e-07	0.592225	1.65661e-05	1.16596e-06
ENSG00000187713	TMEM203	9	137204082	137205648	0.362025	0.00159359	7.6336e-05	0.589751	8.91254e-07	3.98446e-08
ENSG00000255302	EID1	15	48878134	48880173	0.258032	0.0236487	0.00317179	0.587831	1.0029e-06	4.55934e-08
ENSG00000100744	GSKIP	14	96363452	96387288	0.341263	0.00345502	0.000214768	0.586885	0.00358624	0.000674349
ENSG00000029153	ARNTL2	12	27332854	27425289	0.318632	0.0128958	0.00136955	0.585544	0.000735364	0.000100681
ENSG00000132600	PRMT7	16	68310974	68358563	0.263692	0.0377836	0.00609195	0.582823	0.000123967	1.23199e-05
ENSG00000224660	SH3BP5-AS1	3	15254184	15264515	0.555952	0.00164739	7.96475e-05	0.58108	0.00405733	0.000776916
ENSG00000138018	SELENOI	2	26308547	26395891	0.297864	0.000287908	7.33646e-06	0.580759	0.000996334	0.000145515
ENSG00000099622	CIRBP	19	1259384	1274880	0.29856	0.0321367	0.00488077	0.575766	0.0214373	0.00606111
ENSG00000196371	FUT4	11	94543840	94549898	0.368664	5.58788e-05	8.92235e-07	0.574949	0.00029062	3.29029e-05
ENSG00000124532	MRS2	6	24402908	24426194	0.311971	2.48283e-05	3.11622e-07	0.574345	2.16629e-07	7.63978e-09
ENSG00000059122	FLYWCH1	16	2911937	2951208	0.444163	0.0250731	0.00345046	0.572409	0.0162988	0.00430383
ENSG00000232956	SNHG15	7	44983023	44986961	0.326805	0.00215991	0.000114211	0.572382	8.64695e-07	3.83308e-08
ENSG00000108064	TFAM	10	58385345	58399220	0.298404	0.000950105	3.78207e-05	0.567954	3.43328e-05	2.69752e-06
ENSG00000162910	MRPL55	1	228106679	228109312	0.30403	0.0439994	0.00762024	0.567344	0.000960667	0.000139798
ENSG00000214367	HAUS3	4	2078998	2242276	0.282043	0.00269034	0.000156445	0.564915	0.00278343	0.000497326
ENSG00000167136	ENDOG	9	128818500	128822676	0.42904	0.020582	0.00262606	0.563844	0.00529523	0.001079
ENSG00000083807	SLC27A5	19	58479512	58512413	0.262087	0.0246944	0.00338001	0.560065	7.33669e-05	6.61532e-06
ENSG00000182636	NDN	15	23685400	23687305	0.28662	0.0252137	0.00348292	0.5569	0.000197987	2.11713e-05
ENSG00000196943	NOP9	14	24299850	24309124	0.246122	0.0257599	0.00359855	0.556832	2.3005e-05	1.68863e-06
ENSG00000152495	CAMK4	5	111223653	111494886	0.253403	0.0258267	0.00361555	0.553774	2.01362e-05	1.45525e-06
ENSG00000111275	ALDH2	12	111766887	111817532	0.385514	0.000705147	2.51894e-05	0.551519	0.00262613	0.000460495
ENSG00000126953	TIMM8A	X	101345661	101348742	0.29499	0.00155236	7.33234e-05	0.551062	1.44775e-05	9.96e-07
ENSG00000100532	CGRRF1	14	54509812	54539292	0.330491	0.00200106	0.000102839	0.550499	0.000947365	0.000137381
ENSG00000160298	C21orf58	21	46300181	46323875	0.45509	0.00991326	0.000942367	0.546314	0.0247779	0.00726198
ENSG00000134758	RNF138	18	32091874	32131561	0.367042	0.000530547	1.7182e-05	0.545905	0.00366657	0.000692501
ENSG00000279495	AL928654.4	14	105370418	105372918	0.562893	6.19115e-07	2.94269e-09	0.544934	0.002521	0.00043542
ENSG00000088766	CRLS1	20	6006093	6040053	0.407355	0.00324887	0.000198616	0.541964	0.0430734	0.0146636
ENSG00000170779	CDCA4	14	105009573	105021083	0.309993	0.0375268	0.00601037	0.541586	0.000444833	5.51064e-05
ENSG00000135636	DYSF	2	71453722	71686768	0.481741	2.136e-13	2.06223e-16	0.539884	2.28872e-06	1.16147e-07
ENSG00000133740	E2F5	8	85177154	85217158	0.301373	0.00334511	0.0002057	0.539555	0.00241815	0.000414895
ENSG00000163964	PIGX	3	196639775	196736007	0.450803	5.138e-08	1.45001e-10	0.532491	3.672e-05	2.90055e-06
ENSG00000197860	SGTB	5	65665928	65723035	0.330582	4.15341e-05	6.1692e-07	0.531873	4.062e-05	3.26997e-06
ENSG00000129084	PSMA1	11	14504874	14643635	0.343641	0.00501167	0.000359184	0.529766	0.0162259	0.004274
ENSG00000156374	PCGF6	10	103302796	103351144	0.311698	0.000429343	1.28181e-05	0.526699	0.000945694	0.000136762
ENSG00000277443	MARCKS	6	113857345	113863475	0.457424	0.00278613	0.000164085	0.525603	0.00830833	0.00188415
ENSG00000273899	NOL12	22	37681673	37693476	0.344959	0.013013	0.00138876	0.523242	0.00656169	0.00141174
ENSG00000273344	PAXIP1-AS1	7	155003448	155005703	0.5443	9.39421e-06	9.27909e-08	0.516651	0.00225901	0.000381108
ENSG00000169756	LIMS1	2	108534355	108687246	0.326768	0.00120759	5.30927e-05	0.51644	0.000396031	4.78814e-05
ENSG00000138346	DNA2	10	68414064	68472121	0.324971	0.000111589	2.12984e-06	0.514947	0.00377602	0.000716642
ENSG00000120742	SERP1	3	150541998	150603228	0.412563	0.000111368	2.11574e-06	0.511312	0.00939412	0.00218572
ENSG00000121864	ZNF639	3	179323031	179338583	0.294	0.000281509	7.1292e-06	0.505239	0.0004162	5.098e-05
ENSG00000197951	ZNF71	19	56595264	56626481	0.289531	0.0156055	0.00179292	0.503197	6.34719e-05	5.52179e-06
ENSG00000189143	CLDN4	7	73799542	73832693	0.327598	0.0361587	0.00570107	0.500223	0.0119159	0.00294522
ENSG00000163428	LRRC58	3	120324509	120349354	0.515689	4.63895e-06	3.96197e-08	0.498914	0.0109827	0.00266065
ENSG00000102178	UBL4A	X	154483717	154486615	0.310524	0.000809258	3.04711e-05	0.498271	0.000470897	5.93511e-05
ENSG00000128951	DUT	15	48331011	48343373	0.331528	3.20911e-05	4.4091e-07	0.497746	8.02208e-08	2.50198e-09
ENSG00000101557	USP14	18	158383	214629	0.316826	6.61725e-05	1.11066e-06	0.495822	0.00106535	0.000157445
ENSG00000008130	NADK	1	1751232	1780457	0.313569	0.0087987	0.000796056	0.494923	0.00112748	0.000168074
ENSG00000174695	TMEM167A	5	83052846	83077863	0.276475	0.011042	0.00109805	0.494769	0.00441102	0.000866019
ENSG00000182108	DEXI	16	10928891	10942468	0.399404	0.000472739	1.45701e-05	0.493956	0.00580383	0.00120937
ENSG00000114529	C3orf52	3	112086335	112131004	0.393121	0.000604488	2.06401e-05	0.489067	0.00797704	0.00179276
ENSG00000083937	CHMP2B	3	87227271	87255556	0.302066	0.00107811	4.52382e-05	0.488688	0.00263544	0.00046275
ENSG00000162368	CMPK1	1	47333797	47378839	0.275034	0.00935622	0.000864399	0.486459	0.00483563	0.00096698
ENSG00000183161	FANCF	11	22622533	22625823	0.38731	0.000927992	3.63892e-05	0.485224	0.00102999	0.000151052
ENSG00000163006	CCDC138	2	108786757	108885477	0.352417	0.000346098	9.69023e-06	0.481604	0.000216997	2.35645e-05
ENSG00000084090	STARD7	2	96184859	96208825	0.278148	0.00212469	0.00011156	0.477727	1.54359e-05	1.07126e-06
ENSG00000205208	C4orf46	4	158666675	158672255	0.263183	9.01337e-05	1.61993e-06	0.476648	1.09656e-06	5.0762e-08
ENSG00000147050	KDM6A	X	44873177	45112602	0.348587	0.00357905	0.000225402	0.47512	4.34254e-05	3.55812e-06
ENSG00000253320	AZIN1-AS1	8	102864271	103002424	0.339421	0.0388747	0.00636026	0.473833	0.00774613	0.0017315
ENSG00000134308	YWHAQ	2	9583967	9630997	0.267099	0.00169869	8.37674e-05	0.471218	0.000848282	0.000120177
ENSG00000160360	GPSM1	9	136327476	136359605	0.444624	0.0298905	0.00444494	0.469646	0.0386262	0.0127558
ENSG00000162980	ARL5A	2	151788984	151828492	0.4642	0.00100464	4.11854e-05	0.467484	0.0288926	0.00885412
ENSG00000134294	SLC38A2	12	46358188	46372773	0.49292	4.65423e-07	2.07392e-09	0.46542	0.00729296	0.00160983
ENSG00000162704	ARPC5	1	183620846	183635783	0.34644	0.000275044	6.74076e-06	0.463954	0.0106289	0.00255969
ENSG00000167778	SPRYD3	12	53064316	53079404	0.285733	0.0445557	0.00774306	0.463457	0.00297049	0.000538825
ENSG00000005436	GCFC2	2	75652000	75710985	0.310308	0.00292286	0.000173981	0.462676	0.0079842	0.0017955
ENSG00000133131	MORC4	X	106813871	107000212	0.293294	0.0385943	0.00628788	0.462001	0.0215326	0.00610956
ENSG00000072133	RPS6KA6	X	84058346	84188199	0.483692	8.38473e-07	4.48348e-09	0.460328	0.00949007	0.00221378
ENSG00000105849	TWISTNB	7	19695461	19709037	0.28549	0.000275258	6.81488e-06	0.458406	0.00045793	5.74401e-05
ENSG00000171161	ZNF672	1	248838210	248849517	0.351425	0.000931673	3.67025e-05	0.456259	3.03873e-05	2.32689e-06
ENSG00000157734	SNX22	15	64151715	64157481	0.307303	0.0160332	0.00186111	0.452394	0.00627577	0.00133222
ENSG00000175087	PDIK1L	1	26111165	26125555	0.323523	0.0193708	0.00239239	0.445616	0.0206802	0.00580019
ENSG00000164073	MFSD8	4	127917732	127966034	0.330248	0.00145133	6.73435e-05	0.445088	0.0106307	0.00256093
ENSG00000211460	TSN	2	121737103	121767853	0.300525	0.000191557	4.36748e-06	0.4446	0.00152216	0.00023944
ENSG00000165506	DNAAF2	14	49625174	49635230	0.282311	0.00400324	0.000264509	0.442086	0.00268253	0.000476056
ENSG00000101843	PSMD10	X	108084207	108091549	0.277428	0.00196986	0.000100465	0.44195	0.00475747	0.000949194
ENSG00000188343	FAM92A	8	93698561	93731527	0.247297	0.0232602	0.00311144	0.438197	0.0159049	0.00417287
ENSG00000137955	RABGGTB	1	75786197	75795086	0.317829	0.000823435	3.11884e-05	0.437541	0.00501486	0.00100737
ENSG00000221909	FAM200A	7	99546300	99558536	0.333354	0.00104502	4.33062e-05	0.435388	0.00283278	0.000508497
ENSG00000113456	RAD1	5	34905260	34918989	0.278914	8.11832e-07	4.16015e-09	0.432981	1.26985e-05	8.47719e-07
ENSG00000198286	CARD11	7	2906141	3043945	0.249673	0.0195843	0.00243767	0.431693	0.00363893	0.000685357
ENSG00000103653	CSK	15	74782057	74803198	0.261412	0.0271261	0.00386998	0.430526	0.000851306	0.000120734
ENSG00000082269	FAM135A	6	70412941	70561174	0.262807	0.00524688	0.000383434	0.427502	0.00997108	0.00235159
ENSG00000101247	NDUFAF5	20	13785007	13821580	0.37881	2.76361e-06	2.11401e-08	0.42551	0.00136002	0.000209621
ENSG00000163412	EIF4E3	3	71675414	71754773	0.289081	0.00254532	0.000145177	0.423761	0.00145923	0.000227667
ENSG00000198142	SOWAHC	2	109614364	109618990	0.278842	0.00319451	0.000194779	0.422631	0.000818194	0.000114616
ENSG00000089053	ANAPC5	12	121308245	121399896	0.265893	5.50993e-05	8.75696e-07	0.420622	7.55992e-05	6.88511e-06
ENSG00000145337	PYURF	4	88520998	88523776	0.291346	0.00917923	0.00084212	0.419727	0.00758011	0.00168695
ENSG00000104626	ERI1	8	9002147	9116746	0.370111	0.00877641	0.000792582	0.416636	0.029547	0.00910151
ENSG00000114021	NIT2	3	100334739	100361635	0.298194	0.000880045	3.39208e-05	0.414795	0.000102456	9.84176e-06
ENSG00000205593	DENND6B	22	50309030	50327012	0.351967	0.0435117	0.00746302	0.414748	0.0367495	0.0120001
ENSG00000163624	CDS1	4	84583127	84651334	0.339536	0.0172857	0.00206684	0.412201	0.0310093	0.00965966
ENSG00000112237	CCNC	6	99542387	99568825	0.337866	0.000506742	1.60697e-05	0.407889	0.00770439	0.00171984
ENSG00000100221	JOSD1	22	38685543	38701556	0.291286	9.54209e-06	9.63776e-08	0.407794	3.9463e-07	1.52583e-08
ENSG00000107789	MINPP1	10	87504875	87553461	0.247012	0.0327142	0.0049952	0.404506	0.0375513	0.0122988
ENSG00000162378	ZYG11B	1	52726453	52827336	0.331128	2.33255e-06	1.67568e-08	0.40439	0.0028117	0.000504288
ENSG00000120784	ZFP30	19	37613749	37692337	0.540995	6.12424e-08	1.86479e-10	0.403871	0.0430734	0.0146627
ENSG00000186106	ANKRD46	8	100509752	100559784	0.348332	0.000836178	3.17953e-05	0.403059	0.0168389	0.00448248
ENSG00000163626	COX18	4	73052362	73069755	0.272675	0.000281509	7.12319e-06	0.401347	0.000598974	7.89313e-05
ENSG00000179163	FUCA1	1	23845077	23868294	0.363774	2.14768e-07	8.77254e-10	0.396357	0.00132801	0.000203585
ENSG00000125868	DSTN	20	17570075	17609919	0.248233	0.00397893	0.000262049	0.396013	0.0155196	0.00403636
ENSG00000124767	GLO1	6	38675925	38703145	0.341942	0.000880045	3.3856e-05	0.394882	0.031157	0.0097198
ENSG00000196547	MAN2A2	15	90902218	90922584	0.267872	0.000182869	4.07433e-06	0.390261	0.000108034	1.04672e-05
ENSG00000133612	AGAP3	7	151085831	151144436	0.397839	0.00169841	8.36274e-05	0.385717	0.0113933	0.00278681
ENSG00000142279	WTIP	19	34481758	34512304	0.59534	5.33185e-09	1.06914e-11	0.385564	0.0169137	0.00451008
ENSG00000129128	SPCS3	4	176319966	176332245	0.312075	0.00736739	0.000625941	0.380551	0.00806729	0.00181852
ENSG00000106348	IMPDH1	7	128392277	128410252	0.29609	0.00205156	0.000106501	0.37986	0.005653	0.00116878
ENSG00000165672	PRDX3	10	119167720	119178812	0.249939	0.00259836	0.000148974	0.376125	0.00872749	0.00199766
ENSG00000169895	SYAP1	X	16719612	16765340	0.280238	3.31494e-05	4.60374e-07	0.374268	0.00209498	0.000348531
ENSG00000146263	MMS22L	6	97142161	97283217	0.341151	2.28381e-06	1.61131e-08	0.371321	0.0144532	0.00370552
ENSG00000113721	PDGFRB	5	150113839	150155872	0.331966	0.0249667	0.00343025	0.370048	0.0427212	0.0144985
ENSG00000138381	ASNSD1	2	189661385	189670831	0.297811	0.000273696	6.6874e-06	0.368404	0.0026892	0.000477647
ENSG00000160336	ZNF761	19	53445001	53458261	0.251778	0.0145001	0.00161638	0.366931	0.00521252	0.00105635
ENSG00000198001	AC093012.1	12	43758944	43789543	0.282405	0.00307343	0.000185537	0.366092	0.039741	0.013235
ENSG00000123575	FAM199X	X	104166453	104195902	0.343089	0.00030156	7.90574e-06	0.36355	0.0329218	0.010456
ENSG00000122550	KLHL7	7	23105758	23177914	0.260369	0.000378282	1.10127e-05	0.363108	0.00514743	0.00103866
ENSG00000183060	LYSMD4	15	99715697	99733561	0.30773	0.0214692	0.00278071	0.358111	0.0291028	0.00893171
ENSG00000128989	ARPP19	15	52547045	52569883	0.265416	0.00285803	0.000168956	0.353472	0.0181472	0.00490887
ENSG00000116750	UCHL5	1	193012250	193060080	0.255505	0.00236394	0.000130135	0.352508	0.0328459	0.0104278
ENSG00000198198	SZT2	1	43389882	43454247	0.302523	0.000167294	3.64034e-06	0.35048	0.00123166	0.000186303
ENSG00000166260	COX11	17	54951902	54968703	0.4708	1.4952e-05	1.72117e-07	0.350451	0.0225872	0.00648516
ENSG00000137692	DCUN1D5	11	103050686	103092194	0.258426	0.000196843	4.51723e-06	0.349629	0.00847004	0.00192722
ENSG00000057757	PITHD1	1	23778418	23788232	0.248037	0.00010462	1.92691e-06	0.344469	0.00336714	0.000625294
ENSG00000100116	GCAT	22	37807905	37817176	0.32177	0.0194193	0.00240415	0.334242	0.0444901	0.0152534
ENSG00000180822	PSMG4	6	3231403	3303373	0.254389	0.00387594	0.000253463	0.326878	0.0157222	0.00410806
ENSG00000085719	CPNE3	8	86514435	86561498	0.246149	0.000172729	3.78693e-06	0.321925	0.00819048	0.00185
ENSG00000185252	ZNF74	22	20394115	20408461	0.318432	0.000127766	2.59992e-06	0.315772	0.00177576	0.00028617
ENSG00000112992	NNT	5	43602692	43707405	0.33204	5.03439e-05	7.77686e-07	0.307983	0.0402779	0.0134807
ENSG00000058063	ATP11B	3	182793503	182921629	0.251807	0.00206505	0.000107508	0.299209	0.0269961	0.00812208
ENSG00000104331	IMPAD1	8	56957931	56993867	0.27915	0.00236394	0.000130267	0.28831	0.0289765	0.00888419
ENSG00000225868	AC016582.1	19	37823722	37855215	0.584113	3.79069e-05	5.4512e-07	0.710287	0.710287	0.0175096
ENSG00000163104	SMARCAD1	4	94207611	94291292	0.250869	0.0314549	0.00474685	0.295357	0.295357	0.0170162
ENSG00000171992	SYNPO	5	150601080	150659207	-0.285586	0.0103533	0.000998042	-0.456564	-0.456564	0.016016
ENSG00000197857	ZNF44	19	12224686	12294887	-0.368863	0.00113014	4.85126e-05	-0.413961	-0.413961	0.0149256
ENSG00000076344	RGS11	16	268301	275980	0.706132	3.37975e-06	2.78498e-08	0.643509	0.643509	0.0145244
ENSG00000180694	TMEM64	8	90621995	90791632	-0.265191	0.0413442	0.00694132	-0.360611	-0.360611	0.0126162
ENSG00000067955	CBFB	16	67028984	67101058	0.338684	0.013727	0.00149963	0.325137	0.325137	0.0119648
ENSG00000240230	COX19	7	898778	975549	0.297366	0.0022748	0.0001213	0.248234	0.248234	0.0111687
ENSG00000197375	SLC22A5	5	132369752	132395614	0.515683	4.6693e-07	2.14999e-09	0.318436	0.318436	0.0108882
ENSG00000125375	DMAC2L	14	50312324	50335558	0.311509	0.00850172	0.000754516	0.338853	0.338853	0.0107277
ENSG00000115325	DOK1	2	74549026	74557554	0.282157	0.00245702	0.000137586	0.303268	0.303268	0.0104699
ENSG00000088876	ZNF343	20	2481817	2524702	-0.318813	0.0316866	0.00478652	-0.455956	-0.455956	0.0104044
ENSG00000149716	LTO1	11	69653076	69675416	0.27601	0.00972251	0.000917014	0.262259	0.262259	0.0102873
ENSG00000177606	JUN	1	58780791	58784047	-0.724342	0.00307343	0.00018557	-0.526618	-0.526618	0.0101769
ENSG00000112308	C6orf62	6	24704861	24719998	0.278603	0.00283767	0.000167331	0.373149	0.373149	0.00987459
ENSG00000112078	KCTD20	6	36442767	36491143	0.311089	0.000402091	1.18552e-05	0.313198	0.313198	0.0098719
ENSG00000163347	CLDN1	3	190305707	190322446	-0.591479	9.5588e-05	1.74327e-06	-0.577116	-0.577116	0.0098065
ENSG00000181904	C5orf24	5	134845680	134859735	0.623506	1.29416e-08	2.8834e-11	0.352491	0.352491	0.00943168
ENSG00000185565	LSAMP	3	115802363	117139389	-0.295897	0.0439385	0.0075999	-0.395061	-0.395061	0.00940274
ENSG00000008118	CAMK1G	1	209583714	209613939	-0.687589	0.00117634	5.102e-05	-1.04926	-1.04926	0.00915695
ENSG00000168876	ANKRD49	11	94493979	94499578	0.32605	0.00359208	0.000226756	0.361714	0.361714	0.00876637
ENSG00000204852	TCTN1	12	110614027	110649430	0.253492	0.0121725	0.00126019	0.313938	0.313938	0.00858429
ENSG00000079459	FDFT1	8	11795573	11839304	-0.437661	6.93401e-05	1.18442e-06	-0.295981	-0.295981	0.0083614
ENSG00000082781	ITGB5	3	124761948	124901418	0.260871	0.00474631	0.000331343	0.306499	0.306499	0.0082385
ENSG00000176476	SGF29	16	28553915	28591790	-0.261759	0.0023356	0.00012664	-0.44282	-0.44282	0.00805385
ENSG00000228205	AC131235.2	3	184149704	184150435	0.549915	0.00729724	0.000614789	0.761212	0.761212	0.00782553
ENSG00000101000	PROCR	20	35172072	35216240	-0.282105	0.0445011	0.00772696	-0.582575	-0.582575	0.00779484
ENSG00000218175	AC016739.1	2	176200908	176201252	0.546567	0.0179306	0.00216637	0.656956	0.656956	0.00775055
ENSG00000169758	TMEM266	15	76059958	76229121	-0.363895	0.0237051	0.00318474	-0.661435	-0.661435	0.00749638
ENSG00000185920	PTCH1	9	95442980	95517057	-0.518783	3.05778e-07	1.29442e-09	-0.457752	-0.457752	0.00730635
ENSG00000006607	FARP2	2	241356285	241494841	0.251134	0.00634792	0.000501925	0.301106	0.301106	0.00702188
ENSG00000171444	MCC	5	113022099	113488823	-0.751938	2.24504e-10	3.33462e-13	-0.505113	-0.505113	0.00685741
ENSG00000156076	WIF1	12	65050626	65121305	-0.82378	3.18594e-05	4.30629e-07	-0.706678	-0.706678	0.00663502
ENSG00000143434	SEMA6C	1	151131685	151146664	0.28737	0.00364069	0.000230635	0.312615	0.312615	0.00662773
ENSG00000240356	RPL23AP7	2	113610502	113627090	-0.275921	0.0364887	0.00579104	-0.470021	-0.470021	0.00649743
ENSG00000133983	COX16	14	70325081	70416984	0.332069	0.00547243	0.000405606	0.462916	0.462916	0.00628892
ENSG00000197279	ZNF165	6	28080568	28089563	-0.257375	0.0399423	0.00660019	-0.410992	-0.410992	0.00616157
ENSG00000204262	COL5A2	2	189031898	189225312	0.331986	0.0151425	0.00171949	0.294816	0.294816	0.00609422
ENSG00000154127	UBASH3B	11	122655722	122814473	-0.252087	0.0486959	0.00873381	-0.440196	-0.440196	0.00607507
ENSG00000114200	BCHE	3	165772904	165837462	1.01242	2.99282e-14	2.0004e-17	0.739121	0.739121	0.00605005
ENSG00000103489	XYLT1	16	17101769	17470960	-0.320087	0.0066853	0.000542669	-0.432854	-0.432854	0.00583956
ENSG00000237973	MTCO1P12	1	631074	632616	0.491934	0.000213441	4.92983e-06	0.583249	0.583249	0.00570501
ENSG00000112167	SAYSD1	6	39104063	39115186	0.328211	0.00119132	5.19352e-05	0.389646	0.389646	0.00518924
ENSG00000012211	PRICKLE3	X	49174802	49186528	-0.354775	0.00145133	6.7366e-05	-0.435974	-0.435974	0.00505207
ENSG00000170248	PDCD6IP	3	33798571	33869707	-0.372357	4.42566e-05	6.63931e-07	-0.36067	-0.36067	0.00504275
ENSG00000108840	HDAC5	17	44076746	44123702	-0.289325	0.0336251	0.00517925	-0.403386	-0.403386	0.00476001
ENSG00000267680	ZNF224	19	44094339	44109886	0.260523	0.0200274	0.00253001	0.30408	0.30408	0.00464701
ENSG00000186642	PDE2A	11	72576141	72674591	-0.559005	8.70091e-06	8.52967e-08	-0.726832	-0.726832	0.00436964
ENSG00000185379	RAD51D	17	35092208	35121522	0.343432	0.00335678	0.000206916	0.396387	0.396387	0.00434242
ENSG00000141622	RNF165	18	46326809	46463140	0.308267	0.0077709	0.000670612	0.481392	0.481392	0.00401925
ENSG00000173805	HAP1	17	41717742	41734644	-0.632878	1.42993e-11	1.69914e-14	-0.365279	-0.365279	0.00393633
ENSG00000137628	DDX60	4	168216294	168318804	0.314946	0.0348743	0.00543639	-0.457745	-0.457745	0.00389983
ENSG00000196267	ZNF836	19	52153864	52171643	-0.608351	0.0021481	0.000113268	-0.622448	-0.622448	0.00380858
ENSG00000260290	AC092115.2	16	69756536	69757937	0.388517	0.0400081	0.00661405	0.797701	0.797701	0.00371812
ENSG00000011426	ANLN	7	36389821	36453791	-0.277072	0.000377029	1.09203e-05	-0.256925	-0.256925	0.00334189
ENSG00000169860	P2RY1	3	152835131	152841439	0.372739	0.0391917	0.0064356	-0.539626	-0.539626	0.00325977
ENSG00000173083	HPSE	4	83292461	83335153	-0.349671	0.00182796	9.21787e-05	-0.387789	-0.387789	0.00324514
ENSG00000157445	CACNA2D3	3	54122547	55074557	-0.263663	0.0470844	0.00834686	-0.419503	-0.419503	0.00319269
ENSG00000013441	CLK1	2	200853009	200864744	-0.395117	0.0290895	0.00429052	-0.637497	-0.637497	0.00301119
ENSG00000162444	RBP7	1	9997206	10016021	-0.515464	0.0250821	0.00345694	-0.739158	-0.739158	0.00288733
ENSG00000102786	INTS6	13	51354077	51454264	-0.333054	0.00304737	0.000183317	-0.375213	-0.375213	0.00273401
ENSG00000204091	TDRG1	6	40334775	40387590	-0.675153	2.75875e-05	3.58545e-07	-0.59917	-0.59917	0.00256942
ENSG00000260776	AC104758.2	15	77914217	77926846	0.472238	0.00260342	0.000149457	-0.377001	-0.377001	0.00253094
ENSG00000131981	LGALS3	14	55124110	55145423	-0.378184	0.0296849	0.00439597	-0.633358	-0.633358	0.00246546
ENSG00000065060	UHRF1BP1	6	34792015	34883138	0.25228	0.00387594	0.000253038	0.250386	0.250386	0.00225911
ENSG00000124549	BTN2A3P	6	26421391	26432383	0.377495	0.0116942	0.00118648	0.551556	0.551556	0.00218801
ENSG00000277283	AC004812.2	12	120116907	120119000	0.313558	0.0223463	0.00293083	0.429394	0.429394	0.00213571
ENSG00000104497	SNX16	8	81799581	81842866	-0.283656	0.027556	0.00396465	-0.570408	-0.570408	0.00205025
ENSG00000143590	EFNA3	1	155078837	155087538	-0.398133	0.000439339	1.32144e-05	-0.411275	-0.411275	0.00198774
ENSG00000142627	EPHA2	1	16124337	16156069	-0.264875	0.0488414	0.00878043	-0.389963	-0.389963	0.00197831
ENSG00000164209	SLC25A46	5	110738136	110765161	0.323254	0.0142291	0.00157772	0.485165	0.485165	0.00194859
ENSG00000108590	MED31	17	6643311	6651634	0.337065	0.0275101	0.00395541	0.508091	0.508091	0.00194048
ENSG00000171847	FAM90A1	12	8221260	8227618	-0.843613	0.000412922	1.22359e-05	-0.797683	-0.797683	0.00169786
ENSG00000110881	ASIC1	12	50057548	50083611	0.341268	0.00133507	6.02271e-05	0.536555	0.536555	0.00166231
ENSG00000204991	SPIRE2	16	89818179	89871319	0.354111	0.0237232	0.00318894	0.463908	0.463908	0.00160922
ENSG00000104131	EIF3J	15	44537125	44563029	0.260506	0.00941831	0.000876431	0.357334	0.357334	0.00148209
ENSG00000220785	MTMR9LP	1	32231658	32241620	0.26443	0.0434335	0.00744159	0.383551	0.383551	0.0014802
ENSG00000197705	KLHL14	18	32672673	32773023	-0.539797	0.0003661	1.03862e-05	-0.75286	-0.75286	0.00147102
ENSG00000072201	LNX1	4	53459301	53701405	-0.663669	0.00273551	0.000159478	-0.699255	-0.699255	0.0014603
ENSG00000160294	MCM3AP	21	46235133	46286297	0.305758	4.54476e-07	1.99139e-09	0.293367	0.293367	0.00141941
ENSG00000221968	FADS3	11	61873519	61892051	-0.263221	0.0199586	0.00251308	-0.569006	-0.569006	0.0013426
ENSG00000204525	HLA-C	6	31268749	31272130	2.76722	1.99344e-06	1.36202e-08	-0.618231	-0.618231	0.00130994
ENSG00000113240	CLK4	5	178602664	178630615	-0.468306	0.0142518	0.00158236	-0.749565	-0.749565	0.00131029
ENSG00000165244	ZNF367	9	96385941	96418370	0.283562	0.0461595	0.00814177	0.543085	0.543085	0.0012177
ENSG00000115159	GPD2	2	156435290	156613735	0.33844	0.00551522	0.000409597	0.277458	0.277458	0.00118047
ENSG00000171295	ZNF440	19	11814273	11835216	-0.287578	0.0137345	0.00150452	-0.513588	-0.513588	0.00117477
ENSG00000012048	BRCA1	17	43044295	43170245	0.257561	0.00202735	0.000104642	0.283093	0.283093	0.00108143
ENSG00000125812	GZF1	20	23362182	23373062	0.249551	0.029121	0.00429949	0.48387	0.48387	0.00106247
ENSG00000115548	KDM3A	2	86440647	86492716	-0.387963	0.0223463	0.00293049	-0.445647	-0.445647	0.00105442
ENSG00000153956	CACNA2D1	7	81946444	82443777	0.28727	0.00535871	0.000394391	0.441041	0.441041	0.000992226
ENSG00000176593	AC008969.1	19	58002061	58011232	0.278964	0.00602381	0.000461659	0.500371	0.500371	0.00097176
ENSG00000135480	KRT7	12	52232520	52252186	-0.343932	0.0234908	0.00314548	-0.490109	-0.490109	0.000953688
ENSG00000239569	KMT2E-AS1	7	105013425	105014321	-0.360512	0.0257728	0.00360307	-0.667898	-0.667898	0.000935167
ENSG00000145335	SNCA	4	89700345	89838315	-0.417715	0.0104129	0.00101074	-0.721917	-0.721917	0.000932526
ENSG00000182185	RAD51B	14	67819779	68730218	-0.284294	0.039268	0.00645669	-0.466566	-0.466566	0.000833424
ENSG00000172661	WASHC2C	10	45727200	45792961	-0.270329	0.000174581	3.85076e-06	-0.315479	-0.315479	0.000831638
ENSG00000142686	C1orf216	1	35713877	35718894	0.323542	0.00494556	0.000352943	0.470135	0.470135	0.000824665
ENSG00000141040	ZNF287	17	16546954	16569204	0.288165	0.0159551	0.00184968	0.426459	0.426459	0.000817261
ENSG00000226137	BAIAP2-DT	17	81029130	81034881	0.293265	0.0238	0.00320675	0.416758	0.416758	0.000696235
ENSG00000174365	SNHG11	20	38446343	38450940	0.265569	0.0338902	0.00523768	0.4432	0.4432	0.000591589
ENSG00000150401	DCUN1D2	13	113455819	113490951	0.287378	1.11115e-05	1.18831e-07	0.369016	0.369016	0.00059011
ENSG00000130635	COL5A1	9	134641803	134844843	-0.257597	0.039268	0.00645482	-0.497325	-0.497325	0.000514667
ENSG00000164142	FAM160A1	4	151409176	151670503	-0.294401	0.0160973	0.00187486	-0.52813	-0.52813	0.000458299
ENSG00000135338	LCA5	6	79484991	79537458	-0.335965	0.0066125	0.000534304	-0.554089	-0.554089	0.000439198
ENSG00000250182	EEF1A1P13	5	14651941	14653329	0.412552	0.032783	0.00501301	0.696712	0.696712	0.000394071
ENSG00000170846	AC093323.1	4	6663396	6676755	0.255947	0.00608883	0.000468928	0.373491	0.373491	0.000369443
ENSG00000109576	AADAT	4	170060222	170091699	0.398531	0.000116624	2.24562e-06	0.497532	0.497532	0.000369081
ENSG00000233217	MROH3P	1	200917460	200966668	-0.480414	0.0023356	0.000126797	-0.760459	-0.760459	0.000348729
ENSG00000185684	EP400P1	12	132084283	132131639	0.326905	0.00744565	0.000634802	0.333324	0.333324	0.00034716
ENSG00000167985	SDHAF2	11	61430042	61447529	0.274146	0.0340194	0.00527029	0.537031	0.537031	0.000325455
ENSG00000117868	ESYT2	7	158730995	158830253	-0.41894	0.000279272	6.98958e-06	-0.562039	-0.562039	0.000318226
ENSG00000170871	KIAA0232	4	6781375	6884170	0.248777	0.0047707	0.000334817	0.346691	0.346691	0.000318032
ENSG00000131558	EXOC4	7	133253073	134066589	-0.267189	0.0135337	0.00146445	-0.378796	-0.378796	0.00030638
ENSG00000111011	RSRC2	12	122503454	122527000	-0.248117	0.0431473	0.00737653	-0.456788	-0.456788	0.000268952
ENSG00000117242	PINK1-AS	1	20642657	20652193	0.321948	0.0212837	0.0027472	0.562912	0.562912	0.00024009
ENSG00000228502	EEF1A1P11	1	96446930	96448318	-0.672272	0.0279988	0.00405686	-1.34742	-1.34742	0.000228776
ENSG00000096654	ZNF184	6	27450743	27473118	-0.333509	0.000489224	1.52962e-05	-0.45086	-0.45086	0.000218279
ENSG00000069974	RAB27A	15	55202966	55319113	0.32382	0.00243923	0.000136227	0.4929	0.4929	0.000201619
ENSG00000171310	CHST11	12	104455295	104762014	-0.29588	0.0215147	0.00278981	-0.358838	-0.358838	0.000170061
ENSG00000137843	PAK6	15	40217428	40277487	0.336441	0.00371488	0.000237542	0.558395	0.558395	0.000167508
ENSG00000227063	RPL41P1	20	21755270	21755350	-0.379811	0.0327147	0.00500013	-0.580517	-0.580517	0.000152139
ENSG00000256633	AP005019.1	11	72584572	72587979	-0.377617	0.0339537	0.00525254	-0.917868	-0.917868	0.00014997
ENSG00000136732	GYPC	2	126656133	126696667	0.314388	0.00639303	0.000506125	0.445476	0.445476	0.000135217
ENSG00000016391	CHDH	3	53812335	53846419	0.269664	0.0135411	0.00146926	0.424961	0.424961	0.00013359
ENSG00000107742	SPOCK2	10	72059034	72089032	-0.327216	0.0130382	0.00139242	-0.684511	-0.684511	0.000125438
ENSG00000116885	OSCP1	1	36415827	36450451	0.324107	0.0205941	0.00263067	0.763016	0.763016	0.000123621
ENSG00000263843	AC022211.3	17	75271369	75273895	0.371232	0.00825824	0.000727387	0.618446	0.618446	0.000117769
ENSG00000240771	ARHGEF25	12	57610180	57617245	0.352385	0.0345733	0.00537914	1.03191	1.03191	0.000113405
ENSG00000164708	PGAM2	7	44062727	44065567	-0.44098	0.0238	0.00321164	-0.967531	-0.967531	8.92755e-05
ENSG00000129055	ANAPC13	3	134477706	134486716	0.329709	0.00143966	6.62894e-05	0.468695	0.468695	8.45484e-05
ENSG00000134202	GSTM3	1	109733932	109741038	0.696214	0.000148116	3.14564e-06	1.25103	1.25103	8.0898e-05
ENSG00000197933	ZNF823	19	11721265	11739009	-0.294676	0.0281254	0.00409192	-0.683017	-0.683017	7.97803e-05
ENSG00000257727	CNPY2	12	56309842	56316119	0.276579	0.0211299	0.00272421	0.437418	0.437418	7.95952e-05
ENSG00000278978	AC092611.3	4	151669786	151670503	-0.425001	0.0108942	0.00107931	-0.829888	-0.829888	7.54913e-05
ENSG00000228232	GAPDHP1	X	39787132	39788136	0.418797	0.0161477	0.00188639	1.03768	1.03768	7.31582e-05
ENSG00000125337	KIF25	6	167996241	168045095	0.551439	0.00110383	4.70551e-05	-0.887854	-0.887854	6.91212e-05
ENSG00000154645	CHODL	21	17901263	18267373	0.607989	0.0146179	0.00163603	1.29898	1.29898	6.84898e-05
ENSG00000264247	LINC00909	18	74590317	74598885	0.54787	8.27251e-05	1.45606e-06	0.620884	0.620884	6.78615e-05
ENSG00000153879	CEBPG	19	33373685	33382686	0.245685	0.000604488	2.05166e-05	0.38934	0.38934	6.36014e-05
ENSG00000163545	NUAK2	1	205302063	205321760	-0.427476	0.00870362	0.000780191	-0.702349	-0.702349	6.19323e-05
ENSG00000185090	MANEAL	1	37793802	37801137	0.534221	0.0127698	0.00134343	1.02582	1.02582	4.99973e-05
ENSG00000135074	ADAM19	5	157395534	157575775	0.331187	4.89492e-05	7.416e-07	0.319607	0.319607	4.58443e-05
ENSG00000123684	LPGAT1	1	211743457	211830763	0.289131	0.000588857	1.96796e-05	0.499149	0.499149	4.58557e-05
ENSG00000143811	PYCR2	1	225919877	225924340	0.336476	0.000623786	2.15418e-05	0.502237	0.502237	4.44101e-05
ENSG00000187210	GCNT1	9	76419850	76651203	-0.272831	0.0271485	0.0038752	-0.524765	-0.524765	3.55604e-05
ENSG00000114315	HES1	3	194136148	194138732	-1.04156	2.48283e-05	3.10463e-07	-1.47598	-1.47598	3.54665e-05
ENSG00000174705	SH3PXD2B	5	172325000	172454525	0.2787	0.00857666	0.000764988	0.346978	0.346978	2.97992e-05
ENSG00000198740	ZNF652	17	49289206	49362473	0.274854	0.0115715	0.00116719	-0.363822	-0.363822	2.68235e-05
ENSG00000120738	EGR1	5	138465479	138469303	-0.930549	0.0404694	0.0067528	-1.63837	-1.63837	2.62969e-05
ENSG00000144868	TMEM108	3	133038391	133397792	-0.464839	8.49775e-07	4.60703e-09	-0.489337	-0.489337	2.20664e-05
ENSG00000196372	ASB13	10	5638867	5666595	0.268627	0.0436073	0.00750595	0.449249	0.449249	2.11113e-05
ENSG00000142794	NBPF3	1	21440128	21485005	0.631992	0.00348996	0.000217459	0.756718	0.756718	1.90037e-05
ENSG00000109832	DDX25	11	125903348	125943702	-0.318116	0.00107262	4.49284e-05	-0.562488	-0.562488	1.61587e-05
ENSG00000140987	ZSCAN32	16	3382081	3401065	0.347816	1.41048e-05	1.5608e-07	0.548454	0.548454	1.55071e-05
ENSG00000135541	AHI1	6	135283532	135497765	0.31771	0.000489229	1.53327e-05	-0.644422	-0.644422	1.10616e-05
ENSG00000131943	C19orf12	19	29698886	29715789	0.348869	0.00145133	6.7288e-05	0.454052	0.454052	1.07249e-05
ENSG00000177084	POLE	12	132623753	132687376	0.246869	0.0106489	0.00104473	0.406157	0.406157	9.52968e-06
ENSG00000107968	MAP3K8	10	30434021	30461833	-0.436073	0.00261687	0.000150618	-0.76401	-0.76401	9.40873e-06
ENSG00000178184	PARD6G	18	80157232	80247514	0.284004	0.0404678	0.00673925	0.43412	0.43412	9.32801e-06
ENSG00000165030	NFIL3	9	91409045	91423832	-0.415966	0.00091417	3.56083e-05	-0.584438	-0.584438	8.30319e-06
ENSG00000171951	SCG2	2	223596940	223602361	0.875223	0.010466	0.00101978	1.70337	1.70337	7.87496e-06
ENSG00000107338	SHB	9	37915898	38069227	-0.257319	0.0135106	0.0014547	-0.592284	-0.592284	7.36394e-06
ENSG00000154928	EPHB1	3	134597801	135260467	-0.298299	0.01979	0.00247797	-0.864759	-0.864759	6.68005e-06
ENSG00000181396	OGFOD3	17	82389210	82418637	0.390022	0.0148272	0.00167487	0.548532	0.548532	5.92856e-06
ENSG00000099337	KCNK6	19	38319845	38332076	-0.335557	0.000534354	1.75009e-05	-0.493525	-0.493525	4.65794e-06
ENSG00000133069	TMCC2	1	205227946	205285632	-0.310543	0.000727171	2.60473e-05	-0.527479	-0.527479	4.56252e-06
ENSG00000090530	P3H2	3	189956728	190122437	-0.61282	2.8758e-06	2.2639e-08	-0.671323	-0.671323	4.35874e-06
ENSG00000089847	ANKRD24	19	4183354	4224814	-0.425433	6.18818e-05	1.01107e-06	-0.687443	-0.687443	4.35294e-06
ENSG00000116717	GADD45A	1	67685201	67688334	-0.387569	0.00247064	0.000139083	-0.793262	-0.793262	4.25768e-06
ENSG00000236144	TMEM147-AS1	19	35540738	35546029	0.294315	0.00494556	0.000353333	0.445046	0.445046	3.44791e-06
ENSG00000131773	KHDRBS3	8	135457456	135656722	-0.302169	0.00180724	9.08654e-05	-0.599393	-0.599393	3.09652e-06
ENSG00000164879	CA3	8	85373436	85449040	-0.454047	0.00242259	0.000134398	-0.85245	-0.85245	3.06926e-06
ENSG00000187672	ERC2	3	55508311	56468467	-0.279942	0.00687833	0.000563958	-0.676896	-0.676896	2.61086e-06
ENSG00000244509	APOBEC3C	22	39014257	39020352	-0.274572	0.00560502	0.000420012	-0.483973	-0.483973	2.53834e-06
ENSG00000072756	TRNT1	3	3126933	3150879	0.277855	0.00875765	0.000787189	0.55448	0.55448	2.54079e-06
ENSG00000126368	NR1D1	17	40092793	40100589	-0.614991	0.00103489	4.28099e-05	-0.915288	-0.915288	2.23397e-06
ENSG00000174173	TRMT10C	3	101561868	101566446	0.330953	0.00102319	4.22498e-05	0.593089	0.593089	1.27793e-06
ENSG00000148180	GSN	9	121207794	121332843	-0.387576	0.00628237	0.000491299	-0.839401	-0.839401	1.09525e-06
ENSG00000182923	CEP63	3	134485721	134575017	-0.263549	0.0252459	0.00349674	-0.552978	-0.552978	7.61305e-07
ENSG00000023572	GLRX2	1	193090866	193106114	0.283719	0.0203277	0.0025755	0.658054	0.658054	7.49904e-07
ENSG00000147526	TACC1	8	38728186	38853028	0.352899	0.0263615	0.00371621	0.630599	0.630599	6.75832e-07
ENSG00000266709	AC005224.3	17	14303854	14305505	-0.678643	0.000598888	2.02029e-05	-1.23601	-1.23601	6.67443e-07
ENSG00000093009	CDC45	22	19479457	19520612	0.252892	0.00485974	0.00034251	0.417294	0.417294	6.58645e-07
ENSG00000156398	SFXN2	10	102714538	102743492	0.568125	0.00262626	0.000151353	0.900445	0.900445	5.39534e-07
ENSG00000169515	CCDC8	19	46410329	46413564	0.458369	0.010466	0.00101977	0.872882	0.872882	4.78828e-07
ENSG00000167612	ANKRD33	12	51888009	51891727	-0.390721	0.0439155	0.00758819	-0.964844	-0.964844	4.23155e-07
ENSG00000243232	PCDHAC2	5	140966470	141012347	-0.334874	0.00428968	0.000290816	-0.599702	-0.599702	3.80243e-07
ENSG00000180185	FAHD1	16	1826941	1840207	0.302102	0.0407547	0.00681313	0.594036	0.594036	3.74524e-07
ENSG00000176387	HSD11B2	16	67430652	67437553	0.357536	0.0137642	0.00151085	0.685511	0.685511	2.34789e-07
ENSG00000144550	CPNE9	3	9703826	9729908	-0.266366	0.00130212	5.79256e-05	-0.625545	-0.625545	2.3369e-07
ENSG00000277639	AC007906.2	16	53035690	53052873	-0.607398	0.00137899	6.30122e-05	-0.9675	-0.9675	1.56499e-07
ENSG00000130822	PNCK	X	153669730	153689010	-0.277815	0.0352196	0.00550854	-0.74533	-0.74533	1.50934e-07
ENSG00000116991	SIPA1L2	1	232397965	232561558	-0.840799	1.07341e-18	3.98594e-22	-0.826784	-0.826784	1.40709e-07
ENSG00000198168	SVIP	11	22813799	22830299	0.385039	0.00120778	5.31908e-05	0.709437	0.709437	8.82322e-08
ENSG00000112297	CRYBG1	6	106360717	106570460	-0.258445	0.00151352	7.12643e-05	-0.543589	-0.543589	6.16696e-08
ENSG00000178234	GALNT11	7	152025674	152122340	-0.303018	0.00735801	0.000624051	-0.639531	-0.639531	4.02054e-08
ENSG00000101412	E2F1	20	33675477	33686385	0.295245	0.0116942	0.00118722	0.617682	0.617682	3.06497e-08
ENSG00000148842	CNNM2	10	102918294	103090222	-0.432032	0.0219773	0.002866	-0.67161	-0.67161	3.01351e-08
ENSG00000148219	ASTN2	9	116425225	117415070	-0.427058	1.09161e-05	1.15931e-07	-0.652805	-0.652805	2.97004e-08
ENSG00000165140	FBP1	9	94603133	94640249	-0.342098	0.0202991	0.00256886	-0.911435	-0.911435	1.49642e-08
ENSG00000128342	LIF	22	30240453	30246759	-0.278757	0.0271739	0.00388083	-0.892744	-0.892744	1.37912e-08
ENSG00000242516	LINC00960	3	75672300	75742048	1.08472	2.10691e-07	8.29306e-10	1.38956	1.38956	1.2111e-08
ENSG00000168748	CA7	16	66844414	66854153	-0.488113	0.00239611	0.000132395	-1.03859	-1.03859	1.09051e-08
ENSG00000104689	TNFRSF10A	8	23190452	23225102	-0.407796	0.00285803	0.000168929	-0.781188	-0.781188	9.12973e-09
ENSG00000248498	ASNSP1	8	46579213	46638886	2.46059	0.000294821	7.64147e-06	3.62721	3.62721	7.365e-09
ENSG00000135926	TMBIM1	2	218274197	218292586	-0.301696	0.00857322	0.000764039	-0.60604	-0.60604	7.11503e-09
ENSG00000138646	HERC5	4	88457119	88506163	-0.398004	0.0125513	0.00130966	-1.04614	-1.04614	4.81865e-09
ENSG00000177082	WDR73	15	84639281	84654343	0.318986	0.0065598	0.000525174	0.559293	0.559293	4.18662e-09
ENSG00000268895	A1BG-AS1	19	58347718	58355455	0.47903	0.0200274	0.0025287	0.878728	0.878728	3.09864e-09
ENSG00000168394	TAP1	6	32845209	32853978	-0.322424	0.0117494	0.00119632	-1.17409	-1.17409	2.02106e-09
ENSG00000169035	KLK7	19	50976468	50984099	-0.442097	0.00809939	0.000706779	-1.24601	-1.24601	1.68731e-09
ENSG00000173530	TNFRSF10D	8	23135588	23164027	-0.321229	0.0193307	0.00238458	-0.620633	-0.620633	1.61662e-09
ENSG00000153162	BMP6	6	7726099	7881728	-0.328068	0.0320571	0.00485916	-0.939077	-0.939077	1.53611e-09
ENSG00000066032	CTNNA2	2	79185231	80648861	-0.353399	0.0111489	0.00111282	-0.740786	-0.740786	1.47792e-09
ENSG00000104419	NDRG1	8	133237171	133302022	-0.547379	0.0210716	0.00271203	-1.35019	-1.35019	1.02225e-09
ENSG00000162073	PAQR4	16	2969270	2973484	0.337621	0.0283375	0.00412909	0.769123	0.769123	7.59044e-10
ENSG00000105479	CCDC114	19	48296457	48321894	-0.315065	0.0169884	0.00202625	-1.0763	-1.0763	7.41181e-10
ENSG00000214336	FOXI3	2	88446787	88452693	-0.402745	5.63976e-06	5.06803e-08	-0.771778	-0.771778	1.7651e-10
ENSG00000241359	SYNPR-AS1	3	63423596	63550051	-0.508881	0.0336848	0.00520093	-1.71448	-1.71448	3.53054e-11
ENSG00000159792	PSKH1	16	67893254	67929676	0.366356	0.0220013	0.00287088	0.694245	0.694245	2.99475e-11
ENSG00000106236	NPTX2	7	98617285	98629869	-0.325132	0.000290181	7.45655e-06	-0.776832	-0.776832	1.68868e-11
ENSG00000101384	JAG1	20	10637684	10673999	-0.441028	0.00105316	4.39566e-05	-0.953153	-0.953153	6.35586e-12
ENSG00000116120	FARSB	2	222566899	222656092	0.273209	0.00774791	0.000667069	0.543605	0.543605	4.34219e-12
ENSG00000100228	RAB36	22	23145326	23164350	0.427453	0.0495998	0.00896591	1.19752	1.19752	6.27959e-13
ENSG00000011347	SYT7	11	61513714	61581148	-0.295969	0.00524688	0.000383007	-1.22915	-1.22915	8.25812e-14
ENSG00000113648	MACROH2A1	5	135333900	135399914	0.248984	0.00435389	0.000297481	0.614727	0.614727	9.01127e-15
ENSG00000263563	UBBP4	17	22090743	22205154	2.34758	0.000172729	3.79708e-06	2.94491	2.94491	5.13339e-15
ENSG00000159388	BTG2	1	203305491	203309602	-0.929055	0.00397893	0.000262235	-2.35518	-2.35518	1.81125e-15
ENSG00000110583	NAA40	11	63938959	63957319	0.316899	0.0142681	0.00158522	0.764931	0.764931	1.76754e-15
ENSG00000079739	PGM1	1	63593411	63660245	-0.250662	0.0173649	0.00208147	-0.706757	-0.706757	1.31207e-15
ENSG00000168411	RFWD3	16	74621399	74666877	0.281785	0.0135106	0.00145318	0.593894	0.593894	4.46957e-17
ENSG00000007237	AC005747.1	17	9910609	10198551	-0.282422	0.0298089	0.00442539	-1.35239	-1.35239	3.08038e-21
ENSG00000204851	PNMA8B	19	46486906	46495879	1.96423	1.16838e-24	1.99004e-28	2.58822	2.58822	7.25643e-25
ENSG00000105877	DNAH11	7	21543039	21901839	0.806307	0.0141432	0.001564	2.03315	2.03315	3.79071e-25
ENSG00000128606	LRRC17	7	102913000	102945111	0.796549	0.00253775	0.000144514	2.72362	2.72362	1.10615e-25
ENSG00000157570	TSPAN18	11	44726465	44932423	-0.421499	0.0102678	0.000985986	-1.48841	-1.48841	5.31206e-27
ENSG00000134574	DDB2	11	47214465	47239240	-0.42237	0.0441393	0.00765431	-1.44996	-1.44996	2.03155e-28
ENSG00000229117	RPL41	12	56116590	56117967	-0.254285	0.000665719	2.33163e-05	-0.271861	0.00739034	0.00163635
ENSG00000092199	HNRNPC	14	21209136	21269494	-0.263345	0.00234761	0.000128291	-0.272862	0.0207397	0.00582159
ENSG00000134323	MYCN	2	15940550	15947007	-0.303654	0.00108705	4.60169e-05	-0.276865	0.0424396	0.0143805
ENSG00000150459	SAP18	13	21140514	21149084	-0.25798	0.000305346	8.05034e-06	-0.278004	0.0395346	0.0131454
ENSG00000033170	FUT8	14	65410592	65744121	-0.266851	0.00243054	0.00013502	-0.281833	0.0260819	0.00774709
ENSG00000054267	ARID4B	1	235131634	235328219	-0.256741	0.0113067	0.00113198	-0.283401	0.0282874	0.00860885
ENSG00000008083	JARID2	6	15246069	15522042	-0.257023	0.000736724	2.66457e-05	-0.284822	0.0413594	0.0139333
ENSG00000022267	FHL1	X	136146702	136211359	-0.279062	3.3312e-06	2.64715e-08	-0.289143	0.00469119	0.000931719
ENSG00000168653	NDUFS5	1	39026318	39034636	-0.257179	0.000229438	5.40154e-06	-0.293822	0.0166372	0.00441874
ENSG00000135999	EPC2	2	148644440	148787569	-0.278129	0.000324909	8.73502e-06	-0.296182	0.00386882	0.000737711
ENSG00000100292	HMOX1	22	35380361	35394207	-0.295066	0.0215108	0.00278769	-0.299242	0.0320489	0.0101021
ENSG00000121481	RNF2	1	185045526	185102603	-0.27855	0.000598888	2.02817e-05	-0.300086	0.00789374	0.00177105
ENSG00000117519	CNN3	1	94896949	94927223	-0.295874	2.46532e-06	1.83091e-08	-0.300843	0.00378855	0.000719671
ENSG00000110063	DCPS	11	126304060	126350005	-0.272939	2.75232e-05	3.55666e-07	-0.302353	0.027217	0.00820498
ENSG00000121769	FABP3	1	31365253	31376850	-0.369233	0.00424995	0.000286907	-0.302489	0.0229871	0.0066208
ENSG00000092068	SLC7A8	14	23125295	23183674	-0.341087	0.000321621	8.6073e-06	-0.311719	0.0410175	0.0137809
ENSG00000108861	DUSP3	17	43766125	43778977	-0.27068	5.53618e-06	4.93384e-08	-0.316673	5.55772e-05	4.70908e-06
ENSG00000189369	GSPT2	X	51743442	51746232	-0.268548	0.00292286	0.000174308	-0.327658	0.000618524	8.22549e-05
ENSG00000116604	MEF2D	1	156463727	156500779	-0.338803	0.00343023	0.000212717	-0.331032	0.00932562	0.00216837
ENSG00000155368	DBI	2	119366921	119372560	-0.390449	1.50024e-06	9.80475e-09	-0.333585	0.0332353	0.010579
ENSG00000204564	C6orf136	6	30647039	30653210	-0.267372	0.00787699	0.000684447	-0.337367	0.0327201	0.0103804
ENSG00000112290	WASF1	6	110099819	110180004	-0.249706	0.00434666	0.000296664	-0.33857	0.00818946	0.00184915
ENSG00000101040	ZMYND8	20	47209214	47356889	-0.266406	0.00705963	0.000588259	-0.342739	0.00377445	0.000715726
ENSG00000072832	CRMP1	4	5748084	5893086	-0.318744	0.00243083	0.00013525	-0.351731	0.000408397	4.97466e-05
ENSG00000156304	SCAF4	21	31671000	31732118	-0.252235	0.000835475	3.17065e-05	-0.355607	0.002658	0.000469094
ENSG00000083896	YTHDC1	4	68310387	68350089	-0.273996	0.00616162	0.000476364	-0.356028	0.000115703	1.13676e-05
ENSG00000139737	SLAIN1	13	77697687	77764242	-0.325537	5.97587e-05	9.67501e-07	-0.358005	0.000507177	6.48047e-05
ENSG00000166780	BMERB1	16	15434475	15625028	-0.459209	2.00956e-05	2.43267e-07	-0.362149	0.0499538	0.0175152
ENSG00000278845	MRPL45	17	38297023	38323217	-0.268073	0.00117751	5.12456e-05	-0.365706	0.00648425	0.00139018
ENSG00000154217	PITPNC1	17	67377281	67697261	-0.291619	0.0033072	0.000203123	-0.367733	0.00564032	0.00116495
ENSG00000169241	SLC50A1	1	155135344	155138857	-0.252371	9.5588e-05	1.74635e-06	-0.36812	0.00067931	9.17237e-05
ENSG00000153707	PTPRD	9	8314246	10612723	-0.265808	5.1185e-05	7.9628e-07	-0.378261	0.000503286	6.42315e-05
ENSG00000198929	NOS1AP	1	162069691	162370475	-0.280954	0.00123373	5.44694e-05	-0.380541	0.00485492	0.000971937
ENSG00000116586	LAMTOR2	1	156054782	156058506	-0.255101	0.000465245	1.42009e-05	-0.381148	0.00123714	0.000187412
ENSG00000165806	CASP7	10	113679162	113730907	-0.274505	0.0180249	0.00218066	-0.383916	0.0285105	0.00869612
ENSG00000123268	ATF1	12	50763710	50821162	-0.28992	0.000472739	1.4521e-05	-0.385874	0.00525438	0.00106897
ENSG00000143437	ARNT	1	150809713	150876708	-0.311059	0.00047436	1.46905e-05	-0.385922	4.51666e-06	2.52745e-07
ENSG00000130054	FAM155B	X	69505241	69532508	-0.245933	0.0160393	0.00186539	-0.388489	0.0312301	0.00974967
ENSG00000100167	SEPTIN3	22	41969475	41998221	-0.315472	0.00251265	0.00014238	-0.389344	0.00116022	0.000173744
ENSG00000096746	HNRNPH3	10	68331174	68343191	-0.256941	0.0137345	0.00150299	-0.39055	0.00831316	0.00188587
ENSG00000203879	GDI1	X	154436913	154443467	-0.280842	2.51801e-06	1.90744e-08	-0.391366	8.92367e-05	8.36973e-06
ENSG00000126653	NSRP1	17	30115521	30186475	-0.360992	0.00164469	7.91501e-05	-0.392419	0.0369546	0.012081
ENSG00000051596	THOC3	5	175917873	176034680	-0.309324	0.000928228	3.64673e-05	-0.394523	6.55538e-05	5.76232e-06
ENSG00000112658	SRF	6	43171269	43181506	-0.28294	0.0115715	0.00116641	-0.397075	0.000415821	5.08393e-05
ENSG00000204256	BRD2	6	32968594	32981505	-0.336509	0.000120295	2.37642e-06	-0.397783	0.010164	0.00240783
ENSG00000138356	AOX1	2	200586014	200677064	-0.270207	0.00233282	0.000125574	-0.398234	0.00203631	0.000337386
ENSG00000166426	CRABP1	15	78340353	78348225	-0.311887	0.0197434	0.00246774	-0.400229	0.000238617	2.62189e-05
ENSG00000135362	PRR5L	11	36296288	36465204	-0.311491	0.00786155	0.000682522	-0.400995	0.0155409	0.00404834
ENSG00000249859	PVT1	8	127794526	128187101	-0.408461	0.000809258	3.04459e-05	-0.40111	0.0196879	0.00544608
ENSG00000198722	UNC13B	9	35161992	35405338	-0.290091	3.59725e-08	9.08328e-11	-0.406109	2.58342e-06	1.33054e-07
ENSG00000156860	FBRS	16	30658431	30670810	-0.257598	0.0238	0.00320676	-0.406435	0.00823549	0.00186146
ENSG00000102098	SCML2	X	18239313	18354688	-0.251923	0.00206329	0.000107264	-0.407538	7.42391e-05	6.71639e-06
ENSG00000107077	KDM4C	9	6720863	7175648	-0.255736	0.0104	0.00100744	-0.408442	3.42521e-06	1.84685e-07
ENSG00000248049	UBA6-AS1	4	67701209	68080952	-0.289283	0.00162871	7.82601e-05	-0.409005	0.000264516	2.95438e-05
ENSG00000147912	FBXO10	9	37510892	37576380	-0.24577	0.0341072	0.00528897	-0.409249	0.0351978	0.0113764
ENSG00000133142	TCEAL4	X	103576231	103587736	-0.332901	0.00634792	0.000500819	-0.413424	0.0397355	0.0132302
ENSG00000159335	PTMS	12	6765516	6770952	-0.248294	0.00606709	0.000466803	-0.416371	0.00609923	0.00128921
ENSG00000120756	PLS1	3	142596393	142713664	-0.265648	0.00196986	0.000100505	-0.417395	0.000152129	1.57046e-05
ENSG00000129680	MAP7D3	X	136213220	136256482	-0.260038	0.0010839	4.57336e-05	-0.421272	0.000342686	4.00862e-05
ENSG00000186648	CARMIL3	14	24052009	24069729	-0.403082	5.83171e-06	5.32715e-08	-0.421372	0.00588617	0.00123129
ENSG00000277200	AC005696.4	17	2720801	2723947	-0.282844	0.00137899	6.30865e-05	-0.422403	0.00168961	0.000269608
ENSG00000177426	TGIF1	18	3411608	3459978	-0.281909	0.00100637	4.13309e-05	-0.424519	0.000138912	1.40675e-05
ENSG00000125648	SLC25A23	19	6436079	6465203	-0.366485	2.68733e-05	3.43275e-07	-0.425929	0.00320074	0.000587454
ENSG00000198093	ZNF649	19	51889235	51905040	-0.260407	0.0195059	0.00242064	-0.426081	0.00135105	0.000207728
ENSG00000145901	TNIP1	5	151029945	151093577	-0.317394	0.0160973	0.00187573	-0.427555	2.16379e-05	1.57521e-06
ENSG00000179943	FIZ1	19	55591376	55601970	-0.292038	0.0101379	0.00096711	-0.42856	0.0303178	0.00938474
ENSG00000167600	CYP2S1	19	41193210	41207539	-0.358638	0.000502737	1.58767e-05	-0.429716	0.0272739	0.00823243
ENSG00000205744	DENND1C	19	6467207	6482557	-0.264271	0.0087263	0.00078352	-0.431278	0.00640501	0.00136836
ENSG00000116584	ARHGEF2	1	155946851	156007070	-0.310329	6.18818e-05	1.00875e-06	-0.43239	1.86641e-06	9.28835e-08
ENSG00000131788	PIAS3	1	145848522	145859836	-0.258222	3.37975e-06	2.72855e-08	-0.433191	2.91681e-05	2.22472e-06
ENSG00000102057	KCND1	X	48961378	48971844	-0.387482	0.000127367	2.56582e-06	-0.433794	0.0147887	0.00380495
ENSG00000144029	MRPS5	2	95085369	95149434	-0.282274	0.000330335	8.92996e-06	-0.434608	4.00819e-06	2.19751e-07
ENSG00000145216	FIP1L1	4	53377641	53460862	-0.332716	0.0019748	0.000101343	-0.438351	0.00659895	0.00142324
ENSG00000135821	GLUL	1	182381704	182392206	-0.268542	0.00702978	0.000585249	-0.438873	0.000981348	0.000143104
ENSG00000154080	CHST9	18	26906481	27185308	-0.510682	0.000534354	1.74289e-05	-0.440804	0.0378039	0.01239
ENSG00000198242	RPL23A	17	28719985	28724359	-0.368439	0.00079397	2.95417e-05	-0.442996	0.0297434	0.00917773
ENSG00000173065	FAM222B	17	28755978	28855232	-0.265211	0.00119461	5.2167e-05	-0.446525	0.00760813	0.00169376
ENSG00000138674	SEC31A	4	82818509	82901166	-0.261364	0.00324887	0.000198817	-0.447903	0.00264916	0.000466534
ENSG00000131941	RHPN2	19	32978592	33064888	-0.314269	6.92684e-06	6.5333e-08	-0.450283	8.92439e-07	3.9965e-08
ENSG00000173207	CKS1B	1	154974653	154979251	-0.269526	0.00292286	0.00017415	-0.451682	8.85986e-05	8.29906e-06
ENSG00000132109	TRIM21	11	4384897	4393702	-0.274256	0.00101148	4.16158e-05	-0.453034	0.00037361	4.4832e-05
ENSG00000145819	ARHGAP26	5	142770377	143229011	-0.324225	6.32372e-08	2.01946e-10	-0.454195	2.46274e-08	6.60591e-10
ENSG00000161558	TMEM143	19	48332356	48364059	-0.25744	0.0125513	0.00130927	-0.455263	0.00230591	0.000390761
ENSG00000143164	DCAF6	1	167935783	168075843	-0.389037	0.000686713	2.42759e-05	-0.45562	0.0215654	0.00612664
ENSG00000156639	ZFAND3	6	37819727	38154624	-0.289651	0.000882509	3.41468e-05	-0.456736	6.38892e-05	5.57724e-06
ENSG00000136682	CBWD2	2	113437691	113496204	-0.258775	0.0195262	0.00242677	-0.458165	0.00199924	0.000330338
ENSG00000147459	DOCK5	8	25184689	25418082	-0.262962	0.0434045	0.0074334	-0.459292	0.0280293	0.0085197
ENSG00000143702	CEP170	1	243124428	243255348	-0.304535	0.00301707	0.000180569	-0.461045	2.78326e-05	2.10815e-06
ENSG00000039068	CDH1	16	68737292	68835541	-0.314347	9.81635e-07	5.75931e-09	-0.464926	2.69896e-09	5.52347e-11
ENSG00000149927	DOC2A	16	30005514	30023270	-0.412823	0.000400608	1.17817e-05	-0.467016	0.00637678	0.00136088
ENSG00000163602	RYBP	3	72371825	72446621	-0.516199	3.49992e-05	4.93861e-07	-0.468451	0.00287829	0.000518188
ENSG00000128016	ZFP36	19	39406847	39409412	-0.306642	0.0435757	0.00748538	-0.469132	0.0273407	0.00826714
ENSG00000130787	HIP1R	12	122834453	122862961	-0.413626	0.000761459	2.78231e-05	-0.469574	0.00441102	0.000866081
ENSG00000240253	FAR2P3	2	130690133	130718831	-0.344818	0.0111287	0.00110997	-0.470667	0.029474	0.00907457
ENSG00000164182	NDUFAF2	5	60945205	61153026	-0.281134	0.0126332	0.00132195	-0.47235	0.0155323	0.00404317
ENSG00000120690	ELF1	13	40931924	41061440	-0.297832	0.000689808	2.45319e-05	-0.478659	0.000549553	7.11323e-05
ENSG00000105329	TGFB1	19	41301587	41353922	-0.601026	6.24827e-05	1.02552e-06	-0.480801	0.0364951	0.0118977
ENSG00000139146	SINHCAF	12	31280584	31327058	-0.261646	0.00819466	0.000717229	-0.482082	2.37584e-05	1.75291e-06
ENSG00000162407	PLPP3	1	56494761	56645301	-0.297746	1.6106e-05	1.86597e-07	-0.482207	3.39847e-06	1.82987e-07
ENSG00000162496	DHRS3	1	12567910	12618210	-0.252093	0.0199586	0.00251403	-0.482842	0.000611096	8.08657e-05
ENSG00000141447	OSBPL1A	18	24162045	24397880	-0.248916	0.0010046	4.10347e-05	-0.485042	2.76818e-06	1.44742e-07
ENSG00000143951	WDPCP	2	63119559	63827843	-0.289657	0.0187628	0.0022978	-0.486668	0.000404571	4.90972e-05
ENSG00000158887	MPZ	1	161304735	161309972	-0.286496	0.0103405	0.000996035	-0.491733	0.00607448	0.00128352
ENSG00000117477	CCDC181	1	169394870	169460669	-0.404307	0.0055265	0.000410845	-0.493559	0.0125837	0.00314734
ENSG00000148175	STOM	9	121338987	121370304	-0.422248	6.04413e-14	4.93765e-17	-0.49538	1.80237e-06	8.9211e-08
ENSG00000140284	SLC27A2	15	50182196	50236385	-0.358122	0.00939607	0.000870872	-0.496092	3.20569e-05	2.46926e-06
ENSG00000107104	KANK1	9	470291	746106	-0.300302	0.00718838	0.000601122	-0.49776	7.44556e-05	6.75285e-06
ENSG00000235823	OLMALINC	10	100373099	100454043	-0.643307	2.34045e-11	2.95489e-14	-0.498348	7.60886e-05	6.94117e-06
ENSG00000134419	RPS15A	16	18781295	18790383	-0.305474	0.00204524	0.000106022	-0.498676	7.9448e-05	7.28364e-06
ENSG00000130813	SHFL	19	10086122	10093252	-0.331809	0.00335031	0.000206269	-0.500665	8.60652e-05	8.01127e-06
ENSG00000173406	DAB1	1	56994778	58546734	-0.385206	0.00325593	0.000199491	-0.500827	0.000367458	4.38164e-05
ENSG00000078725	BRINP1	9	119153458	119369435	-0.364602	8.38215e-07	4.41985e-09	-0.50325	6.0917e-05	5.25927e-06
ENSG00000100629	CEP128	14	80476983	80959517	-0.285137	0.0288992	0.00424035	-0.50411	0.00340288	0.000633158
ENSG00000151065	DCP1B	12	1946053	2004535	-0.368196	0.0100174	0.000953007	-0.508063	0.00520757	0.00105394
ENSG00000100354	TNRC6B	22	40044817	40335808	-0.319855	0.0239675	0.00324848	-0.513179	6.53878e-06	3.89833e-07
ENSG00000005483	KMT2E	7	105014190	105115019	-0.381443	2.73359e-05	3.51215e-07	-0.513291	5.32586e-07	2.18391e-08
ENSG00000265681	RPL17	18	49488453	49492523	-0.298897	0.00145133	6.73548e-05	-0.51912	0.000372067	4.45626e-05
ENSG00000198618	PPIAP22	21	18857779	18858276	-0.440721	0.00251265	0.000142298	-0.519751	0.0123553	0.00308368
ENSG00000161265	U2AF1L4	19	35742464	35745445	-0.319901	0.0154589	0.00177149	-0.522545	0.0279918	0.00850002
ENSG00000257365	FNTB	14	64986895	65062652	-0.478069	0.0173009	0.00206994	-0.522989	0.0373067	0.0122082
ENSG00000137216	TMEM63B	6	44126914	44155519	-0.30408	0.000196843	4.50483e-06	-0.523763	0.000715083	9.74181e-05
ENSG00000141750	STAC2	17	39210541	39225945	-0.375636	0.000591905	1.98254e-05	-0.524029	5.81665e-05	4.97679e-06
ENSG00000095637	SORBS1	10	95311771	95561414	-0.316024	0.000489963	1.53921e-05	-0.525541	1.6245e-05	1.13723e-06
ENSG00000120708	TGFBI	5	136028988	136063818	-0.277479	8.6847e-06	8.43574e-08	-0.528073	0.000140206	1.42302e-05
ENSG00000157483	MYO1E	15	59132434	59372871	-0.358683	3.37975e-06	2.78613e-08	-0.529028	1.28509e-11	1.50422e-13
ENSG00000166912	MTMR10	15	30938941	30991628	-0.361878	0.0064715	0.00051474	-0.531082	0.0288653	0.00883921
ENSG00000172943	PHF8	X	53936676	54048958	-0.333997	6.7098e-05	1.13117e-06	-0.531377	2.60084e-06	1.34736e-07
ENSG00000136504	KAT7	17	49788681	49835026	-0.35663	1.03738e-05	1.0863e-07	-0.533324	3.0113e-09	6.25364e-11
ENSG00000130066	SAT1	X	23783173	23786226	-0.26103	0.0101379	0.000967488	-0.534478	2.93789e-05	2.24524e-06
ENSG00000141655	TNFRSF11A	18	62325287	62391288	-0.378409	0.0156311	0.00179702	-0.535416	9.33904e-05	8.8369e-06
ENSG00000167371	PRRT2	16	29811382	29815892	-0.34387	0.000118054	2.31462e-06	-0.537569	0.000293984	3.33545e-05
ENSG00000196562	SULF2	20	47656348	47786616	-0.511101	0.0153463	0.0017537	-0.538299	0.0339471	0.0108594
ENSG00000167759	KLK13	19	51055626	51065114	-0.418697	7.28885e-05	1.25045e-06	-0.5389	0.00746429	0.00165497
ENSG00000166342	NETO1	18	72742314	72868146	-0.504772	0.0127845	0.00134771	-0.540088	0.0285898	0.00872677
ENSG00000197822	OCLN	5	69492292	69558104	-0.357528	0.00369967	0.000236295	-0.54344	0.0002903	3.28228e-05
ENSG00000184205	TSPYL2	X	53082367	53088540	-0.446359	3.99623e-05	5.8467e-07	-0.545828	0.00831761	0.00188751
ENSG00000081059	TCF7	5	134114681	134151865	-0.439545	0.00544963	0.000403359	-0.545854	0.0240903	0.00702224
ENSG00000120885	CLU	8	27596917	27614700	-0.373565	7.04598e-07	3.40133e-09	-0.545893	3.51352e-06	1.89977e-07
ENSG00000142549	IGLON5	19	51311848	51330354	-0.271725	2.67044e-05	3.39135e-07	-0.545917	0.00040588	4.92868e-05
ENSG00000140848	CPNE2	16	57092583	57148369	-0.38117	0.000480487	1.4916e-05	-0.547624	0.000132219	1.32699e-05
ENSG00000175832	ETV4	17	43527844	43579620	-0.367865	5.31524e-07	2.48689e-09	-0.548877	1.35525e-08	3.34669e-10
ENSG00000070018	LRP6	12	12116025	12267044	-0.31816	0.0082615	0.000728288	-0.549208	1.06453e-06	4.8636e-08
ENSG00000122574	WIPF3	7	29806486	29917066	-0.247647	0.0171418	0.00204836	-0.54969	0.00101484	0.000148602
ENSG00000137726	FXYD6	11	117836976	117877486	-0.262466	0.000735338	2.64937e-05	-0.553368	0.000420422	5.16539e-05
ENSG00000178764	ZHX2	8	122781655	122974510	-0.247947	0.000138454	2.88938e-06	-0.55452	2.17196e-05	1.58444e-06
ENSG00000125266	EFNB2	13	106489745	106535662	-0.378057	0.00030933	8.2243e-06	-0.562895	0.00354065	0.000663104
ENSG00000141576	RNF157	17	76142465	76240493	-0.344081	0.0324149	0.0049259	-0.563829	0.00257555	0.000448138
ENSG00000118257	NRP2	2	205681990	205798133	-0.348367	0.00108811	4.61674e-05	-0.564476	0.00107158	0.000158608
ENSG00000187244	BCAM	19	44809071	44821421	-0.291253	0.0186974	0.00228007	-0.564913	0.000294651	3.34881e-05
ENSG00000110172	CHORDC1	11	90200429	90223077	-0.394896	0.0376558	0.00605921	-0.566361	0.00364002	0.000685837
ENSG00000138622	HCN4	15	73319859	73368958	-0.295422	0.000610981	2.10542e-05	-0.566482	8.23796e-05	7.5835e-06
ENSG00000101282	RSPO4	20	958452	1002311	-0.366077	0.000510364	1.63187e-05	-0.568753	4.23768e-05	3.44339e-06
ENSG00000247746	USP51	X	55484616	55489202	-0.286769	0.0358264	0.00563271	-0.571776	0.000128048	1.28319e-05
ENSG00000120306	CYSTM1	5	140175156	140282052	-0.290329	0.00285931	0.000169456	-0.583387	0.00103808	0.000152631
ENSG00000134504	KCTD1	18	26454910	26657401	-0.378102	2.126e-07	8.52611e-10	-0.583472	1.27186e-05	8.50982e-07
ENSG00000175048	ZDHHC14	6	157381133	157678157	-0.344061	0.0123519	0.00128243	-0.583565	1.05288e-05	6.79023e-07
ENSG00000170234	PWWP2A	5	160061801	160119450	-0.32583	9.19682e-05	1.66656e-06	-0.586454	5.31456e-08	1.5853e-09
ENSG00000106211	HSPB1	7	76302673	76304295	-0.427889	0.0115658	0.00116418	-0.588976	0.00891926	0.00205166
ENSG00000272602	ZNF595	4	53286	88208	-0.360758	0.00343306	0.000213148	-0.589554	0.00189466	0.000310197
ENSG00000197958	RPL12	9	127447674	127451406	-0.370116	0.00215617	0.000113853	-0.595779	0.00130352	0.000199141
ENSG00000008086	CDKL5	X	18425583	18653629	-0.275531	0.014775	0.00166349	-0.596307	4.0384e-06	2.21712e-07
ENSG00000167191	GPRC5B	16	19856691	19886167	-0.302742	5.72421e-06	5.18643e-08	-0.597137	3.09987e-14	2.06003e-16
ENSG00000145703	IQGAP2	5	76403285	76708132	-0.311626	0.000968934	3.92179e-05	-0.598134	6.76391e-07	2.87065e-08
ENSG00000234160	AL513165.1	9	37509150	37510299	-0.392817	0.00263864	0.000152263	-0.59835	0.00433671	0.000848544
ENSG00000164611	PTTG1	5	160421855	160428739	-0.24713	0.0334627	0.0051418	-0.599118	0.000381331	4.59313e-05
ENSG00000165105	RASEF	9	82979590	83063177	-0.392836	0.0416191	0.00701327	-0.600893	1.27239e-05	8.52911e-07
ENSG00000162706	CADM3	1	159171609	159203313	-0.33932	1.20981e-05	1.31178e-07	-0.60104	2.63765e-05	1.97993e-06
ENSG00000158089	GALNT14	2	30910467	31155202	-0.565109	2.29802e-08	5.46133e-11	-0.60343	0.000134055	1.35092e-05
ENSG00000189308	LIN54	4	82909973	83012926	-0.344599	0.000484103	1.50642e-05	-0.606343	1.30707e-05	8.83421e-07
ENSG00000139625	MAP3K12	12	53479669	53500063	-0.295367	0.000121521	2.41869e-06	-0.607879	2.05521e-08	5.26142e-10
ENSG00000177791	MYOZ1	10	73631612	73641474	-0.302378	0.00434099	0.000295954	-0.608099	0.000191383	2.03784e-05
ENSG00000170175	CHRNB1	17	7445061	7457710	-0.266366	0.0157147	0.00181247	-0.608478	0.00187253	0.000305301
ENSG00000165821	SALL2	14	21521080	21537216	-0.299711	1.61969e-05	1.88853e-07	-0.612211	1.36742e-12	1.29079e-14
ENSG00000095932	SMIM24	19	3473986	3480525	-0.287972	0.000661163	2.3029e-05	-0.617085	1.07902e-06	4.96243e-08
ENSG00000204842	ATXN2	12	111443485	111599676	-0.293253	0.00489473	0.000345339	-0.618244	1.09017e-05	7.07187e-07
ENSG00000163374	YY1AP1	1	155659443	155689000	-0.428416	9.54209e-06	9.59748e-08	-0.619198	0.000277177	3.11044e-05
ENSG00000155090	KLF10	8	102648784	102655725	-0.485816	0.000534354	1.74613e-05	-0.619723	0.000145303	1.48572e-05
ENSG00000173930	SLCO4C1	5	102233986	102296284	-0.374995	0.023231	0.00310175	-0.620006	0.00122322	0.000184749
ENSG00000132932	ATP8A2	13	25371974	26025851	-0.698564	0.00127498	5.65292e-05	-0.623949	0.0478238	0.0166419
ENSG00000143248	RGS5	1	163111121	163321791	-0.50896	0.0415557	0.00699434	-0.625701	0.0330121	0.0104996
ENSG00000128891	CCDC32	15	40528683	40565057	-0.33663	0.0128995	0.0013709	-0.627492	4.52545e-06	2.54484e-07
ENSG00000277586	NEFL	8	24950955	24957110	-0.530936	1.69779e-06	1.1348e-08	-0.629509	0.000293984	3.33679e-05
ENSG00000170832	USP32	17	60177327	60422470	-0.28859	0.0097473	0.000920076	-0.633969	0.000113806	1.11383e-05
ENSG00000086967	MYBPC2	19	50432892	50466321	-0.395202	0.0368491	0.00587286	-0.636354	0.000121123	1.19641e-05
ENSG00000137496	IL18BP	11	71998613	72005715	-0.268635	0.0376558	0.00605775	-0.637335	9.03767e-05	8.49031e-06
ENSG00000024422	EHD2	19	47713422	47743134	-0.323633	0.000530547	1.71864e-05	-0.637356	0.000615986	8.17763e-05
ENSG00000147010	SH3KBP1	X	19533977	19887600	-0.334729	0.00180251	9.04934e-05	-0.639517	1.49902e-05	1.03507e-06
ENSG00000140835	CHST4	16	71525233	71538746	-0.353539	1.3695e-06	8.64519e-09	-0.63994	0.000216833	2.34976e-05
ENSG00000163807	KIAA1143	3	44737661	44761619	-0.412987	0.0059958	0.000458647	-0.646723	0.0184197	0.00500623
ENSG00000171729	TMEM51	1	15152532	15220478	-0.316398	0.014706	0.00164917	-0.648401	1.61893e-06	7.88561e-08
ENSG00000268089	GABRQ	X	152637895	152657542	-0.375238	3.12246e-08	7.65253e-11	-0.656981	4.77182e-13	4.07201e-15
ENSG00000117266	CDK18	1	205504595	205532793	-0.350162	1.15758e-07	4.12653e-10	-0.658539	7.15256e-06	4.33734e-07
ENSG00000006062	MAP3K14	17	45263119	45317029	-0.394353	1.4952e-05	1.71869e-07	-0.66121	4.85689e-06	2.76918e-07
ENSG00000157110	RBPMS	8	30384511	30572256	-0.269788	0.0054024	0.000398409	-0.663527	9.83052e-06	6.22852e-07
ENSG00000184905	TCEAL2	X	102125679	102140426	-0.315219	0.000813112	3.06766e-05	-0.666141	5.73133e-05	4.88648e-06
ENSG00000173276	ZBTB21	21	41986831	42010387	-0.306472	0.0209894	0.00269363	-0.666481	6.98077e-08	2.15085e-09
ENSG00000106829	TLE4	9	79571773	79726882	-0.337782	3.38536e-05	4.75182e-07	-0.676939	3.87685e-12	4.04021e-14
ENSG00000133424	LARGE1	22	33162226	33922841	-0.317863	0.00466701	0.000325113	-0.677317	1.8728e-05	1.33368e-06
ENSG00000168781	PPIP5K1	15	43533462	43590253	-0.252358	0.00634792	0.000502082	-0.679105	4.56345e-05	3.76325e-06
ENSG00000172456	FGGY	1	59296638	59810647	-0.39275	0.000294345	7.58541e-06	-0.680624	1.03878e-09	1.91947e-11
ENSG00000135365	PHF21A	11	45929323	46121178	-0.405883	0.000144135	3.01864e-06	-0.685537	3.07417e-08	8.58967e-10
ENSG00000092051	JPH4	14	23568035	23578790	-0.25562	0.00475451	0.000332268	-0.68555	1.15724e-07	3.77531e-09
ENSG00000137804	NUSAP1	15	41320794	41381050	-0.334346	0.0364009	0.00576089	-0.691786	0.00415528	0.000801434
ENSG00000018236	CNTN1	12	40692439	41072415	-0.958322	5.53503e-11	7.8103e-14	-0.691813	0.00324268	0.000597258
ENSG00000068976	PYGM	11	64746389	64759974	-0.352298	6.92684e-06	6.43453e-08	-0.6937	2.30422e-08	6.00328e-10
ENSG00000105771	SMG9	19	43727983	43754962	-0.33459	0.000604488	2.07407e-05	-0.697005	1.91939e-08	4.84122e-10
ENSG00000078549	ADCYAP1R1	7	31052461	31111479	-0.458487	2.82286e-05	3.7107e-07	-0.700632	2.23772e-05	1.63917e-06
ENSG00000170310	STX8	17	9250471	9576591	-0.357004	0.000517904	1.6616e-05	-0.705141	2.11762e-06	1.0617e-07
ENSG00000243725	TTC4	1	54715861	54742657	-0.437799	0.0210716	0.0027143	-0.706229	0.0268676	0.0080692
ENSG00000140876	NUDT7	16	77722492	77742260	-0.385803	0.00499414	0.000357546	-0.70742	0.00216437	0.000362362
ENSG00000087245	MMP2	16	55389700	55506691	-0.324775	1.42775e-05	1.59051e-07	-0.709231	4.56892e-11	6.26315e-13
ENSG00000105270	CLIP3	19	36014660	36033343	-0.461631	1.21415e-05	1.32552e-07	-0.709355	3.09356e-06	1.63999e-07
ENSG00000235437	LINC01278	X	63222993	63561095	-0.414343	1.14238e-05	1.23019e-07	-0.710314	3.57034e-07	1.3562e-08
ENSG00000111752	PHC1	12	8913896	8941467	-0.272182	0.00653489	0.000522208	-0.71594	3.22201e-12	3.28479e-14
ENSG00000259768	AC004943.2	16	72665123	72822781	-0.488546	0.0182487	0.00221044	-0.716957	0.00334403	0.000619462
ENSG00000047644	WWC3	X	10015562	10144478	-0.391008	8.94415e-07	4.98189e-09	-0.717445	4.34038e-10	7.30936e-12
ENSG00000100968	NFATC4	14	24365673	24379604	-0.273086	0.0195059	0.0024214	-0.720117	1.33306e-07	4.42944e-09
ENSG00000135749	PCNX2	1	232983435	233295725	-0.275714	0.0140341	0.00154985	-0.720981	2.27765e-09	4.57526e-11
ENSG00000117280	RAB29	1	205767986	205775482	-0.474599	2.22601e-07	9.2578e-10	-0.726425	1.6519e-09	3.18105e-11
ENSG00000107562	CXCL12	10	44370165	44386493	-0.471768	0.00287484	0.00017059	-0.730305	1.56991e-06	7.58753e-08
ENSG00000124440	HIF3A	19	46297046	46343433	-0.343423	0.00191095	9.69312e-05	-0.732012	2.85828e-10	4.55443e-12
ENSG00000185650	ZFP36L1	14	68787660	68796253	-0.377231	6.55245e-05	1.09293e-06	-0.740124	7.17153e-08	2.22046e-09
ENSG00000163191	S100A11	1	152032506	152047907	-0.255106	0.0426042	0.0072299	-0.750973	7.33669e-05	6.61193e-06
ENSG00000133124	IRS4	X	108732482	108736409	-0.262411	0.0257049	0.00358239	-0.751653	1.43742e-05	9.87809e-07
ENSG00000224729	PCOLCE-AS1	7	100589402	100604206	-0.325864	0.0436073	0.00750895	-0.758861	0.00235201	0.000400883
ENSG00000128567	PODXL	7	131500262	131558217	-0.332764	0.012792	0.00135242	-0.759372	7.46861e-05	6.78503e-06
ENSG00000072682	P4HA2	5	132191838	132295315	-0.329396	0.0135337	0.00146555	-0.759942	1.20747e-10	1.80546e-12
ENSG00000153774	CFDP1	16	75293698	75433503	-0.366335	0.000434207	1.30278e-05	-0.767046	2.38406e-09	4.82502e-11
ENSG00000197568	HHLA3	1	70354805	70385339	-0.367181	0.00197312	0.000101088	-0.768689	6.80507e-06	4.09578e-07
ENSG00000182667	NTM	11	131370478	132336822	-0.408722	4.3725e-05	6.52709e-07	-0.774808	1.3508e-08	3.3255e-10
ENSG00000103449	SALL1	16	51135975	51151367	-0.4387	2.09734e-06	1.44859e-08	-0.792013	8.84975e-12	1.00915e-13
ENSG00000143502	SUSD4	1	223220819	223364178	-0.490535	0.000409184	1.20947e-05	-0.792064	4.21679e-07	1.64634e-08
ENSG00000188488	SERPINA5	14	94561442	94593118	-0.46126	0.00116165	5.02367e-05	-0.795186	0.000171962	1.80897e-05
ENSG00000170891	CYTL1	4	5014586	5019458	-0.40165	0.0265291	0.00375526	-0.802819	1.49902e-05	1.03429e-06
ENSG00000182492	BGN	X	153494980	153509546	-0.47771	0.00109473	4.65862e-05	-0.80565	6.43486e-07	2.69699e-08
ENSG00000147257	GPC3	X	133535745	133985594	-0.46606	8.37008e-09	1.80269e-11	-0.805829	1.28993e-10	1.94825e-12
ENSG00000149925	ALDOA	16	30064164	30070457	-0.522549	0.00374624	0.00024016	-0.807532	0.00335288	0.000621606
ENSG00000085185	BCORL1	X	129981107	130058083	-0.564717	1.40372e-09	2.502e-12	-0.80775	9.68414e-08	3.08533e-09
ENSG00000165795	NDRG2	14	21016763	21070872	-0.346638	0.000117054	2.28632e-06	-0.811581	8.12705e-13	7.18068e-15
ENSG00000089692	LAG3	12	6772512	6778455	-0.361288	0.0067105	0.000546708	-0.816953	0.000352344	4.15352e-05
ENSG00000152953	STK32B	4	5051480	5500994	-0.873229	1.73053e-14	1.02816e-17	-0.820189	0.00103652	0.000152323
ENSG00000205129	C4orf47	4	185426249	185449826	-0.433713	0.00342773	0.000212053	-0.820782	2.5506e-05	1.90303e-06
ENSG00000176532	PRR15	7	29563835	29567293	-0.318773	0.0147916	0.00166866	-0.822949	7.12152e-06	4.30776e-07
ENSG00000166869	CHP2	16	23755026	23758935	-0.337282	0.0474772	0.00844025	-0.823152	0.00111817	0.000166265
ENSG00000136193	SCRN1	7	29920104	29990289	-0.261197	0.0360313	0.00567831	-0.823725	4.62006e-10	7.81524e-12
ENSG00000111846	GCNT2	6	10492223	10629368	-0.397607	0.00699546	0.000581095	-0.824264	2.61925e-07	9.55367e-09
ENSG00000125398	SOX9	17	72121020	72126416	-0.652916	9.94987e-05	1.82519e-06	-0.832202	0.000570921	7.44379e-05
ENSG00000176485	PLAAT3	11	63573195	63616883	-0.348572	0.0455496	0.00795298	-0.838956	0.000341688	3.99178e-05
ENSG00000273841	TAF9	5	69364743	69370013	-0.700516	0.00778592	0.000672486	-0.841799	0.0194124	0.00535667
ENSG00000189067	LITAF	16	11547722	11636381	-0.407433	0.00167198	8.17053e-05	-0.842114	2.18949e-05	1.60054e-06
ENSG00000134516	DOCK2	5	169637268	170083382	-0.46956	5.75732e-05	9.23633e-07	-0.842711	2.21524e-07	7.82911e-09
ENSG00000164403	SHROOM1	5	132822141	132830898	-0.275699	0.0427847	0.0072796	-0.845729	1.54359e-05	1.07068e-06
ENSG00000161940	BCL6B	17	7023050	7030290	-0.2673	0.0276179	0.00398342	-0.850049	1.72674e-11	2.11246e-13
ENSG00000134013	LOXL2	8	23296897	23425328	-0.297085	1.4502e-05	1.62629e-07	-0.850875	3.59562e-15	1.90072e-17
ENSG00000225377	NRSN2-AS1	20	316860	348490	-0.457824	0.000228675	5.34962e-06	-0.851596	1.5513e-06	7.47414e-08
ENSG00000262874	C19orf84	19	51388289	51390591	-0.617812	8.62475e-05	1.53727e-06	-0.854942	0.00212359	0.000354252
ENSG00000140057	AK7	14	96392128	96489427	-0.32057	0.014168	0.0015699	-0.857817	5.09858e-07	2.04451e-08
ENSG00000149922	TBX6	16	30085793	30091887	-0.399518	0.00812231	0.000709986	-0.866554	3.03434e-06	1.60172e-07
ENSG00000132205	EMILIN2	18	2847006	2916003	-0.45445	0.0102273	0.000979812	-0.866791	0.000415961	5.08879e-05
ENSG00000226067	LINC00623	1	120913184	121009291	-0.359587	0.00889215	0.000807657	-0.873375	4.16651e-08	1.22396e-09
ENSG00000171517	LPAR3	1	84811602	84893206	-0.498024	0.00404174	0.000267917	-0.876087	3.20827e-10	5.18479e-12
ENSG00000278175	GLIDR	9	39748514	39810097	-0.668435	8.89805e-07	4.89013e-09	-0.893596	5.17517e-05	4.32241e-06
ENSG00000147394	ZNF185	X	152914442	152973480	-0.316099	0.000384369	1.12185e-05	-0.898243	6.60354e-20	1.99472e-22
ENSG00000123240	OPTN	10	13099449	13138308	-0.463334	0.000587576	1.95931e-05	-0.904236	5.30138e-07	2.16356e-08
ENSG00000171724	VAT1L	16	77788564	77980107	-1.22573	9.30393e-14	8.29166e-17	-0.905329	0.000883059	0.00012577
ENSG00000115461	IGFBP5	2	216672105	216695549	-0.395987	0.0327147	0.00499956	-0.90609	5.19619e-15	2.94302e-17
ENSG00000103528	SYT17	16	19167971	19268332	-0.527867	5.81266e-08	1.72675e-10	-0.907499	3.30579e-09	6.89343e-11
ENSG00000185088	RPS27L	15	63125872	63158021	-0.429393	0.00687833	0.00056464	-0.909827	7.75386e-06	4.74296e-07
ENSG00000130751	NPAS1	19	47019837	47045775	-0.383267	0.038089	0.00615653	-0.915989	0.000406535	4.943e-05
ENSG00000130032	PRRG3	X	151694658	151705924	-0.276468	0.0165986	0.00196126	-0.918711	7.17073e-07	3.06123e-08
ENSG00000129596	CDO1	5	115804733	115816659	-0.250699	0.011613	0.00117467	-0.923728	5.18844e-13	4.46672e-15
ENSG00000197415	VEPH1	3	157259742	157533619	-0.401935	0.0408582	0.0068365	-0.933033	0.000395313	4.77647e-05
ENSG00000100031	GGT1	22	24594811	24629005	-0.533352	0.00202735	0.000104601	-0.939032	4.60273e-06	2.59994e-07
ENSG00000163377	TAFA4	3	68731766	68953297	-0.498034	3.81032e-05	5.5181e-07	-0.946378	2.19019e-06	1.10485e-07
ENSG00000110786	PTPN5	11	18727928	18792721	-0.281243	0.00216158	0.00011446	-0.948209	1.43105e-05	9.82349e-07
ENSG00000129566	TEP1	14	20365667	20413501	-0.284843	0.0301234	0.00450117	-0.949873	7.10455e-13	6.22359e-15
ENSG00000107554	DNMBP	10	99875577	100009947	-0.544239	0.000105626	1.97141e-06	-0.959315	1.12477e-07	3.6439e-09
ENSG00000115414	FN1	2	215360440	215436073	-0.417085	0.0415557	0.00699642	-0.969841	0.000121123	1.19586e-05
ENSG00000108691	CCL2	17	34255218	34257203	-0.456622	0.0105267	0.00102883	-0.970149	0.00707466	0.00154828
ENSG00000157782	CABP1	12	120640552	120667324	-0.495009	0.000797163	2.9749e-05	-0.987555	2.29937e-09	4.63624e-11
ENSG00000116883	AL591845.1	1	36789335	36794822	-0.283815	0.0445557	0.00774148	-0.988295	2.82744e-08	7.77214e-10
ENSG00000169894	MUC3A	7	100949534	100968347	-0.365801	0.00578445	0.000437754	-0.998303	7.68976e-07	3.34034e-08
ENSG00000101955	SRPX	X	38149336	38220924	-0.402142	0.00602734	0.000463216	-1.03589	1.68884e-07	5.77741e-09
ENSG00000101871	MID1	X	10445310	10833654	-0.428327	1.15454e-07	4.02995e-10	-1.038	2.2569e-20	6.3061e-23
ENSG00000198795	ZNF521	18	25061924	25352190	-0.383325	0.000961063	3.86852e-05	-1.0446	5.92402e-08	1.78946e-09
ENSG00000080644	CHRNA3	15	78593052	78621295	-0.626542	1.01504e-05	1.04783e-07	-1.05	6.51143e-07	2.73891e-08
ENSG00000245571	FAM111A-DT	11	59130133	59143015	-0.566575	7.25924e-07	3.66601e-09	-1.05697	6.97199e-10	1.22149e-11
ENSG00000198892	SHISA4	1	201888680	201892306	-0.391882	0.0187283	0.0022894	-1.05738	0.000354203	4.18614e-05
ENSG00000188158	NHS	X	17375420	17735994	-0.262699	0.0102621	0.000984676	-1.06352	1.97371e-11	2.47421e-13
ENSG00000101333	PLCB4	20	9068763	9481242	-0.451968	0.000160586	3.44666e-06	-1.06576	3.53933e-07	1.34175e-08
ENSG00000117322	CR2	1	207454230	207489895	-0.405594	7.53373e-05	1.30924e-06	-1.06792	2.86879e-20	8.23243e-23
ENSG00000231698	AP002856.2	11	131253422	131350917	-0.796705	0.0025331	0.000143916	-1.09755	0.00411807	0.000792702
ENSG00000158764	ITLN2	1	160945025	160954809	-0.640165	1.48828e-05	1.6911e-07	-1.09981	8.53789e-06	5.30636e-07
ENSG00000059804	SLC2A3	12	7919230	7936187	-0.707841	1.85006e-07	7.14469e-10	-1.10354	8.41804e-32	7.6285e-35
ENSG00000188856	RPSAP47	8	80558870	80559757	-1.35652	3.37975e-06	2.74803e-08	-1.11928	0.0345362	0.0111209
ENSG00000102007	PLP2	X	49171898	49175235	-0.644791	1.71096e-05	2.03308e-07	-1.13603	5.09443e-06	2.93924e-07
ENSG00000245213	AC105285.1	4	173094868	173169652	-0.50663	0.0175679	0.00211493	-1.13684	1.00375e-05	6.3824e-07
ENSG00000120645	IQSEC3	12	66767	178455	0.307576	0.0130078	0.0013853	-1.14021	5.02081e-06	2.87781e-07
ENSG00000183379	SYNDIG1L	14	74405894	74426210	-0.782653	4.62798e-08	1.20296e-10	-1.14956	5.71059e-07	2.35461e-08
ENSG00000187720	THSD4	15	71096952	71783383	-0.462076	0.000534354	1.74962e-05	-1.15702	2.7833e-18	9.66861e-21
ENSG00000010626	LRRC23	12	6873569	6914241	-0.343504	0.0298089	0.00442489	-1.15764	5.02982e-11	7.02701e-13
ENSG00000171388	APLN	X	129645259	129654956	-0.540071	0.00535227	0.00039352	-1.16096	1.70753e-09	3.31396e-11
ENSG00000173482	PTPRM	18	7566782	8406861	-0.425778	0.0155591	0.00178528	-1.16635	3.28629e-08	9.33125e-10
ENSG00000280511	AL591030.1	6	76561328	76562590	-0.696381	0.0240912	0.00326882	-1.17433	0.0121709	0.00303031
ENSG00000154040	CABYR	18	24138956	24161603	-0.587078	0.000885466	3.4327e-05	-1.17801	2.32186e-05	1.70782e-06
ENSG00000033327	GAB2	11	78215293	78418348	-0.308028	0.0479052	0.00852795	-1.18019	1.33919e-18	4.4498e-21
ENSG00000160471	COX6B2	19	55349306	55354719	-0.525325	0.000935119	3.70159e-05	-1.21666	4.90067e-15	2.73863e-17
ENSG00000107242	PIP5K1B	9	68705240	69009176	-0.868326	6.60355e-09	1.37318e-11	-1.22573	2.31444e-07	8.2671e-09
ENSG00000156298	TSPAN7	X	38561370	38688920	-0.513022	0.000169461	3.70009e-06	-1.22744	1.71338e-10	2.62559e-12
ENSG00000183722	LHFPL6	13	39209116	39603528	-0.617597	6.6177e-06	6.09428e-08	-1.23114	1.16083e-09	2.16527e-11
ENSG00000135447	PPP1R1A	12	54575387	54588659	-0.359665	0.00569061	0.000428117	-1.24386	6.65048e-16	3.21425e-18
ENSG00000167754	KLK5	19	50943303	50953093	-0.652655	0.00415091	0.000278063	-1.25489	0.00113598	0.00016977
ENSG00000185437	SH3BGR	21	39445855	39515506	-0.773444	0.000758602	2.76623e-05	-1.25497	0.00267828	0.000473718
ENSG00000162745	OLFML2B	1	161983192	162023854	-0.476638	0.0238811	0.00323248	-1.25915	0.000304697	3.4837e-05
ENSG00000176244	ACBD7	10	15075475	15088776	-0.679005	0.00012811	2.61643e-06	-1.26008	7.402e-06	4.51116e-07
ENSG00000259203	AC016044.1	15	52800168	52805972	-0.446822	0.0289754	0.00426507	-1.2668	5.15029e-09	1.12791e-10
ENSG00000137142	IGFBPL1	9	38406528	38424454	-0.554568	2.06384e-05	2.52903e-07	-1.27253	1.11407e-12	1.01799e-14
ENSG00000256453	DND1	5	140670794	140673576	-1.74902	2.50053e-06	1.87563e-08	-1.28049	0.0494033	0.0172923
ENSG00000189127	ANKRD34B	5	80556755	80570280	-0.680374	6.92684e-06	6.52528e-08	-1.28647	2.55862e-12	2.55051e-14
ENSG00000129451	KLK10	19	51012739	51020175	-0.447652	0.0047593	0.000332956	-1.28731	3.2587e-10	5.29089e-12
ENSG00000187955	COL14A1	8	120059780	120373573	-0.785468	3.5164e-10	5.48417e-13	-1.28981	6.33865e-16	2.9678e-18
ENSG00000109610	SOD3	4	24789912	24800842	-0.494529	0.0051783	0.000375345	-1.29665	6.07971e-07	2.52059e-08
ENSG00000168016	TRANK1	3	36826820	36945098	-0.409579	0.00349791	0.000218213	-1.30427	7.64422e-20	2.36681e-22
ENSG00000155849	ELMO1	7	36854361	37449249	-0.465239	0.000370673	1.06541e-05	-1.32758	2.87953e-21	7.39344e-24
ENSG00000189221	MAOA	X	43654907	43746824	-0.345807	0.00602734	0.000463297	-1.3327	6.0092e-16	2.76817e-18
ENSG00000167755	KLK6	19	50958631	50969673	-0.545087	0.00034213	9.50292e-06	-1.35517	4.72979e-07	1.86806e-08
ENSG00000154721	JAM2	21	25639258	25717562	-0.53299	9.85093e-06	1.00229e-07	-1.39549	3.66662e-15	1.96594e-17
ENSG00000166501	PRKCB	16	23835983	24220611	-0.64233	7.25924e-07	3.59513e-09	-1.40339	1.69178e-32	1.40535e-35
ENSG00000232301	LNCPRESS1	7	101299578	101301346	-0.755647	0.0203101	0.00257175	-1.42132	0.00151745	0.00023824
ENSG00000144596	GRIP2	3	14489107	14556075	-0.565134	0.000116855	2.26717e-06	-1.45444	2.42418e-14	1.53776e-16
ENSG00000204103	MAFB	20	40685848	40689236	-0.538385	0.0474717	0.00843314	-1.46908	2.39547e-16	1.01304e-18
ENSG00000153132	CLGN	4	140388453	140427661	-0.717335	4.74806e-08	1.26944e-10	-1.48908	1.10377e-08	2.62564e-10
ENSG00000126803	HSPA2	14	64535905	64546173	-0.682294	0.00132432	5.93068e-05	-1.4935	0.000113288	1.1079e-05
ENSG00000129244	ATP1B2	17	7646627	7657770	-0.512469	0.0043399	0.000295558	-1.55024	3.20077e-17	1.23274e-19
ENSG00000174482	LINGO2	9	27948078	28670286	-0.948814	1.71528e-07	6.36942e-10	-1.56952	4.09757e-13	3.40381e-15
ENSG00000261949	GFY	19	49423749	49428818	-0.813641	0.00355272	0.00022305	-1.62182	0.000333108	3.87393e-05
ENSG00000248746	ACTN3	11	66546395	66563334	-0.499012	0.0344407	0.00535347	-1.62765	3.64484e-09	7.73447e-11
ENSG00000179750	APOBEC3B	22	38982347	38992804	-0.852628	0.0015578	7.38633e-05	-1.66654	1.27602e-05	8.57616e-07
ENSG00000185666	SYN3	22	32507820	33058381	-0.526905	0.000792589	2.93137e-05	-1.68935	1.16468e-26	1.29596e-29
ENSG00000087303	NID2	14	52004803	52069228	-0.681778	0.00022601	5.27049e-06	-1.77235	2.04611e-08	5.20721e-10
ENSG00000118407	FILIP1	6	75291859	75493800	-0.549562	0.0222846	0.00291776	-1.8863	4.64824e-09	1.00393e-10
ENSG00000100721	TCL1A	14	95709947	95714196	-0.458683	0.00158355	7.57376e-05	-1.90357	2.90223e-20	8.54758e-23
ENSG00000013297	CLDN11	3	170418865	170454733	-0.703971	1.70454e-05	2.01279e-07	-1.97282	3.36903e-22	6.86935e-25
ENSG00000168918	INPP5D	2	233059967	233207903	-1.12298	5.1185e-05	7.98281e-07	-2.17918	2.78155e-11	3.67596e-13
ENSG00000090339	ICAM1	19	10271093	10286615	-0.781319	0.00132707	5.95285e-05	-2.21829	4.45997e-22	9.76735e-25
ENSG00000225889	AC012368.1	2	64143239	64252859	-0.785242	0.0473542	0.00840875	-2.22967	2.82958e-08	7.79939e-10
ENSG00000151962	RBM46	4	154781213	154828813	-1.58307	0.00174345	8.6622e-05	-2.27392	2.57524e-05	1.92336e-06
ENSG00000175592	FOSL1	11	65892049	65900573	-1.13547	0.00781242	0.000675936	-2.69952	5.10039e-07	2.05294e-08
ENSG00000109846	CRYAB	11	111908564	111923722	-1.47052	3.42263e-09	6.35467e-12	-2.94795	1.59904e-23	2.53587e-26

## Sheet: Common X-Linked DEGs_iPSC
Table S4
					47,XXY Vs 46,XY			48-49,KS Vs 46,XY			Gene status
Gene ID	Gene name	Chromosome	Gene start (bp)	Gene end (bp)	LogFC 47,XXY Vs 46,XY	FDR	pvalue	LogFC 48-49,KS Vs 46,XY	FDR	pvalue	Biallelic (in at least one KS sample)
ENSG00000229807	XIST	X	73820649	73852723	8.83666	1.24878e-74	9.27423e-79	11.4347	1.97628e-224	1.49243e-228	Biallelic
ENSG00000281566	AL157778.1	X	98450688	98892061	1.22492	4.6693e-07	2.12269e-09	3.72178	2.66615e-78	4.02681e-82	#N/A
ENSG00000147381	MAGEA4	X	151912509	151925170	1.33054	0.000287908	7.32927e-06	1.93131	8.49845e-06	5.27543e-07	#N/A
ENSG00000101846	STS	X	7147237	7804358	0.6686	0.00786053	0.000681849	1.56556	2.61365e-08	7.08578e-10	#N/A
ENSG00000186310	NAP1L3	X	93670930	93673578	0.412005	0.0457972	0.00802003	1.49479	1.16428e-12	1.08146e-14	#N/A
ENSG00000167393	PPP2R3B	X	333933	386955	0.570917	7.8532e-05	1.37059e-06	1.35935	1.1254e-13	8.07377e-16	Biallelic
ENSG00000236017	ASMTL-AS1	X	1401769	1414028	0.783113	2.53832e-05	3.20471e-07	1.35357	1.29536e-08	3.15754e-10	Biallelic
ENSG00000236871	LINC00106	X	1396427	1399402	0.738002	1.34418e-05	1.47745e-07	1.27309	2.04074e-10	3.14387e-12	Biallelic
ENSG00000197976	AKAP17A	X	1591604	1602520	0.461528	0.00192444	9.77583e-05	1.25542	8.9231e-15	5.25602e-17	Biallelic
ENSG00000130021	PUDP	X	6667865	7148190	0.649594	1.16838e-24	2.60314e-28	1.17905	4.35583e-44	2.30258e-47	Biallelic
ENSG00000169100	SLC25A6	X	1386152	1392113	0.501671	0.000378089	1.0979e-05	1.13934	4.42052e-14	3.00443e-16	Biallelic
ENSG00000178605	GTPBP6	X	304529	318819	0.409545	0.00591448	0.000449791	1.10633	1.11394e-08	2.65824e-10	Biallelic
ENSG00000146938	NLGN4X	X	5840637	6228867	0.477268	0.000959734	3.85604e-05	1.0929	2.66218e-16	1.14593e-18	Biallelic
ENSG00000228232	GAPDHP1	X	39787132	39788136	0.418797	0.0161477	0.00188639	1.03768	0.000562906	7.31582e-05	#N/A
ENSG00000182287	AP1S2	X	15825806	15854931	0.59132	8.55887e-06	8.19973e-08	0.944058	5.44632e-06	3.1546e-07	#N/A
ENSG00000214717	ZBED1	X	2486414	2500976	0.372607	0.000339177	9.33638e-06	0.918574	7.48774e-12	8.36872e-14	Biallelic
ENSG00000169093	ASMTL	X	1403139	1453762	0.476942	1.00443e-06	6.04224e-09	0.89105	9.20297e-11	1.34132e-12	Biallelic
ENSG00000225470	JPX	X	73944182	74070408	0.502524	6.14722e-08	1.91744e-10	0.831582	2.34868e-08	6.19008e-10	#N/A
ENSG00000169084	DHRSX	X	2219506	2502805	0.272793	0.013012	0.00138769	0.787792	2.84738e-08	7.86996e-10	Biallelic
ENSG00000182378	PLCXD1	X	276322	303356	0.279708	0.000230965	5.45465e-06	0.777956	8.72311e-12	9.88118e-14	Biallelic
ENSG00000046653	GPM6B	X	13770939	13938638	0.326087	0.00023203	5.49703e-06	0.714777	1.15032e-05	7.54021e-07	#N/A
ENSG00000002586	CD99	X	2691187	2741309	0.586427	4.68707e-14	3.48093e-17	0.66755	1.67032e-10	2.53537e-12	Biallelic
ENSG00000005889	ZFX	X	24149173	24216255	0.329688	0.00865003	0.000773901	0.663909	4.21447e-05	3.42135e-06	Biallelic
ENSG00000173674	EIF1AX	X	20124525	20141838	0.391577	3.24234e-05	4.47884e-07	0.592225	1.65661e-05	1.16596e-06	#N/A
ENSG00000126953	TIMM8A	X	101345661	101348742	0.29499	0.00155236	7.33234e-05	0.551062	1.44775e-05	9.96e-07	#N/A
ENSG00000102178	UBL4A	X	154483717	154486615	0.310524	0.000809258	3.04711e-05	0.498271	0.000470897	5.93511e-05	#N/A
ENSG00000147050	KDM6A	X	44873177	45112602	0.348587	0.00357905	0.000225402	0.47512	4.34254e-05	3.55812e-06	Biallelic
ENSG00000133131	MORC4	X	106813871	107000212	0.293294	0.0385943	0.00628788	0.462001	0.0215326	0.00610956	Biallelic
ENSG00000072133	RPS6KA6	X	84058346	84188199	0.483692	8.38473e-07	4.48348e-09	0.460328	0.00949007	0.00221378	#N/A
ENSG00000101843	PSMD10	X	108084207	108091549	0.277428	0.00196986	0.000100465	0.44195	0.00475747	0.000949194	#N/A
ENSG00000169895	SYAP1	X	16719612	16765340	0.280238	3.31494e-05	4.60374e-07	0.374268	0.00209498	0.000348531	Biallelic
ENSG00000123575	FAM199X	X	104166453	104195902	0.343089	0.00030156	7.90574e-06	0.36355	0.0329218	0.010456	#N/A
ENSG00000022267	FHL1	X	136146702	136211359	-0.279062	3.3312e-06	2.64715e-08	-0.289143	0.00469119	0.000931719	#N/A
ENSG00000189369	GSPT2	X	51743442	51746232	-0.268548	0.00292286	0.000174308	-0.327658	0.000618524	8.22549e-05	#N/A
ENSG00000130054	FAM155B	X	69505241	69532508	-0.245933	0.0160393	0.00186539	-0.388489	0.0312301	0.00974967	#N/A
ENSG00000203879	GDI1	X	154436913	154443467	-0.280842	2.51801e-06	1.90744e-08	-0.391366	8.92367e-05	8.36973e-06	#N/A
ENSG00000102098	SCML2	X	18239313	18354688	-0.251923	0.00206329	0.000107264	-0.407538	7.42391e-05	6.71639e-06	#N/A
ENSG00000133142	TCEAL4	X	103576231	103587736	-0.332901	0.00634792	0.000500819	-0.413424	0.0397355	0.0132302	#N/A
ENSG00000129680	MAP7D3	X	136213220	136256482	-0.260038	0.0010839	4.57336e-05	-0.421272	0.000342686	4.00862e-05	#N/A
ENSG00000102057	KCND1	X	48961378	48971844	-0.387482	0.000127367	2.56582e-06	-0.433794	0.0147887	0.00380495	#N/A
ENSG00000012211	PRICKLE3	X	49174802	49186528	-0.354775	0.00145133	6.7366e-05	-0.435974	0.0185215	0.00505207	#N/A
ENSG00000172943	PHF8	X	53936676	54048958	-0.333997	6.7098e-05	1.13117e-06	-0.531377	2.60084e-06	1.34736e-07	#N/A
ENSG00000130066	SAT1	X	23783173	23786226	-0.26103	0.0101379	0.000967488	-0.534478	2.93789e-05	2.24524e-06	#N/A
ENSG00000184205	TSPYL2	X	53082367	53088540	-0.446359	3.99623e-05	5.8467e-07	-0.545828	0.00831761	0.00188751	#N/A
ENSG00000247746	USP51	X	55484616	55489202	-0.286769	0.0358264	0.00563271	-0.571776	0.000128048	1.28319e-05	#N/A
ENSG00000008086	CDKL5	X	18425583	18653629	-0.275531	0.014775	0.00166349	-0.596307	4.0384e-06	2.21712e-07	#N/A
ENSG00000147010	SH3KBP1	X	19533977	19887600	-0.334729	0.00180251	9.04934e-05	-0.639517	1.49902e-05	1.03507e-06	#N/A
ENSG00000268089	GABRQ	X	152637895	152657542	-0.375238	3.12246e-08	7.65253e-11	-0.656981	4.77182e-13	4.07201e-15	#N/A
ENSG00000184905	TCEAL2	X	102125679	102140426	-0.315219	0.000813112	3.06766e-05	-0.666141	5.73133e-05	4.88648e-06	#N/A
ENSG00000235437	LINC01278	X	63222993	63561095	-0.414343	1.14238e-05	1.23019e-07	-0.710314	3.57034e-07	1.3562e-08	#N/A
ENSG00000047644	WWC3	X	10015562	10144478	-0.391008	8.94415e-07	4.98189e-09	-0.717445	4.34038e-10	7.30936e-12	#N/A
ENSG00000130822	PNCK	X	153669730	153689010	-0.277815	0.0352196	0.00550854	-0.74533	2.87578e-06	1.50934e-07	#N/A
ENSG00000133124	IRS4	X	108732482	108736409	-0.262411	0.0257049	0.00358239	-0.751653	1.43742e-05	9.87809e-07	#N/A
ENSG00000182492	BGN	X	153494980	153509546	-0.47771	0.00109473	4.65862e-05	-0.80565	6.43486e-07	2.69699e-08	#N/A
ENSG00000147257	GPC3	X	133535745	133985594	-0.46606	8.37008e-09	1.80269e-11	-0.805829	1.28993e-10	1.94825e-12	#N/A
ENSG00000085185	BCORL1	X	129981107	130058083	-0.564717	1.40372e-09	2.502e-12	-0.80775	9.68414e-08	3.08533e-09	#N/A
ENSG00000147394	ZNF185	X	152914442	152973480	-0.316099	0.000384369	1.12185e-05	-0.898243	6.60354e-20	1.99472e-22	#N/A
ENSG00000130032	PRRG3	X	151694658	151705924	-0.276468	0.0165986	0.00196126	-0.918711	7.17073e-07	3.06123e-08	#N/A
ENSG00000101955	SRPX	X	38149336	38220924	-0.402142	0.00602734	0.000463216	-1.03589	1.68884e-07	5.77741e-09	#N/A
ENSG00000101871	MID1	X	10445310	10833654	-0.428327	1.15454e-07	4.02995e-10	-1.038	2.2569e-20	6.3061e-23	#N/A
ENSG00000188158	NHS	X	17375420	17735994	-0.262699	0.0102621	0.000984676	-1.06352	1.97371e-11	2.47421e-13	#N/A
ENSG00000102007	PLP2	X	49171898	49175235	-0.644791	1.71096e-05	2.03308e-07	-1.13603	5.09443e-06	2.93924e-07	#N/A
ENSG00000171388	APLN	X	129645259	129654956	-0.540071	0.00535227	0.00039352	-1.16096	1.70753e-09	3.31396e-11	#N/A
ENSG00000156298	TSPAN7	X	38561370	38688920	-0.513022	0.000169461	3.70009e-06	-1.22744	1.71338e-10	2.62559e-12	#N/A
ENSG00000189221	MAOA	X	43654907	43746824	-0.345807	0.00602734	0.000463297	-1.3327	6.0092e-16	2.76817e-18	#N/A
