# Supplementary material for: Pseudoautosomal Region 1 Overdosage Affects the Global Transcriptome in iPSCs From Patients With Klinefelter Syndrome and High-Grade X Chromosome Aneuploidies
Source: Front Cell Dev Biol. 2022 Feb 3;9:801597. doi: 10.3389/fcell.2021.801597 (PMC8850648; doi:10.3389/fcell.2021.801597)
Supplement: Supplementary file 10 [file Table10.xlsx]

## Sheet: ME48
Table S10: List of TFBS enriched in each of the selected supermodules. TFBS Enrichment analysis performed using Ciider tool.
Transcription Factor ID	Transcription Factor Name	Deficit	No. Search Sites	Mean Sites Per Search Gene	No. Background Sites	Mean Sites Per Background Gene	Site Representation	Mann-Whitney U	Site P-Value	Total No. Search Genes	No. Transcription Factor Search Genes	Total No. Background Genes	No. Transcription Factor Background Genes	Gene Representation	Gene P-Value	Average Log2 Proportion Bound	Log2 Enrichment	Significance Score
MA0527.1	ZBTB33	0.13	66	0.7	2261	0.3	Up	399218	0.0002	100	45	6564	1527	Up	2.21e-06	-1.62338	0.960256	5.65548
MA0506.1	NRF1	0.15	230	2.3	9649	1.5	Up	416764	3.51e-06	100	75	6564	3392	Up	2.53e-06	-0.682492	0.539689	5.59761
MA0810.1	TFAP2A(var.2)	0.09	372	3.7	16611	2.5	Up	424060	5.15e-07	100	95	6564	5077	Up	2.64e-06	-0.222095	0.296944	5.5784
MA0524.2	TFAP2C	0.1	314	3.1	13963	2.1	Up	424874	4.13e-07	100	90	6564	4613	Up	3.93e-06	-0.330015	0.357618	5.40602
MA0024.3	E2F1	0.14	348	3.5	15772	2.4	Up	406362	4.25e-05	100	81	6564	3921	Up	7.68e-06	-0.522802	0.440956	5.11464
MA1569.1	TFAP2E	0.09	925	9.3	41751	6.4	Up	440166	4.52e-09	100	100	6564	5809	Up	8.83e-06	-0.0881356	0.176271	5.05405
MA0811.1	TFAP2B	0.09	328	3.3	14463	2.2	Up	425582	3.39e-07	100	90	6564	4705	Up	1.48e-05	-0.315771	0.329131	4.82893
MA1548.1	PLAGL2	0.11	327	3.3	15496	2.4	Up	410490	1.63e-05	100	89	6564	4636	Up	1.89e-05	-0.334442	0.334413	4.72322
MA1511.1	KLF10	0.06	55	0.6	1953	0.3	Up	393228	0.00066	100	43	6564	1548	Up	2.49e-05	-1.64596	0.875706	4.60398
MA0146.2	Zfx	0.06	340	3.4	15283	2.3	Up	418984	1.99e-06	100	96	6564	5360	Up	3.61e-05	-0.175456	0.233723	4.44276
MA0815.1	TFAP2C(var.3)	0.11	175	1.8	7047	1.1	Up	412723	9.57e-06	100	73	6564	3455	Up	4.46e-05	-0.688585	0.474411	4.35051
MA0813.1	TFAP2B(var.3)	0.12	213	2.1	8442	1.3	Up	412769	9.46e-06	100	75	6564	3616	Up	6.32e-05	-0.636369	0.447444	4.19951
MA1513.1	KLF15	0.13	361	3.6	15906	2.4	Up	393393	0.000639	100	85	6564	4444	Up	0.000132	-0.397932	0.329465	3.878
MA0872.1	TFAP2A(var.3)	0.1	121	1.2	5168	0.8	Up	395200	0.00045	100	62	6564	2797	Up	0.000141	-0.957907	0.54528	3.85203
MA0154.4	EBF1	0.15	134	1.3	6226	0.9	Up	390006	0.00120801	100	63	6564	2898	Up	0.000226	-0.920873	0.517012	3.645
MA1650.1	ZBTB14	0.14	89	0.9	3692	0.6	Up	388288	0.00164966	100	54	6564	2381	Up	0.000347	-1.17284	0.579947	3.45911
MA0767.1	GCM2	0.11	153	1.5	7432	1.1	Up	390976	0.00100998	100	80	6564	4150	Up	0.000488	-0.490767	0.341265	3.31172
MA1516.1	KLF3	0.09	282	2.8	12073	1.8	Up	393610	0.000613	100	82	6564	4342	Up	0.000595	-0.440444	0.31143	3.22579
MA0812.1	TFAP2B(var.2)	0.12	351	3.5	16804	2.6	Up	410656	1.57e-05	100	87	6564	4728	Up	0.000642	-0.336572	0.273462	3.19219
MA1099.2	HES1	0.08	211	2.1	11084	1.7	Up	379584	0.00712111	100	81	6564	4269	Up	0.000648	-0.461471	0.318294	3.1881
MA1637.1	EBF3	0.08	49	0.5	1850	0.3	Up	376277	0.0118047	100	36	6564	1380	Up	0.000748	-1.85536	0.788267	3.12638
MA1122.1	TFDP1	0.14	291	2.9	14617	2.2	Up	382857	0.00420256	100	88	6564	4843	Up	0.000783	-0.311041	0.255189	3.1064
MA0156.2	FEV	0.15	264	2.6	14378	2.2	Up	382960	0.00413157	100	93	6564	5287	Up	0.000799	-0.208128	0.207942	3.09768
MA0616.2	HES2	0.15	217	2.2	11760	1.8	Up	372453	0.020468	100	80	6564	4240	Up	0.00101835	-0.475293	0.310316	2.9921
MA0864.2	E2F2	0.13	262	2.6	13178	2	Up	394324	0.000534	100	79	6564	4166	Up	0.00108645	-0.497009	0.31768	2.96399
MA1604.1	Ebf2	0.11	88	0.9	3965	0.6	Up	381710	0.00507127	100	54	6564	2461	Up	0.00115721	-1.14901	0.53228	2.93659
MA0742.1	Klf12	0.11	47	0.5	2334	0.4	Up	371610	0.0229941	100	43	6564	1842	Up	0.00160128	-1.52056	0.624912	2.79553
MA0632.2	TCFL5	0.15	602	6	30302	4.6	Up	394830	0.000484	100	91	6564	5182	Up	0.00184837	-0.238194	0.205685	2.73321
MA1515.1	KLF2	0.04	372	3.7	16733	2.5	Up	386955	0.00208978	100	90	6564	5107	Up	0.00222404	-0.256637	0.210862	2.65286
MA0823.1	HEY1	0.15	213	2.1	11656	1.8	Up	374773	0.0147214	100	81	6564	4403	Up	0.00255629	-0.439179	0.273711	2.59239
MA0759.1	ELK3	0.15	199	2	11444	1.7	Up	363596	0.0637693	100	87	6564	4876	Up	0.00258285	-0.31434	0.228998	2.5879
MA1491.1	GLI3	0.12	20	0.2	659	0.1	Up	359614	0.0999201	100	19	6564	618	Up	0.00305569	-2.88674	1.04219	2.51489
MA0104.4	MYCN	0	4	0	8	0	Up	334564	0.738907	100	2	6564	4	Up	0.00321537	-7.91983	5.18142	2.49277
MA0772.1	IRF7	0.08	6	0.1	91	0	Up	343342	0.42776	100	6	6564	91	Up	0.00322888	-5.05769	2.21416	2.49095
MA1517.1	KLF6	0.03	47	0.5	2326	0.4	Up	368820	0.0333902	100	42	6564	1837	Up	0.00333986	-1.5393	0.59528	2.47627
MA0750.2	ZBTB7A	0.04	38	0.4	1562	0.2	Up	368859	0.0332189	100	32	6564	1288	Up	0.00341819	-1.98884	0.720309	2.4662
MA0493.1	Klf1	0.11	265	2.7	13438	2	Up	391208	0.000967	100	91	6564	5233	Up	0.00360501	-0.23113	0.191557	2.44309
MA1615.1	Plagl1	0.15	479	4.8	24116	3.7	Up	414632	5.99e-06	100	98	6564	5894	Up	0.00372014	-0.0921578	0.126316	2.42944
MA0637.1	CENPB	0.05	4	0	39	0	Up	339378	0.558263	100	4	6564	39	Up	0.00376194	-5.92891	2.89556	2.42459
MA0067.1	Pax2	0	13	0.1	334	0.1	Up	351616	0.220052	100	12	6564	321	Up	0.00395367	-3.67949	1.3446	2.403
MA0730.1	RARA(var.2)	0.14	5	0.1	67	0	Up	341308	0.492412	100	5	6564	66	Up	0.00409587	-5.4084	2.43357	2.38765
MA0814.2	TFAP2C(var.2)	0.15	421	4.2	22380	3.4	Up	388872	0.00148504	100	99	6564	6046	Up	0.00437439	-0.066506	0.104158	2.35908
MA1512.1	KLF11	0.08	61	0.6	2654	0.4	Up	374882	0.0144915	100	45	6564	2040	Up	0.00444595	-1.41451	0.542505	2.35204
MA0474.2	ERG	0.14	192	1.9	10622	1.6	Up	372204	0.0211881	100	85	6564	4750	Up	0.00447688	-0.349902	0.233407	2.34902
MA1564.1	SP9	0.02	12	0.1	350	0.1	Up	351014	0.232152	100	12	6564	329	Up	0.00478187	-3.66177	1.30914	2.3204
MA0163.1	PLAG1	0.15	62	0.6	2772	0.4	Up	370824	0.0255942	100	41	6564	1822	Up	0.0047892	-1.56239	0.572754	2.31974
MA1483.1	ELF2	0.11	39	0.4	1580	0.2	Up	368704	0.0338979	100	32	6564	1305	Up	0.00517638	-1.97938	0.701399	2.28597
MA0076.2	ELK4	0.14	309	3.1	18475	2.8	Up	353050	0.193108	100	98	6564	5943	Up	0.00533006	-0.0861861	0.114373	2.27327
MA0646.1	GCM1	0.15	73	0.7	3601	0.5	Up	373657	0.0172792	100	55	6564	2692	Up	0.00557469	-1.07119	0.429103	2.25378
MA0858.1	Rarb(var.2)	0.15	4	0	44	0	Up	339128	0.567098	100	4	6564	44	Up	0.00560248	-5.84293	2.72361	2.25162
MA1522.1	MAZ	0.03	173	1.7	9924	1.5	Up	366769	0.0433866	100	78	6564	4266	Up	0.00589471	-0.489032	0.265201	2.22954
MA1538.1	NR2F1(var.3)	0.13	9	0.1	188	0	Up	345650	0.360752	100	8	6564	177	Up	0.00639714	-4.38619	1.64521	2.19401
MA0741.1	KLF16	0.02	10	0.1	271	0	Up	348105	0.297188	100	10	6564	257	Up	0.00648707	-3.96539	1.41331	2.18795
MA0747.1	SP8	0.02	8	0.1	187	0	Up	345474	0.36563	100	8	6564	179	Up	0.0068147	-4.37811	1.62904	2.16655
MA0131.2	HINFP	0.12	90	0.9	4168	0.6	Up	379054	0.00773685	100	55	6564	2735	Up	0.00790257	-1.05976	0.406245	2.10223
MA0641.1	ELF4	0.14	45	0.5	1879	0.3	Up	368210	0.0361298	100	35	6564	1512	Up	0.00814779	-1.80953	0.616445	2.08896
MA1653.1	ZNF148	0.14	239	2.4	13518	2.1	Up	372708	0.0197528	100	85	6564	4821	Up	0.00826595	-0.339201	0.212004	2.08271
MA0746.2	SP3	0.04	17	0.2	588	0.1	Up	354212	0.173096	100	16	6564	528	Up	0.00853295	-3.12068	1.02805	2.0689
MA1648.1	TCF12(var.2)	0.11	150	1.5	7384	1.1	Up	376693	0.0110942	100	76	6564	4145	Up	0.00863642	-0.528401	0.269475	2.06367
MA0098.3	ETS1	0.09	63	0.6	2843	0.4	Up	371566	0.0231348	100	45	6564	2110	Up	0.0093334	-1.39018	0.493843	2.02996
MA1578.1	VEZF1	0.04	246	2.5	12286	1.9	Up	361974	0.0769204	100	74	6564	4016	Up	0.00940829	-0.570315	0.276863	2.02649
MA0145.3	TFCP2	0.09	12	0.1	368	0.1	Up	348404	0.289991	100	11	6564	316	Up	0.00952243	-3.75095	1.24692	2.02125
MA0736.1	GLIS2	0.11	24	0.2	854	0.1	Up	357517	0.124682	100	20	6564	729	Up	0.00965957	-2.7316	0.876206	2.01504
MA1107.2	KLF9	0.14	132	1.3	6518	1	Up	384848	0.00300899	100	70	6564	3754	Up	0.0106485	-0.658782	0.294564	1.97271
MA0155.1	INSM1	0.14	244	2.4	13172	2	Up	371046	0.0248362	100	88	6564	5081	Up	0.0107434	-0.276438	0.185985	1.96886
MA0685.1	SP4	0.09	35	0.4	1490	0.2	Up	361917	0.0774201	100	27	6564	1111	Up	0.0107801	-2.21593	0.692485	1.96738
MA0597.1	THAP1	0.03	116	1.2	6736	1	Up	364891	0.0546545	100	75	6564	4108	Up	0.0119952	-0.54436	0.263426	1.92099
MA1147.1	NR4A2::RXRA	0.06	3	0	35	0	Up	336538	0.662321	100	3	6564	30	Up	0.0129114	-6.29671	2.90604	1.88903
MA0101.1	REL	0.07	133	1.3	7779	1.2	Up	358087	0.11752	100	78	6564	4355	Up	0.0138803	-0.474139	0.235416	1.8576
MA0599.1	KLF5	0.09	814	8.1	43390	6.6	Up	379857	0.00682171	100	99	6564	6125	Up	0.0140827	-0.0571423	0.0854304	1.85132
MA0136.2	ELF5	0.05	73	0.7	3839	0.6	Up	365202	0.0526386	100	55	6564	2797	Up	0.0144009	-1.04359	0.373911	1.84161
MA1484.1	ETS2	0.13	122	1.2	6127	0.9	Up	376064	0.0121829	100	67	6564	3585	Up	0.0148477	-0.723373	0.298275	1.82834
MA0057.1	MZF1(var.2)	0.08	489	4.9	29478	4.5	Up	363970	0.0610199	100	100	6564	6247	Up	0.0149817	-0.0357031	0.0714061	1.82444
MA0752.1	ZNF410	0.08	1	0	0	0	Up	331482	0.863526	100	1	6564	0	Up	0.015006	-9.87328	7.61438	1.82373
MA0691.1	TFAP4	0.1	161	1.6	9407	1.4	Up	358684	0.110364	100	64	6564	3392	Up	0.0153642	-0.79608	0.312512	1.81349
MA0504.1	NR2C2	0.1	7	0.1	180	0	Up	342689	0.447954	100	7	6564	169	Up	0.0162287	-4.50974	1.53117	1.78972
MA0162.4	EGR1	0.06	27	0.3	1188	0.2	Up	358259	0.115424	100	25	6564	1025	Up	0.0176122	-2.32849	0.699731	1.75419
MA0161.2	NFIC	0.12	177	1.8	9699	1.5	Up	368790	0.0335209	100	86	6564	4983	Up	0.0178716	-0.306975	0.181102	1.74784
MA0079.4	SP1	0.1	81	0.8	2810	0.4	Up	369621	0.0300572	100	39	6564	1828	Up	0.017981	-1.59565	0.496754	1.74519
MA1652.1	ZKSCAN5	0.01	12	0.1	411	0.1	Up	348046	0.298623	100	12	6564	388	Up	0.0180058	-3.54295	1.0715	1.74459
MA0740.1	KLF14	0.06	16	0.2	630	0.1	Up	352070	0.211248	100	16	6564	565	Up	0.018018	-3.07187	0.930429	1.74429
MA1539.1	NR2F6(var.3)	0.15	8	0.1	186	0	Up	342519	0.453299	100	7	6564	174	Up	0.0186524	-4.48877	1.48923	1.72926
MA0727.1	NR3C2	0.12	11	0.1	328	0	Up	342298	0.4603	100	7	6564	174	Up	0.0186524	-4.48877	1.48923	1.72926
MA0149.1	EWSR1-FLI1	0.11	11	0.1	238	0	Up	338074	0.605066	100	4	6564	65	Up	0.0196147	-5.56409	2.16592	1.70742
MA1628.1	Zic1::Zic2	0.13	104	1	4701	0.7	Up	375424	0.0133898	100	60	6564	3158	Up	0.0201911	-0.893817	0.323257	1.69484
MA0908.1	HOXD11	0.03	5	0.1	102	0	Up	339558	0.551961	100	5	6564	101	Up	0.0211686	-5.10338	1.82351	1.67431
MA1529.1	NHLH2	0.15	32	0.3	1399	0.2	Up	355772	0.148732	100	23	6564	948	Up	0.02162	-2.44371	0.694503	1.66514
MA0906.1	HOXC12	0.04	3	0	37	0	Up	336196	0.675382	100	3	6564	37	Up	0.0216867	-6.14767	2.60795	1.66381
MA1485.1	FERD3L	0.1	23	0.2	778	0.1	Up	349741	0.259251	100	14	6564	495	Up	0.0222149	-3.2604	0.934657	1.65336
MA0051.1	IRF2	0.11	19	0.2	778	0.1	Up	352238	0.208052	100	18	6564	695	Up	0.0223999	-2.84008	0.796964	1.64975
MA0006.1	Ahr::Arnt	0.02	377	3.8	20990	3.2	Up	375834	0.0126053	100	96	6564	5834	Up	0.022695	-0.114335	0.111481	1.64407
MA0048.2	NHLH1	0.15	326	3.3	18232	2.8	Up	367726	0.0384464	100	89	6564	5234	Up	0.0228666	-0.246935	0.159397	1.6408
MA0645.1	ETV6	0.05	40	0.4	1888	0.3	Up	360338	0.0923393	100	33	6564	1513	Up	0.0231283	-1.85088	0.531834	1.63586
MA1540.1	NR5A1	0.03	51	0.5	2628	0.4	Up	362214	0.0748497	100	43	6564	2100	Up	0.023174	-1.42603	0.435844	1.635
MA0733.1	EGR4	0.1	40	0.4	2098	0.3	Up	359057	0.106079	100	34	6564	1553	Up	0.0238097	-1.81085	0.536636	1.62325
MA1583.1	ZFP57	0.13	110	1.1	6761	1	Up	358871	0.108202	100	68	6564	3731	Up	0.0253235	-0.683975	0.26191	1.59648
MA1584.1	ZIC5	0.15	33	0.3	1291	0.2	Up	356808	0.134067	100	25	6564	1057	Up	0.0275353	-2.30633	0.655401	1.56011
MA0028.2	ELK1	0.1	39	0.4	1752	0.3	Up	359178	0.104722	100	31	6564	1416	Up	0.0276045	-1.94306	0.538583	1.55902
MA0734.2	GLI2	0.13	15	0.2	592	0.1	Up	349568	0.263107	100	15	6564	552	Up	0.0281641	-3.13375	0.873783	1.5503
MA0732.1	EGR3	0.14	60	0.6	3076	0.5	Up	362701	0.0707754	100	41	6564	2001	Up	0.02843	-1.49481	0.437591	1.54622
MA0753.2	ZNF740	0.01	4	0	80	0	Up	337618	0.621838	100	4	6564	74	Up	0.0292438	-5.47121	1.98017	1.53397
MA1509.1	IRF6	0.13	29	0.3	1413	0.2	Up	356125	0.143601	100	28	6564	1252	Up	0.0293902	-2.10402	0.571713	1.5318
MA0737.1	GLIS3	0.03	1	0	1	0	Up	331432	0.865585	100	1	6564	1	Up	0.029789	-9.0808	6.02942	1.52594
MA0799.1	RFX4	0.14	16	0.2	590	0.1	Up	347680	0.30761	100	13	6564	463	Up	0.0299848	-3.3601	0.92788	1.5231
MA1472.1	BHLHA15(var.2)	0.02	112	1.1	5936	0.9	Up	362600	0.0716042	100	51	6564	2627	Up	0.0305988	-1.14277	0.356443	1.5143
MA1124.1	ZNF24	0.15	23	0.2	1188	0.2	Up	351656	0.219275	100	18	6564	700	Up	0.0323931	-2.83491	0.78663	1.48955
MA0816.1	Ascl2	0.1	210	2.1	11443	1.7	Up	360557	0.0901459	100	67	6564	3686	Up	0.032696	-0.703335	0.258197	1.48551
MA0003.4	TFAP2A	0.15	274	2.7	15678	2.4	Up	365230	0.0524567	100	85	6564	4978	Up	0.0334949	-0.316087	0.165775	1.47502
MA1566.1	TBX3	0.06	405	4.1	22919	3.5	Up	365561	0.0503825	100	100	6564	6310	Up	0.0335566	-0.0284654	0.0569308	1.47422
MA1621.1	Rbpjl	0.05	206	2.1	12041	1.8	Up	353617	0.183136	100	88	6564	5215	Up	0.0335966	-0.257663	0.148433	1.47371
MA1146.1	NR1H4::RXRA	0.15	12	0.1	382	0.1	Up	344730	0.386642	100	10	6564	327	Up	0.0344468	-3.79193	1.06638	1.46285
MA0485.2	HOXC9	0.03	3	0	46	0	Up	335794	0.690818	100	3	6564	45	Up	0.0348541	-6.00819	2.32898	1.45775
MA1506.1	HOXD10	0.01	2	0	18	0	Up	333864	0.766741	100	2	6564	18	Up	0.0355381	-6.90007	3.14189	1.44931
MA1494.1	HNF4A(var.2)	0.13	5	0.1	120	0	Up	338752	0.580493	100	5	6564	117	Up	0.0359648	-4.99779	1.61233	1.44412
MA1631.1	ASCL1(var.2)	0.02	46	0.5	2472	0.4	Up	358721	0.109938	100	40	6564	1960	Up	0.0360705	-1.52733	0.432262	1.44285
MA1599.1	ZNF682	0.14	69	0.7	3122	0.5	Up	367032	0.0419802	100	46	6564	2348	Up	0.0360936	-1.29742	0.371053	1.44257
MA1537.1	NR2F1(var.2)	0.14	6	0.1	174	0	Up	339965	0.537785	100	6	6564	158	Up	0.0362458	-4.66137	1.42152	1.44074
MA0505.1	Nr5a2	0.08	32	0.3	1590	0.2	Up	355917	0.146608	100	30	6564	1391	Up	0.036653	-1.97918	0.51773	1.43589
MA1114.1	PBX3	0.12	16	0.2	654	0.1	Up	349582	0.262783	100	16	6564	617	Up	0.0368214	-3.00842	0.803517	1.4339
MA1503.1	HOXB9	0.04	5	0.1	122	0	Up	338652	0.584085	100	5	6564	119	Up	0.0381709	-4.98561	1.58798	1.41827
MA0657.1	KLF13	0.09	4	0	86	0	Up	337268	0.634846	100	4	6564	81	Up	0.0383755	-5.40643	1.85061	1.41595
MA0873.1	HOXD12	0.03	3	0	47	0	Up	335696	0.694625	100	3	6564	47	Up	0.0386649	-5.97716	2.26692	1.41268
MA1581.1	ZBTB6	0.12	120	1.2	6550	1	Up	363886	0.0616296	100	71	6564	3997	Up	0.0392773	-0.603384	0.224407	1.40586
MA0503.1	Nkx2-5(var.2)	0.05	28	0.3	1436	0.2	Up	354406	0.169913	100	28	6564	1276	Up	0.0411759	-2.09033	0.54433	1.38536
MA0694.1	ZBTB7B	0.12	119	1.2	6384	1	Up	361986	0.07682	100	68	6564	3793	Up	0.041401	-0.672088	0.238136	1.38299
MA1619.1	Ptf1a(var.2)	0.04	221	2.2	11735	1.8	Up	367606	0.0390362	100	67	6564	3718	Up	0.041717	-0.6971	0.245728	1.37969
MA0116.1	Znf423	0.12	108	1.1	5472	0.8	Up	360370	0.0920205	100	54	6564	2861	Up	0.0419989	-1.04039	0.315046	1.37676
MA0470.2	E2F4	0.15	82	0.8	4744	0.7	Up	355026	0.160043	100	53	6564	2806	Up	0.0420069	-1.06775	0.316328	1.37668
MA0516.2	SP2	0.12	31	0.3	1406	0.2	Up	355056	0.159576	100	25	6564	1104	Up	0.0425177	-2.27496	0.592665	1.37143
MA0062.3	GABPA	0.01	4	0	88	0	Up	337120	0.640381	100	4	6564	84	Up	0.0427367	-5.38036	1.79846	1.3692
MA0764.2	ETV4	0	4	0	88	0	Up	337120	0.640381	100	4	6564	84	Up	0.0427367	-5.38036	1.79846	1.3692
MA1100.2	ASCL1	0.07	356	3.6	19494	3	Up	358392	0.113817	100	85	6564	5017	Up	0.0435174	-0.310458	0.154517	1.36134
MA0651.1	HOXC11	0.04	5	0.1	129	0	Up	338302	0.596738	100	5	6564	126	Up	0.0465378	-4.94455	1.50586	1.33219
MA1474.1	CREB3L4	0.13	69	0.7	3466	0.5	Up	364813	0.055171	100	48	6564	2489	Up	0.0481331	-1.22498	0.34769	1.31756
MA0081.2	SPIB	0.04	4	0	89	0	Up	336926	0.647667	100	4	6564	88	Up	0.0489707	-5.347	1.73174	1.31006
MA1523.1	MSANTD3	0.09	152	1.5	9520	1.5	Up	355039	0.159833	100	83	6564	4884	Up	0.0497261	-0.346911	0.159127	1.30342
MA1117.1	RELB	0.02	17	0.2	1625	0.2	Down	353940	0.177634	100	13	6564	1385	Down	0.0478775	-2.57022	-0.651886	-1.31987
MA0507.1	POU2F2	0.1	15	0.2	1672	0.3	Down	355136	0.158321	100	13	6564	1388	Down	0.0478003	-2.56866	-0.655006	-1.32057
MA0099.3	FOS::JUN	0.15	182	1.8	14515	2.2	Down	367139	0.0414154	100	71	6564	5202	Down	0.0476284	-0.41333	-0.1557	-1.32213
MA1634.1	BATF	0.15	133	1.3	10222	1.6	Down	357307	0.127405	100	54	6564	4183	Down	0.0470866	-0.766421	-0.232893	-1.3271
MA0042.2	FOXI1	0.15	104	1	9696	1.5	Down	384277	0.00331497	100	61	6564	4626	Down	0.0466328	-0.606651	-0.203773	-1.33131
MA1527.1	NFIC(var.2)	0.15	12	0.1	1563	0.2	Down	354434	0.169457	100	10	6564	1170	Down	0.0466164	-2.87315	-0.771174	-1.33146
MA0837.1	CEBPE	0.14	97	1	8362	1.3	Down	371678	0.0227807	100	54	6564	4210	Down	0.0455369	-0.76178	-0.242174	-1.34164
MA1534.1	NR1I3	0.14	214	2.1	16222	2.5	Down	364085	0.0601899	100	83	6564	5893	Down	0.0442794	-0.211454	-0.111787	-1.3538
MA0035.4	GATA1	0.12	109	1.1	9031	1.4	Down	371147	0.0244961	100	62	6564	4709	Down	0.0435419	-0.582189	-0.206156	-1.36109
MA1657.1	ZNF652	0.13	24	0.2	2311	0.4	Down	359246	0.103957	100	19	6564	1853	Down	0.0434073	-2.09504	-0.541216	-1.36244
MA0678.1	OLIG2	0.15	43	0.4	4101	0.6	Down	357808	0.120978	100	19	6564	1860	Down	0.0433369	-2.09232	-0.546655	-1.36314
MA0479.1	FOXH1	0.12	53	0.5	4293	0.7	Down	359608	0.0999795	100	36	6564	3056	Down	0.0428419	-1.28202	-0.358423	-1.36813
MA0518.1	Stat4	0.11	101	1	8320	1.3	Down	367868	0.0377506	100	57	6564	4405	Down	0.041228	-0.690471	-0.230182	-1.38481
MA0808.1	TEAD3	0.08	102	1	7799	1.2	Down	359034	0.10634	100	58	6564	4447	Down	0.0411556	-0.671189	-0.218996	-1.38557
MA1144.1	FOSL2::JUND	0.15	136	1.4	11173	1.7	Down	365710	0.0494684	100	57	6564	4409	Down	0.0410894	-0.689816	-0.231492	-1.38627
MA0862.1	GMEB2	0.12	112	1.1	8662	1.3	Down	358082	0.117588	100	47	6564	3784	Down	0.040991	-0.937889	-0.286614	-1.38731
MA0693.2	VDR	0.07	162	1.6	11738	1.8	Down	356450	0.138998	100	73	6564	5357	Down	0.036872	-0.372252	-0.158254	-1.4333
MA0671.1	NFIX	0.02	229	2.3	16952	2.6	Down	365136	0.0530554	100	86	6564	6054	Down	0.0360903	-0.16655	-0.0997462	-1.44261
MA0627.2	POU2F3	0.06	7	0.1	969	0.1	Down	351790	0.216644	100	6	6564	869	Down	0.0352546	-3.43352	-1.03418	-1.45278
MA1524.1	MSGN1	0.07	296	3	20743	3.2	Down	339632	0.549355	100	80	6564	5733	Down	0.0344452	-0.257702	-0.124866	-1.46287
MA0526.3	USF2	0.14	108	1.1	8059	1.2	Down	354142	0.174255	100	55	6564	4291	Down	0.0342858	-0.734919	-0.243433	-1.46489
MA0594.2	HOXA9	0.07	47	0.5	4541	0.7	Down	371228	0.0242277	100	36	6564	3092	Down	0.0335086	-1.27357	-0.375316	-1.47484
MA0462.2	BATF::JUN	0.12	114	1.1	8662	1.3	Down	353258	0.189399	100	45	6564	3658	Down	0.0334927	-0.993345	-0.299824	-1.47505
MA1141.1	FOS::JUND	0.15	109	1.1	8723	1.3	Down	357749	0.121727	100	46	6564	3725	Down	0.0329956	-0.964572	-0.294642	-1.48154
MA1131.1	FOSL2::JUN(var.2)	0.15	50	0.5	3947	0.6	Down	359820	0.0977211	100	31	6564	2748	Down	0.0315995	-1.46491	-0.417731	-1.50032
MA0757.1	ONECUT3	0.14	7	0.1	1086	0.2	Down	353156	0.191198	100	7	6564	950	Down	0.0310231	-3.26604	-0.956234	-1.50832
MA0788.1	POU3F3	0.08	1	0	419	0.1	Down	344877	0.382433	100	1	6564	399	Down	0.030682	-5.05225	-2.02767	-1.51312
MA1625.1	Stat5b	0.14	40	0.4	3669	0.6	Down	364546	0.0569662	100	28	6564	2545	Down	0.0295993	-1.59245	-0.451426	-1.52872
MA0756.1	ONECUT2	0.11	5	0.1	890	0.1	Down	351420	0.223948	100	5	6564	788	Down	0.0286376	-3.62456	-1.13412	-1.54306
MA0850.1	FOXP3	0.11	201	2	18115	2.8	Down	392456	0.000765	100	81	6564	5806	Down	0.0273295	-0.23967	-0.125307	-1.56337
MA1138.1	FOSL2::JUNB	0.15	176	1.8	15202	2.3	Down	376786	0.0109399	100	69	6564	5158	Down	0.0267799	-0.439922	-0.184377	-1.57219
MA0087.1	Sox5	0.01	63	0.6	5644	0.9	Down	370492	0.0267651	100	41	6564	3432	Down	0.0265123	-1.10572	-0.340587	-1.57655
MA0109.1	HLTF	0.03	596	6	47884	7.3	Down	402548	9.87e-05	100	98	6564	6549	Down	0.0261868	-0.0161501	-0.0256995	-1.58192
MA0029.1	Mecom	0.15	17	0.2	2124	0.3	Down	361902	0.0775476	100	15	6564	1634	Down	0.0257758	-2.35135	-0.69102	-1.58879
MA0703.2	LMX1B	0.07	16	0.2	2170	0.3	Down	358714	0.110025	100	11	6564	1320	Down	0.0227898	-2.72055	-0.813889	-1.64226
MA0480.1	Foxo1	0.14	183	1.8	16814	2.6	Down	397460	0.000286	100	79	6564	5729	Down	0.0224031	-0.267222	-0.141893	-1.64969
MA0713.1	PHOX2A	0.14	88	0.9	9416	1.4	Down	386238	0.00236859	100	50	6564	4044	Down	0.0223366	-0.845782	-0.294116	-1.65098
MA0676.1	Nr2e1	0.15	120	1.2	9811	1.5	Down	372314	0.0208659	100	63	6564	4832	Down	0.0219629	-0.552141	-0.220452	-1.65831
MA0068.2	PAX4	0.08	232	2.3	21577	3.3	Down	396606	0.00034	100	77	6564	5615	Down	0.0217321	-0.300099	-0.149657	-1.6629
MA0137.3	STAT1	0.15	106	1.1	8666	1.3	Down	365495	0.0507905	100	58	6564	4542	Down	0.0215689	-0.655943	-0.249488	-1.66617
MA1145.1	FOSL2::JUND(var.2)	0.14	31	0.3	2825	0.4	Down	360440	0.0913101	100	20	6564	2016	Down	0.0213134	-1.99817	-0.590668	-1.67135
MA0492.1	JUND(var.2)	0.12	27	0.3	3087	0.5	Down	365412	0.0513106	100	20	6564	2020	Down	0.0212835	-1.99674	-0.593527	-1.67196
MA1528.1	NFIX(var.2)	0.09	2	0	707	0.1	Down	346092	0.348717	100	1	6564	425	Down	0.0209695	-5.00677	-2.11864	-1.67841
MA0775.1	MEIS3	0.04	233	2.3	17720	2.7	Down	361567	0.0805463	100	84	6564	5979	Down	0.0209118	-0.192416	-0.115512	-1.67961
MA0884.1	DUXA	0.15	103	1	8105	1.2	Down	366810	0.0431617	100	53	6564	4226	Down	0.0207019	-0.772403	-0.274363	-1.68399
MA0102.4	CEBPA	0.14	56	0.6	5172	0.8	Down	373021	0.0189048	100	39	6564	3345	Down	0.0201456	-1.15987	-0.374808	-1.69582
MA0610.1	DMRT3	0.13	188	1.9	16337	2.5	Down	391163	0.000975	100	80	6564	5777	Down	0.0200134	-0.252187	-0.135895	-1.69868
MA1125.1	ZNF384	0.03	612	6.1	53678	8.2	Down	374994	0.0142575	100	64	6564	4916	Down	0.0197058	-0.528439	-0.222771	-1.70541
MA1480.1	DPRX	0.09	47	0.5	4514	0.7	Down	368212	0.0361204	100	32	6564	2866	Down	0.0194998	-1.41204	-0.433289	-1.70997
MA0090.3	TEAD1	0.13	41	0.4	3985	0.6	Down	368641	0.0341742	100	32	6564	2875	Down	0.0192768	-1.40978	-0.437812	-1.71497
MA0467.1	Crx	0.15	179	1.8	14290	2.2	Down	366967	0.0423221	100	75	6564	5519	Down	0.0190461	-0.331397	-0.162499	-1.72019
MA0896.1	Hmx1	0.15	20	0.2	2441	0.4	Down	365958	0.0479887	100	18	6564	1880	Down	0.0188065	-2.12258	-0.63803	-1.72569
MA1135.1	FOSB::JUNB	0.13	134	1.3	11014	1.7	Down	366537	0.0446626	100	55	6564	4369	Down	0.0185986	-0.721926	-0.269419	-1.73052
MA0712.2	OTX2	0.15	148	1.5	12802	2	Down	380778	0.00589329	100	69	6564	5193	Down	0.0183048	-0.435044	-0.194133	-1.73744
MA0719.1	RHOXF1	0.01	187	1.9	15055	2.3	Down	364624	0.0564392	100	72	6564	5374	Down	0.0179938	-0.379849	-0.182588	-1.74488
MA0077.1	SOX9	0.12	113	1.1	10136	1.5	Down	380014	0.00665417	100	61	6564	4737	Down	0.0179447	-0.589548	-0.237978	-1.74606
MA1126.1	FOS::JUN(var.2)	0.15	26	0.3	2482	0.4	Down	360244	0.093296	100	17	6564	1811	Down	0.0175172	-2.18963	-0.664268	-1.75654
MA0786.1	POU3F1	0.08	9	0.1	1420	0.2	Down	359090	0.105712	100	9	6564	1191	Down	0.0174962	-2.93252	-0.941218	-1.75706
MA0898.1	Hmx3	0.15	19	0.2	2347	0.4	Down	365220	0.0525173	100	17	6564	1820	Down	0.0174517	-2.18606	-0.671418	-1.75816
MA0606.1	NFAT5	0.11	198	2	14119	2.2	Down	347865	0.303051	100	75	6564	5545	Down	0.017334	-0.328007	-0.169279	-1.7611
MA1137.1	FOSL1::JUNB	0.13	135	1.4	11518	1.8	Down	372000	0.0217945	100	57	6564	4488	Down	0.0173235	-0.677007	-0.25711	-1.76136
MA0769.2	TCF7	0.04	77	0.8	6767	1	Down	378924	0.00789483	100	49	6564	4018	Down	0.0170484	-0.864862	-0.313667	-1.76832
MA0874.1	Arx	0.14	61	0.6	6923	1.1	Down	372016	0.0217464	100	27	6564	2549	Down	0.0170151	-1.61708	-0.505221	-1.76916
MA0854.1	Alx1	0.15	59	0.6	6689	1	Down	371794	0.0224204	100	27	6564	2562	Down	0.0169809	-1.61341	-0.512559	-1.77004
MA0611.1	Dux	0.11	137	1.4	12058	1.8	Down	381471	0.00527155	100	66	6564	5032	Down	0.0169354	-0.48959	-0.212359	-1.7712
MA0052.4	MEF2A	0.15	161	1.6	13884	2.1	Down	387009	0.00207004	100	66	6564	5047	Down	0.0163886	-0.487443	-0.216653	-1.78546
MA0070.1	PBX1	0.14	21	0.2	2224	0.3	Down	361842	0.0780815	100	16	6564	1736	Down	0.0163129	-2.26258	-0.688155	-1.78747
MA1607.1	Foxl2	0.15	62	0.6	6554	1	Down	386030	0.0024559	100	45	6564	3779	Down	0.0141448	-0.969873	-0.346767	-1.8494
MA0789.1	POU3F4	0.15	40	0.4	4428	0.7	Down	372724	0.0197086	100	30	6564	2775	Down	0.0141325	-1.48113	-0.478377	-1.84978
MA1132.1	JUN::JUNB	0.11	107	1.1	8936	1.4	Down	371630	0.0229343	100	60	6564	4704	Down	0.0136691	-0.606416	-0.251545	-1.86426
MA1112.2	NR4A1	0.14	72	0.7	6597	1	Down	375191	0.013853	100	48	6564	3963	Down	0.0134351	-0.889525	-0.323229	-1.87176
MA0148.4	FOXA1	0.15	97	1	9053	1.4	Down	381326	0.00539694	100	55	6564	4406	Down	0.0134118	-0.715844	-0.281584	-1.87251
MA0625.1	NFATC3	0.06	589	5.9	40809	6.2	Down	347926	0.301542	100	96	6564	6507	Down	0.0129618	-0.0355882	-0.0460129	-1.88734
MA1627.1	Wt1	0.06	14	0.1	1788	0.3	Down	361254	0.0834328	100	11	6564	1380	Down	0.0127467	-2.68849	-0.877995	-1.8946
MA0041.1	Foxd3	0.15	633	6.3	54662	8.3	Down	379346	0.00739227	100	81	6564	5876	Down	0.0126137	-0.231026	-0.142596	-1.89916
MA0790.1	POU4F1	0.15	27	0.3	3512	0.5	Down	368868	0.0331799	100	19	6564	2004	Down	0.011628	-2.03855	-0.654207	-1.9345
MA0809.2	TEAD4	0.11	44	0.4	4324	0.7	Down	371918	0.0220424	100	33	6564	3022	Down	0.0111342	-1.35195	-0.46602	-1.95334
MA1603.1	Dmrt1	0.09	9	0.1	1273	0.2	Down	359550	0.100613	100	8	6564	1155	Down	0.0109614	-3.03488	-1.05742	-1.96013
MA0698.1	ZBTB18	0.15	74	0.7	5874	0.9	Down	367220	0.0409942	100	44	6564	3736	Down	0.0108612	-0.994158	-0.362321	-1.96412
MA0442.2	SOX10	0.02	90	0.9	8181	1.2	Down	386779	0.00215533	100	56	6564	4500	Down	0.00912699	-0.687736	-0.286273	-2.03967
MA0792.1	POU5F1B	0.08	14	0.1	1955	0.3	Down	365572	0.0503117	100	13	6564	1577	Down	0.00898093	-2.4766	-0.839119	-2.04668
MA0879.1	Dlx1	0.03	234	2.3	22877	3.5	Down	403992	7.2e-05	100	76	6564	5638	Down	0.0087333	-0.306519	-0.17429	-2.05882
MA1120.1	SOX13	0.03	55	0.6	4942	0.8	Down	371884	0.0221444	100	36	6564	3249	Down	0.00852338	-1.23785	-0.44676	-2.06939
MA0143.4	SOX2	0.04	55	0.6	4942	0.8	Down	371884	0.0221444	100	36	6564	3249	Down	0.00852338	-1.23785	-0.44676	-2.06939
MA0835.2	BATF3	0.14	72	0.7	6133	0.9	Down	372914	0.019191	100	44	6564	3781	Down	0.00780782	-0.985522	-0.379592	-2.10747
MA0624.1	NFATC1	0.04	552	5.5	38198	5.8	Down	348412	0.289788	100	95	6564	6488	Down	0.00716697	-0.0452115	-0.0568227	-2.14466
MA1463.1	ARGFX	0.12	168	1.7	15845	2.4	Down	386364	0.00231762	100	66	6564	5124	Down	0.00706858	-0.476522	-0.238495	-2.15067
MA0853.1	Alx4	0.15	59	0.6	6951	1.1	Down	374130	0.016151	100	26	6564	2580	Down	0.00702652	-1.63508	-0.576097	-2.15326
MA0084.1	SRY	0.04	56	0.6	5410	0.8	Down	379818	0.00686432	100	36	6564	3264	Down	0.00648055	-1.23453	-0.453404	-2.18839
MA0659.2	MAFG	0.13	62	0.6	5272	0.8	Down	368806	0.0334512	100	40	6564	3529	Down	0.00636937	-1.10321	-0.41598	-2.1959
MA0905.1	HOXC10	0.15	221	2.2	18122	2.8	Down	376644	0.0111759	100	77	6564	5716	Down	0.00633707	-0.28724	-0.175374	-2.19811
MA0787.1	POU3F2	0.14	15	0.2	2304	0.4	Down	371362	0.0237875	100	15	6564	1788	Down	0.00612154	-2.2864	-0.82092	-2.21314
MA0710.1	NOTO	0.08	159	1.6	15300	2.3	Down	389462	0.00133457	100	61	6564	4834	Down	0.00600354	-0.574928	-0.267219	-2.22159
MA0621.1	mix-a	0.13	110	1.1	12274	1.9	Down	395848	0.000396	100	51	6564	4256	Down	0.00585086	-0.794784	-0.339534	-2.23278
MA0157.2	FOXO3	0.15	79	0.8	8293	1.3	Down	393630	0.000611	100	52	6564	4320	Down	0.0055387	-0.770147	-0.333319	-2.25659
MA1549.1	POU6F1(var.2)	0.14	81	0.8	7501	1.1	Down	382329	0.00458414	100	45	6564	3875	Down	0.00553693	-0.95178	-0.382954	-2.25673
MA1639.1	MEIS1(var.2)	0.15	34	0.3	3888	0.6	Down	377165	0.0103343	100	27	6564	2677	Down	0.00540827	-1.58175	-0.575893	-2.26694
MA1563.1	SOX18	0.04	39	0.4	3683	0.6	Down	372141	0.0213738	100	27	6564	2685	Down	0.00537856	-1.57959	-0.580198	-2.26933
MA0776.1	MYBL1	0.15	8	0.1	1571	0.2	Down	360703	0.0887038	100	6	6564	1036	Down	0.0051212	-3.30679	-1.28765	-2.29063
MA0093.3	USF1	0.13	33	0.3	2994	0.5	Down	368282	0.0357985	100	20	6564	2178	Down	0.00510041	-1.94242	-0.70215	-2.29239
MA0618.1	LBX1	0.15	263	2.6	24231	3.7	Down	396586	0.000342	100	78	6564	5772	Down	0.00508053	-0.27096	-0.170942	-2.29409
MA0514.1	Sox3	0.14	285	2.9	24134	3.7	Down	394540	0.000512	100	86	6564	6162	Down	0.00497194	-0.153796	-0.125254	-2.30347
MA0019.1	Ddit3::Cebpa	0.08	41	0.4	4240	0.6	Down	376982	0.0106233	100	31	6564	2968	Down	0.00448271	-1.40936	-0.528821	-2.34846
MA0152.1	NFATC2	0.14	946	9.5	66976	10.2	Down	361012	0.0857131	100	98	6564	6559	Down	0.00445757	-0.0150496	-0.0279006	-2.3509
MA0868.2	SOX8	0.15	475	4.8	39530	6	Down	391802	0.000865	100	91	6564	6363	Down	0.00410053	-0.0901082	-0.0904872	-2.38716
MA1640.1	MEIS2(var.2)	0.15	81	0.8	7720	1.2	Down	380684	0.00598254	100	43	6564	3794	Down	0.00408395	-0.999442	-0.417333	-2.38892
MA0897.1	Hmx2	0.15	18	0.2	2209	0.3	Down	368991	0.0326516	100	14	6564	1750	Down	0.0040066	-2.34999	-0.886153	-2.39722
MA0785.1	POU2F1	0.1	10	0.1	1563	0.2	Down	365076	0.0534425	100	9	6564	1323	Down	0.00363424	-2.85673	-1.0928	-2.43959
MA0488.1	JUN	0.1	13	0.1	1623	0.2	Down	363344	0.0656814	100	9	6564	1323	Down	0.00363424	-2.85673	-1.0928	-2.43959
MA0602.1	Arid5a	0.14	217	2.2	21801	3.3	Down	388502	0.00158753	100	61	6564	4894	Down	0.00362325	-0.56603	-0.285014	-2.4409
MA0711.1	OTX1	0.06	206	2.1	18249	2.8	Down	393295	0.000652	100	77	6564	5747	Down	0.00346711	-0.283339	-0.183177	-2.46003
MA1636.1	CEBPG(var.2)	0.15	33	0.3	3179	0.5	Down	373444	0.0178094	100	22	6564	2378	Down	0.00311572	-1.81192	-0.694565	-2.50644
MA0714.1	PITX3	0.11	222	2.2	17873	2.7	Down	376178	0.0119796	100	79	6564	5862	Down	0.00290814	-0.250669	-0.175	-2.53638
MA1606.1	Foxf1	0.04	61	0.6	6748	1	Down	392434	0.000768	100	44	6564	3885	Down	0.00281414	-0.965952	-0.418733	-2.55065
MA1103.2	FOXK2	0.09	61	0.6	6748	1	Down	392434	0.000768	100	44	6564	3885	Down	0.00281414	-0.965952	-0.418733	-2.55065
MA0031.1	FOXD1	0.09	61	0.6	6760	1	Down	392700	0.00073	100	44	6564	3888	Down	0.00279931	-0.965395	-0.419847	-2.55295
MA0827.1	OLIG3	0.15	44	0.4	4697	0.7	Down	371800	0.022405	100	20	6564	2226	Down	0.00278008	-1.9267	-0.733592	-2.55594
MA1562.1	SOX14	0.07	4	0	859	0.1	Down	357222	0.128526	100	3	6564	783	Down	0.00273692	-3.95519	-1.77702	-2.56274
MA0482.2	GATA4	0.03	3	0	831	0.1	Down	357620	0.123363	100	3	6564	784	Down	0.00273483	-3.95427	-1.77886	-2.56307
MA1104.2	GATA6	0.15	113	1.1	9472	1.4	Down	380736	0.00593255	100	56	6564	4637	Down	0.00265136	-0.666105	-0.329535	-2.57653
MA1479.1	DMRTC2	0.11	17	0.2	2113	0.3	Down	370205	0.0278124	100	13	6564	1701	Down	0.00254418	-2.42202	-0.948286	-2.59445
MA0909.2	HOXD13	0.15	45	0.5	4718	0.7	Down	383486	0.00378604	100	33	6564	3163	Down	0.00244422	-1.31906	-0.531799	-2.61186
MA1580.1	ZBTB32	0.14	53	0.5	4746	0.7	Down	376527	0.011373	100	33	6564	3195	Down	0.00232838	-1.3118	-0.546319	-2.63295
MA0497.1	MEF2C	0.14	190	1.9	16604	2.5	Down	392085	0.00082	100	70	6564	5411	Down	0.00226402	-0.395078	-0.232844	-2.64512
MA1683.1	FOXA3	0.14	118	1.2	11853	1.8	Down	401574	0.000122	100	62	6564	4975	Down	0.00219538	-0.542556	-0.285424	-2.65849
MA0682.2	PITX1	0.14	250	2.5	21006	3.2	Down	388720	0.00152646	100	83	6564	6057	Down	0.00210805	-0.191655	-0.151385	-2.67612
MA0725.1	VSX1	0.11	299	3	28526	4.3	Down	402846	9.25e-05	100	76	6564	5737	Down	0.00209282	-0.293963	-0.199401	-2.67927
MA0726.1	VSX2	0.14	299	3	28526	4.3	Down	402846	9.25e-05	100	76	6564	5737	Down	0.00209282	-0.293963	-0.199401	-2.67927
MA0030.1	FOXF2	0.13	59	0.6	6667	1	Down	394566	0.000509	100	43	6564	3856	Down	0.00201558	-0.987751	-0.440715	-2.6956
MA0852.2	FOXK1	0.12	62	0.6	6988	1.1	Down	395792	0.0004	100	45	6564	3976	Down	0.00191691	-0.933222	-0.420071	-2.7174
MA0523.1	TCF7L2	0.13	114	1.1	10287	1.6	Down	391104	0.000986	100	59	6564	4833	Down	0.00188296	-0.598925	-0.314617	-2.72516
MA0876.1	BSX	0.02	94	0.9	8514	1.3	Down	390655	0.00107188	100	52	6564	4406	Down	0.00184434	-0.755929	-0.361754	-2.73416
MA0593.1	FOXP2	0.11	65	0.7	7310	1.1	Down	396208	0.000368	100	46	6564	4043	Down	0.0018244	-0.905487	-0.412812	-2.73888
MA0667.1	MYF6	0.11	3	0	1082	0.2	Down	357229	0.128428	100	2	6564	712	Down	0.00167403	-4.26642	-2.1254	-2.77624
MA0754.1	CUX1	0.11	96	1	10103	1.5	Down	401682	0.000119	100	52	6564	4437	Down	0.00167387	-0.750872	-0.371868	-2.77628
MA0078.1	Sox17	0.03	60	0.6	5606	0.9	Down	379049	0.00774227	100	38	6564	3538	Down	0.00166971	-1.13791	-0.492718	-2.77736
MA1608.1	Isl1	0.14	189	1.9	17883	2.7	Down	401377	0.000127	100	73	6564	5605	Down	0.00150086	-0.339611	-0.223537	-2.82366
MA0135.1	Lhx3	0.12	15	0.2	2122	0.3	Down	366848	0.0429619	100	8	6564	1313	Down	0.00148398	-2.94243	-1.24232	-2.82857
MA0075.3	PRRX2	0.06	115	1.2	11721	1.8	Down	389874	0.00123771	100	49	6564	4252	Down	0.00147556	-0.824034	-0.395321	-2.83104
MA0886.1	EMX2	0.09	91	0.9	9797	1.5	Down	386330	0.00233139	100	41	6564	3765	Down	0.00147394	-1.03893	-0.474169	-2.83152
MA0662.1	MIXL1	0.02	91	0.9	9797	1.5	Down	386330	0.00233139	100	41	6564	3765	Down	0.00147394	-1.03893	-0.474169	-2.83152
MA0644.1	ESX1	0.02	91	0.9	9797	1.5	Down	386330	0.00233139	100	41	6564	3765	Down	0.00147394	-1.03893	-0.474169	-2.83152
MA0642.1	EN2	0.05	91	0.9	9797	1.5	Down	386330	0.00233139	100	41	6564	3765	Down	0.00147394	-1.03893	-0.474169	-2.83152
MA0894.1	HESX1	0.02	91	0.9	9748	1.5	Down	385946	0.0024919	100	41	6564	3765	Down	0.00147394	-1.03893	-0.474169	-2.83152
MA0885.1	Dlx2	0.01	91	0.9	9815	1.5	Down	386525	0.00225326	100	41	6564	3767	Down	0.0014717	-1.03854	-0.474935	-2.83218
MA0612.2	EMX1	0.08	91	0.9	9815	1.5	Down	386525	0.00225326	100	41	6564	3767	Down	0.0014717	-1.03854	-0.474935	-2.83218
MA0881.1	Dlx4	0.02	91	0.9	9815	1.5	Down	386525	0.00225326	100	41	6564	3767	Down	0.0014717	-1.03854	-0.474935	-2.83218
MA0630.1	SHOX	0.01	91	0.9	9815	1.5	Down	386525	0.00225326	100	41	6564	3767	Down	0.0014717	-1.03854	-0.474935	-2.83218
MA0882.1	DLX6	0.01	91	0.9	9815	1.5	Down	386525	0.00225326	100	41	6564	3767	Down	0.0014717	-1.03854	-0.474935	-2.83218
MA0666.1	MSX1	0.05	91	0.9	9815	1.5	Down	386525	0.00225326	100	41	6564	3767	Down	0.0014717	-1.03854	-0.474935	-2.83218
MA0027.2	EN1	0.02	91	0.9	9815	1.5	Down	386525	0.00225326	100	41	6564	3767	Down	0.0014717	-1.03854	-0.474935	-2.83218
MA0716.1	PRRX1	0.01	91	0.9	9815	1.5	Down	386525	0.00225326	100	41	6564	3767	Down	0.0014717	-1.03854	-0.474935	-2.83218
MA0721.1	UNCX	0.02	91	0.9	9815	1.5	Down	386525	0.00225326	100	41	6564	3767	Down	0.0014717	-1.03854	-0.474935	-2.83218
MA1519.1	LHX5	0.06	91	0.9	9815	1.5	Down	386525	0.00225326	100	41	6564	3767	Down	0.0014717	-1.03854	-0.474935	-2.83218
MA0709.1	Msx3	0.04	91	0.9	9815	1.5	Down	386525	0.00225326	100	41	6564	3767	Down	0.0014717	-1.03854	-0.474935	-2.83218
MA1577.1	TLX2	0.01	91	0.9	9815	1.5	Down	386525	0.00225326	100	41	6564	3767	Down	0.0014717	-1.03854	-0.474935	-2.83218
MA0717.1	RAX2	0.01	91	0.9	9815	1.5	Down	386525	0.00225326	100	41	6564	3767	Down	0.0014717	-1.03854	-0.474935	-2.83218
MA1518.1	LHX1	0.03	91	0.9	9815	1.5	Down	386525	0.00225326	100	41	6564	3767	Down	0.0014717	-1.03854	-0.474935	-2.83218
MA0880.1	Dlx3	0.02	91	0.9	9815	1.5	Down	386525	0.00225326	100	41	6564	3767	Down	0.0014717	-1.03854	-0.474935	-2.83218
MA0755.1	CUX2	0.15	116	1.2	11972	1.8	Down	402781	9.38e-05	100	58	6564	4786	Down	0.00143298	-0.6182	-0.324973	-2.84376
MA0699.1	LBX2	0.06	207	2.1	20028	3.1	Down	400992	0.000138	100	72	6564	5549	Down	0.0013209	-0.356735	-0.228815	-2.87913
MA0700.2	LHX2	0.14	119	1.2	12155	1.9	Down	391866	0.000855	100	50	6564	4339	Down	0.00130238	-0.794998	-0.395684	-2.88526
MA1152.1	SOX15	0.1	708	7.1	58944	9	Down	402838	9.27e-05	100	95	6564	6515	Down	0.0012157	-0.042216	-0.0628136	-2.91517
MA1113.2	PBX2	0.13	60	0.6	5598	0.9	Down	378842	0.00799473	100	30	6564	3046	Down	0.00113184	-1.41392	-0.612782	-2.94622
MA0613.1	FOXG1	0.07	52	0.5	6070	0.9	Down	395984	0.000385	100	39	6564	3654	Down	0.00108943	-1.09614	-0.50226	-2.9628
MA0036.3	GATA2	0.07	77	0.8	6811	1	Down	384386	0.00325474	100	43	6564	3917	Down	0.000953	-0.97643	-0.463356	-3.02069
MA1547.1	PITX2	0.15	350	3.5	29489	4.5	Down	394614	0.000505	100	85	6564	6175	Down	0.000925	-0.160664	-0.14507	-3.03406
MA0465.2	CDX2	0.15	189	1.9	16486	2.5	Down	394294	0.000537	100	66	6564	5278	Down	0.00086	-0.455163	-0.281212	-3.06573
MA1481.1	DRGX	0.03	157	1.6	15466	2.4	Down	391898	0.00085	100	58	6564	4829	Down	0.000857	-0.611749	-0.337876	-3.06696
MA1530.1	NKX6-3	0.14	334	3.3	31863	4.9	Down	409132	2.25e-05	100	82	6564	6069	Down	0.000846	-0.198918	-0.171622	-3.07259
MA0634.1	ALX3	0.04	110	1.1	11220	1.7	Down	387071	0.00204758	100	46	6564	4111	Down	0.000829	-0.893457	-0.436873	-3.08157
MA0891.1	GSC2	0.13	350	3.5	29603	4.5	Down	395485	0.000425	100	85	6564	6180	Down	0.000813	-0.16008	-0.146238	-3.08968
MA0875.1	BARX1	0.05	214	2.1	19778	3	Down	398802	0.000218	100	71	6564	5533	Down	0.000808	-0.368837	-0.244688	-3.09235
MA1476.1	DLX5	0.02	85	0.9	9115	1.4	Down	387453	0.00191409	100	39	6564	3679	Down	0.000759	-1.09122	-0.512096	-3.11949
MA0890.1	GBX2	0.02	85	0.9	8869	1.4	Down	386844	0.00213072	100	40	6564	3745	Down	0.000739	-1.06036	-0.501675	-3.13164
MA0654.1	ISX	0.05	95	1	10376	1.6	Down	390562	0.00109059	100	42	6564	3898	Down	0.000646	-0.996713	-0.489895	-3.18971
MA0631.1	Six3	0.15	4	0	1121	0.2	Down	366260	0.0462274	100	4	6564	1020	Down	0.000637	-3.58327	-1.79572	-3.19555
MA0878.2	CDX1	0.1	34	0.3	3559	0.5	Down	380226	0.00643451	100	23	6564	2593	Down	0.000621	-1.71812	-0.756678	-3.20703
MA0601.1	Arid3b	0.08	229	2.3	23315	3.6	Down	413654	7.62e-06	100	72	6564	5595	Down	0.00062	-0.35078	-0.240725	-3.20764
MA0847.2	FOXD2	0.14	91	0.9	8999	1.4	Down	391116	0.000984	100	45	6564	4077	Down	0.000587	-0.915129	-0.456257	-3.23114
MA0707.1	MNX1	0.09	233	2.3	23962	3.7	Down	410262	1.73e-05	100	70	6564	5517	Down	0.000497	-0.381085	-0.26083	-3.30367
MA0849.1	FOXO6	0.12	68	0.7	7722	1.2	Down	401944	0.000112	100	47	6564	4223	Down	0.000481	-0.858721	-0.44495	-3.31753
MA0848.1	FOXO4	0.11	68	0.7	7722	1.2	Down	401944	0.000112	100	47	6564	4223	Down	0.000481	-0.858721	-0.44495	-3.31753
MA0481.3	FOXP1	0.1	57	0.6	6634	1	Down	398732	0.000221	100	41	6564	3848	Down	0.000472	-1.0232	-0.505623	-3.32648
MA0702.2	LMX1A	0.15	133	1.3	14538	2.2	Down	404536	6.39e-05	100	55	6564	4717	Down	0.000457	-0.666649	-0.379973	-3.34031
MA0845.1	FOXB1	0.07	2	0	756	0.1	Down	358665	0.110592	100	1	6564	681	Down	0.000378	-4.66699	-2.79819	-3.42253
MA0903.1	HOXB3	0.03	251	2.5	24229	3.7	Down	409255	2.19e-05	100	76	6564	5821	Down	0.000374	-0.283479	-0.22037	-3.42744
MA0650.2	HOXA13	0.15	51	0.5	5492	0.8	Down	390274	0.00114992	100	35	6564	3481	Down	0.000373	-1.20814	-0.586328	-3.42794
MA0708.1	MSX2	0.08	118	1.2	12397	1.9	Down	397246	0.000299	100	49	6564	4382	Down	0.000369	-0.802313	-0.438764	-3.43271
MA0718.1	RAX	0.04	218	2.2	21083	3.2	Down	401736	0.000117	100	71	6564	5579	Down	0.000367	-0.362865	-0.256631	-3.43577
MA0018.4	CREB1	0.14	65	0.7	5655	0.9	Down	380531	0.0061304	100	36	6564	3552	Down	0.000363	-1.17354	-0.575377	-3.4402
MA0889.1	GBX1	0.03	83	0.8	9138	1.4	Down	390158	0.00117485	100	38	6564	3674	Down	0.00036	-1.1107	-0.547128	-3.44323
MA0836.2	CEBPD	0.15	88	0.9	7851	1.2	Down	381502	0.0052456	100	47	6564	4257	Down	0.000308	-0.852937	-0.456517	-3.51114
MA0037.3	GATA3	0.04	150	1.5	13236	2	Down	392183	0.000805	100	65	6564	5290	Down	0.000308	-0.464455	-0.306348	-3.51179
MA0851.1	Foxj3	0.15	134	1.3	12735	1.9	Down	402620	9.72e-05	100	58	6564	4900	Down	0.000305	-0.601222	-0.358931	-3.51517
MA0040.1	Foxq1	0.15	87	0.9	9570	1.5	Down	406705	3.93e-05	100	52	6564	4565	Down	0.000277	-0.730359	-0.412894	-3.55727
MA0893.2	GSX2	0.05	148	1.5	14666	2.2	Down	399448	0.00019	100	58	6564	4916	Down	0.000277	-0.59887	-0.363633	-3.55825
MA0901.2	HOXB13	0.14	104	1	9258	1.4	Down	386035	0.00245378	100	48	6564	4335	Down	0.000267	-0.824813	-0.452652	-3.57424
MA0766.2	GATA5	0.01	13	0.1	2189	0.3	Down	381114	0.00558358	100	12	6564	1826	Down	0.000259	-2.4264	-1.16159	-3.58622
MA0910.2	HOXD8	0.09	280	2.8	26157	4	Down	410280	1.72e-05	100	78	6564	5931	Down	0.000246	-0.25136	-0.210143	-3.60909
MA0151.1	Arid3a	0.06	206	2.1	20851	3.2	Down	413841	7.28e-06	100	68	6564	5453	Down	0.000244	-0.410261	-0.285517	-3.61227
MA0724.1	VENTX	0.09	97	1	9046	1.4	Down	394800	0.000487	100	49	6564	4421	Down	0.000225	-0.795922	-0.451546	-3.64764
MA0619.1	LIN54	0.06	162	1.6	16621	2.5	Down	398771	0.000219	100	62	6564	5142	Down	0.00022	-0.518741	-0.333052	-3.65734
MA0895.1	HMBOX1	0.14	199	2	18210	2.8	Down	403822	7.48e-05	100	72	6564	5658	Down	0.000214	-0.342704	-0.256877	-3.66961
MA1473.1	CDX4	0.15	202	2	17900	2.7	Down	392116	0.000816	100	70	6564	5565	Down	0.000214	-0.374837	-0.273327	-3.67032
MA0614.1	Foxj2	0.1	77	0.8	8833	1.3	Down	407503	3.28e-05	100	50	6564	4479	Down	0.000204	-0.772094	-0.441493	-3.69008
MA0913.2	HOXD9	0.13	122	1.2	11185	1.7	Down	391318	0.000948	100	57	6564	4878	Down	0.000198	-0.616905	-0.377314	-3.70284
MA0635.1	BARHL2	0.09	257	2.6	22865	3.5	Down	403834	7.46e-05	100	80	6564	6024	Down	0.000196	-0.221989	-0.196291	-3.70684
MA0720.1	Shox2	0.04	152	1.5	15569	2.4	Down	399496	0.000188	100	57	6564	4881	Down	0.000195	-0.616461	-0.378201	-3.71102
MA0675.1	NKX6-2	0.04	195	2	19023	2.9	Down	404844	5.97e-05	100	64	6564	5275	Down	0.000194	-0.477601	-0.324447	-3.71236
MA0846.1	FOXC2	0.14	235	2.4	21004	3.2	Down	397614	0.000278	100	72	6564	5676	Down	0.000175	-0.340413	-0.261459	-3.75685
MA1498.1	HOXA7	0.02	47	0.5	5160	0.8	Down	393359	0.000644	100	30	6564	3219	Down	0.000165	-1.37408	-0.692466	-3.78194
MA1507.1	HOXD4	0.11	385	3.9	37718	5.7	Down	417864	2.65e-06	100	83	6564	6157	Down	0.000163	-0.179844	-0.175007	-3.78704
MA1504.1	HOXC4	0.1	385	3.9	37718	5.7	Down	417864	2.65e-06	100	83	6564	6157	Down	0.000163	-0.179844	-0.175007	-3.78704
MA0658.1	LHX6	0.15	235	2.4	23980	3.7	Down	410188	1.76e-05	100	67	6564	5426	Down	0.000162	-0.42445	-0.299573	-3.78981
MA0892.1	GSX1	0.04	141	1.4	14590	2.2	Down	402766	9.41e-05	100	55	6564	4781	Down	0.000162	-0.656929	-0.399414	-3.79101
MA0701.2	LHX9	0.11	172	1.7	17191	2.6	Down	401320	0.000128	100	60	6564	5072	Down	0.000162	-0.552088	-0.3602	-3.79175
MA0132.2	PDX1	0.04	141	1.4	14612	2.2	Down	402960	9.03e-05	100	55	6564	4782	Down	0.000161	-0.656778	-0.399716	-3.79351
MA0095.2	YY1	0.13	118	1.2	10555	1.6	Down	389767	0.0012622	100	61	6564	5109	Down	0.000155	-0.53502	-0.347034	-3.81025
MA1502.1	HOXB8	0.07	207	2.1	20035	3.1	Down	404544	6.38e-05	100	69	6564	5535	Down	0.000146	-0.389041	-0.286139	-3.83691
MA0032.2	FOXC1	0.13	163	1.6	16630	2.5	Down	412230	1.08e-05	100	63	6564	5232	Down	0.000141	-0.494776	-0.335182	-3.85022
MA0793.1	POU6F2	0.15	208	2.1	20589	3.1	Down	399514	0.000188	100	65	6564	5346	Down	0.000137	-0.45686	-0.321538	-3.86388
MA1478.1	DMRTA2	0.1	230	2.3	21140	3.2	Down	403124	8.71e-05	100	79	6564	6000	Down	0.000122	-0.233886	-0.208566	-3.91202
MA1501.1	HOXB7	0.15	119	1.2	11790	1.8	Down	409092	2.27e-05	100	56	6564	4871	Down	0.00012	-0.630596	-0.400554	-3.92012
MA0661.1	MEOX1	0.13	269	2.7	26946	4.1	Down	412648	9.74e-06	100	71	6564	5654	Down	0.00011	-0.353233	-0.275895	-3.95846
MA0722.1	VAX1	0.09	160	1.6	15998	2.4	Down	403176	8.61e-05	100	57	6564	4932	Down	9.9e-05	-0.608964	-0.393196	-4.00434
MA1471.1	BARX2	0.14	210	2.1	20866	3.2	Down	402846	9.25e-05	100	70	6564	5602	Down	9.54e-05	-0.370057	-0.282886	-4.02023
MA0902.2	HOXB2	0.06	143	1.4	14798	2.3	Down	403818	7.48e-05	100	55	6564	4821	Down	8.91e-05	-0.650919	-0.411433	-4.04992
MA0900.2	HOXA2	0.09	221	2.2	22520	3.4	Down	408746	2.46e-05	100	67	6564	5473	Down	6.84e-05	-0.418229	-0.312015	-4.16471
MA0723.1	VAX2	0.12	298	3	30467	4.6	Down	417464	2.94e-06	100	74	6564	5814	Down	5.5e-05	-0.303457	-0.256853	-4.25967
MA0125.1	Nobox	0.07	125	1.3	12825	2	Down	401042	0.000136	100	48	6564	4472	Down	5.12e-05	-0.802371	-0.497535	-4.29049
MA1497.1	HOXA6	0.08	282	2.8	28292	4.3	Down	415788	4.49e-06	100	74	6564	5828	Down	4.22e-05	-0.301722	-0.260323	-4.37477
MA0704.1	Lhx4	0.09	255	2.6	25497	3.9	Down	414092	6.85e-06	100	71	6564	5695	Down	4.04e-05	-0.348021	-0.286318	-4.39353
MA1505.1	HOXC8	0.11	468	4.7	47174	7.2	Down	417460	2.94e-06	100	71	6564	5699	Down	3.83e-05	-0.347515	-0.287331	-4.41707
MA0648.1	GSC	0.14	502	5	42053	6.4	Down	393911	0.000579	100	86	6564	6312	Down	3.75e-05	-0.136449	-0.15995	-4.42606
MA0705.1	Lhx8	0.1	208	2.1	21858	3.3	Down	406681	3.95e-05	100	51	6564	4663	Down	3.19e-05	-0.728912	-0.471279	-4.49626
MA0108.2	TBP	0.15	478	4.8	48120	7.3	Down	414411	6.33e-06	100	82	6564	6172	Down	3.1e-05	-0.18678	-0.195899	-4.50816
MA0888.1	EVX2	0.06	252	2.5	25212	3.8	Down	412567	9.94e-06	100	70	6564	5663	Down	2.81e-05	-0.362246	-0.298509	-4.55114
MA0887.1	EVX1	0.06	257	2.6	25527	3.9	Down	411398	1.32e-05	100	70	6564	5669	Down	2.58e-05	-0.361482	-0.300037	-4.58912
MA0904.2	HOXB5	0.12	279	2.8	28031	4.3	Down	411224	1.37e-05	100	67	6564	5533	Down	2.24e-05	-0.410364	-0.327743	-4.65033
MA0706.1	MEOX2	0.11	401	4	40134	6.1	Down	411738	1.21e-05	100	67	6564	5537	Down	2.13e-05	-0.409843	-0.328786	-4.67063
MA1495.1	HOXA1	0.12	403	4	40177	6.1	Down	411216	1.38e-05	100	67	6564	5550	Down	1.88e-05	-0.408152	-0.332169	-4.72551
MA0158.2	HOXA5	0.1	243	2.4	24823	3.8	Down	421929	9.16e-07	100	71	6564	5732	Down	1.54e-05	-0.343351	-0.29566	-4.81178
MA1496.1	HOXA4	0.15	386	3.9	37918	5.8	Down	420472	1.35e-06	100	82	6564	6204	Down	1.03e-05	-0.18305	-0.203359	-4.98781
MA0674.1	NKX6-1	0.1	244	2.4	24760	3.8	Down	411748	1.21e-05	100	68	6564	5623	Down	9.49e-06	-0.388118	-0.329803	-5.02286
MA1500.1	HOXB6	0.05	160	1.6	16554	2.5	Down	407420	3.34e-05	100	58	6564	5124	Down	8.52e-06	-0.56898	-0.423413	-5.06967
MA0912.2	HOXD3	0.13	104	1	11246	1.7	Down	406208	4.4e-05	100	43	6564	4290	Down	6.66e-06	-0.910824	-0.594569	-5.17621
MA1499.1	HOXB4	0.12	308	3.1	31493	4.8	Down	423120	6.65e-07	100	76	6564	6010	Down	2.97e-06	-0.260432	-0.266464	-5.52683
MA0033.2	FOXL1	0.14	333	3.3	31317	4.8	Down	407200	3.51e-05	100	79	6564	6130	Down	2.71e-06	-0.218425	-0.239488	-5.56759
MA0899.1	HOXA10	0.12	364	3.6	34489	5.3	Down	409351	2.14e-05	100	79	6564	6147	Down	1.46e-06	-0.216427	-0.243483	-5.83437
MA0515.1	Sox6	0.12	173	1.7	15507	2.4	Down	403646	7.77e-05	100	70	6564	5786	Down	1.29e-06	-0.346747	-0.329506	-5.88988
MA0867.2	SOX4	0.08	157	1.6	14030	2.1	Down	401898	0.000113	100	66	6564	5610	Down	1.22e-06	-0.411163	-0.369213	-5.91222

## Sheet: ME20
Transcription Factor ID	Transcription Factor Name	Deficit	No. Search Sites	Mean Sites Per Search Gene	No. Background Sites	Mean Sites Per Background Gene	Site Representation	Mann-Whitney U	Site P-Value	Total No. Search Genes	No. Transcription Factor Search Genes	Total No. Background Genes	No. Transcription Factor Background Genes	Gene Representation	Gene P-Value	Average Log2 Proportion Bound	Log2 Enrichment	Significance Score
MA1473.1	CDX4	0.07	24	0.2	2571	0.4	Down	613400	0.000112	159	22	6544	2041	Down	8.07e-07	-2.25311	-1.14491	-6.09319
MA0913.2	HOXD9	0.08	28	0.2	2815	0.4	Down	614847	8.72e-05	159	25	6544	2178	Down	1.26e-06	-2.11597	-1.05804	-5.90097
MA0507.1	POU2F2	0.1	12	0.1	1671	0.3	Down	595162	0.00188881	159	11	6544	1387	Down	1.53e-06	-3.01582	-1.55606	-5.81459
MA0627.2	POU2F3	0.08	10	0.1	1447	0.2	Down	589952	0.00383937	159	9	6544	1245	Down	2.51e-06	-3.23152	-1.67593	-5.59947
MA1497.1	HOXA6	0.05	162	1	9880	1.5	Down	627946	7.94e-06	159	64	6544	3854	Down	4.05e-06	-1.03496	-0.542446	-5.39281
MA0786.1	POU3F1	0.09	14	0.1	1895	0.3	Down	596638	0.0015327	159	14	6544	1509	Down	5.11e-06	-2.78782	-1.34322	-5.29118
MA0041.1	Foxd3	0.12	194	1.2	12518	1.9	Down	635561	1.73e-06	159	84	6544	4595	Down	6.49e-06	-0.713297	-0.406472	-5.18807
MA0675.1	NKX6-2	0.04	319	2	18998	2.9	Down	632342	3.33e-06	159	104	6544	5266	Down	1.16e-05	-0.461746	-0.296615	-4.93551
MA0908.1	HOXD11	0.15	194	1.2	11118	1.7	Down	614358	9.49e-05	159	93	6544	4888	Down	1.25e-05	-0.595705	-0.349627	-4.90448
MA1505.1	HOXC8	0.1	664	4.2	39026	6	Down	642432	4.02e-07	159	110	6544	5450	Down	1.49e-05	-0.396702	-0.265616	-4.82755
MA0602.1	Arid5a	0.12	150	0.9	10719	1.6	Down	617963	5.06e-05	159	56	6544	3434	Down	1.79e-05	-1.21371	-0.567051	-4.74753
MA0674.1	NKX6-1	0.1	413	2.6	24710	3.8	Down	652202	4.42e-08	159	115	6544	5611	Down	1.8e-05	-0.34378	-0.243767	-4.74521
MA0702.2	LMX1A	0.12	111	0.7	7071	1.1	Down	609669	0.000208	159	40	6544	2740	Down	1.93e-05	-1.6167	-0.721719	-4.71506
MA0704.1	Lhx4	0.07	111	0.7	7071	1.1	Down	609669	0.000208	159	40	6544	2740	Down	1.93e-05	-1.6167	-0.721719	-4.71506
MA0707.1	MNX1	0.05	109	0.7	6903	1.1	Down	607800	0.000282	159	39	6544	2677	Down	2.61e-05	-1.65151	-0.724235	-4.58334
MA0878.2	CDX1	0.09	29	0.2	2631	0.4	Down	602082	0.000688	159	26	6544	2059	Down	2.65e-05	-2.12874	-0.921503	-4.57653
MA0465.2	CDX2	0.15	279	1.8	16446	2.5	Down	624204	1.62e-05	159	105	6544	5266	Down	2.91e-05	-0.454876	-0.282875	-4.53602
MA0792.1	POU5F1B	0.08	17	0.1	1954	0.3	Down	592458	0.00274439	159	17	6544	1576	Down	2.91e-05	-2.62084	-1.13457	-4.53565
MA0619.1	LIN54	0.05	154	1	9809	1.5	Down	633992	2.39e-06	159	81	6544	4389	Down	3.76e-05	-0.772455	-0.392458	-4.42502
MA0077.1	SOX9	0.08	91	0.6	5474	0.8	Down	608794	0.00024	159	57	6544	3428	Down	3.78e-05	-1.20231	-0.539217	-4.4223
MA0850.1	FOXP3	0.1	217	1.4	11500	1.8	Down	612664	0.000127	159	100	6544	5057	Down	5.38e-05	-0.51911	-0.294502	-4.26922
MA0523.1	TCF7L2	0.14	253	1.6	12513	1.9	Down	594862	0.00196987	159	105	6544	5224	Down	5.93e-05	-0.460652	-0.271323	-4.22719
MA0836.2	CEBPD	0.14	97	0.6	6299	1	Down	613576	0.000108	159	66	6544	3775	Down	6.21e-05	-1.02787	-0.468515	-4.20685
MA0848.1	FOXO4	0.13	224	1.4	12440	1.9	Down	616090	7.03e-05	159	102	6544	5116	Down	6.45e-05	-0.496529	-0.282807	-4.19025
MA0158.2	HOXA5	0.07	175	1.1	10382	1.6	Down	616106	7.01e-05	159	72	6544	4011	Down	6.93e-05	-0.921822	-0.431362	-4.1594
MA0785.1	POU2F1	0.1	13	0.1	1561	0.2	Down	584044	0.00814345	159	13	6544	1321	Down	7.26e-05	-2.93532	-1.25442	-4.13898
MA0492.1	JUND(var.2)	0.13	71	0.4	4309	0.7	Down	596810	0.00149551	159	40	6544	2647	Down	7.68e-05	-1.64161	-0.67191	-4.11484
MA0036.3	GATA2	0.07	114	0.7	6802	1	Down	608736	0.000242	159	70	6544	3910	Down	8.13e-05	-0.960396	-0.434931	-4.09002
MA0722.1	VAX1	0.09	269	1.7	15972	2.4	Down	630014	5.3e-06	159	97	6544	4924	Down	9e-05	-0.560194	-0.299777	-4.04589
MA0723.1	VAX2	0.08	269	1.7	15972	2.4	Down	630014	5.3e-06	159	97	6544	4924	Down	9e-05	-0.560194	-0.299777	-4.04589
MA0157.2	FOXO3	0.14	94	0.6	5878	0.9	Down	608346	0.000258	159	63	6544	3615	Down	0.000101	-1.09241	-0.47264	-3.99711
MA1115.1	POU5F1	0.02	26	0.2	2153	0.3	Down	588074	0.00490553	159	22	6544	1755	Down	0.000123	-2.36198	-0.927159	-3.91068
MA1607.1	Foxl2	0.15	105	0.7	6535	1	Down	611792	0.000146	159	67	6544	3771	Down	0.000124	-1.01787	-0.445452	-3.90501
MA0902.2	HOXB2	0.05	207	1.3	12541	1.9	Down	626914	9.68e-06	159	85	6544	4476	Down	0.000135	-0.723736	-0.351648	-3.87002
MA0658.1	LHX6	0.13	157	1	9076	1.4	Down	609278	0.000222	159	62	6544	3552	Down	0.000144	-1.11654	-0.47018	-3.84185
MA0901.2	HOXB13	0.11	116	0.7	7685	1.2	Down	613932	0.000102	159	71	6544	3923	Down	0.000152	-0.947842	-0.4194	-3.81836
MA0899.1	HOXA10	0.09	322	2	18359	2.8	Down	625422	1.29e-05	159	115	6544	5517	Down	0.000161	-0.355966	-0.219395	-3.79224
MA0108.2	TBP	0.1	237	1.5	16355	2.5	Down	611565	0.000152	159	83	6544	4384	Down	0.000161	-0.755789	-0.355838	-3.79203
MA0661.1	MEOX1	0.11	246	1.5	14629	2.2	Down	628586	7.01e-06	159	95	6544	4831	Down	0.000169	-0.588898	-0.302172	-3.77126
MA0905.1	HOXC10	0.15	325	2	18077	2.8	Down	626748	1e-05	159	121	6544	5702	Down	0.000184	-0.295644	-0.193912	-3.73416
MA0037.3	GATA3	0.03	179	1.1	10352	1.6	Down	622315	2.3e-05	159	94	6544	4788	Down	0.000191	-0.60294	-0.304461	-3.71916
MA0132.2	PDX1	0.04	243	1.5	14589	2.2	Down	622807	2.1e-05	159	94	6544	4774	Down	0.000203	-0.605052	-0.300237	-3.69249
MA0892.1	GSX1	0.04	243	1.5	14567	2.2	Down	622460	2.24e-05	159	94	6544	4773	Down	0.000204	-0.605203	-0.299935	-3.68979
MA0606.1	NFAT5	0.11	256	1.6	14088	2.2	Down	621192	2.83e-05	159	116	6544	5531	Down	0.000234	-0.347919	-0.210614	-3.62992
MA0846.1	FOXC2	0.14	351	2.2	20961	3.2	Down	640787	5.75e-07	159	120	6544	5662	Down	0.000245	-0.306684	-0.195679	-3.61026
MA0514.1	Sox3	0.12	251	1.6	14250	2.2	Down	619284	4e-05	159	113	6544	5433	Down	0.000259	-0.379633	-0.222463	-3.58748
MA0706.1	MEOX2	0.09	515	3.2	30093	4.6	Down	634514	2.14e-06	159	113	6544	5426	Down	0.000271	-0.380563	-0.220603	-3.56669
MA0601.1	Arid3b	0.15	430	2.7	25439	3.9	Down	630792	4.54e-06	159	120	6544	5651	Down	0.000275	-0.308086	-0.192874	-3.56108
MA0888.1	EVX2	0.06	438	2.8	25160	3.8	Down	639736	7.2e-07	159	120	6544	5650	Down	0.000278	-0.308214	-0.192619	-3.55576
MA1499.1	HOXB4	0.08	327	2.1	19371	3	Down	639180	8.1e-07	159	107	6544	5217	Down	0.000309	-0.448072	-0.242295	-3.51034
MA0142.1	Pou5f1::Sox2	0.15	13	0.1	1390	0.2	Down	575022	0.0230974	159	12	6544	1176	Down	0.000309	-3.07467	-1.19777	-3.50972
MA0071.1	RORA	0.03	12	0.1	1328	0.2	Down	575421	0.0221148	159	12	6544	1178	Down	0.00031	-3.07344	-1.20023	-3.50886
MA0867.2	SOX4	0.06	183	1.2	9955	1.5	Down	602762	0.000621	159	98	6544	4891	Down	0.000312	-0.557683	-0.275355	-3.50603
MA0679.2	ONECUT1	0.08	8	0.1	1042	0.2	Down	567240	0.0512896	159	7	6544	879	Down	0.00032	-3.65302	-1.51499	-3.49458
MA0784.1	POU1F1	0.15	27	0.2	2397	0.4	Down	588922	0.00439444	159	25	6544	1847	Down	0.000322	-2.23485	-0.820279	-3.49228
MA0853.1	Alx4	0.14	101	0.6	6019	0.9	Down	589175	0.00425167	159	34	6544	2269	Down	0.000363	-1.8684	-0.68098	-3.43971
MA0152.1	NFATC2	0.05	238	1.5	13273	2	Down	622070	2.41e-05	159	114	6544	5448	Down	0.000366	-0.371316	-0.213785	-3.43688
MA0874.1	Arx	0.14	118	0.7	6909	1.1	Down	592097	0.00288198	159	40	6544	2545	Down	0.000367	-1.66995	-0.615229	-3.43479
MA0904.2	HOXB5	0.08	142	0.9	8897	1.4	Down	613992	0.000101	159	63	6544	3539	Down	0.000369	-1.10773	-0.441991	-3.43274
MA0773.1	MEF2D	0.15	12	0.1	1188	0.2	Down	570512	0.0370873	159	10	6544	1049	Down	0.000377	-3.28284	-1.28451	-3.42316
MA0102.4	CEBPA	0.15	111	0.7	6519	1	Down	612162	0.000138	159	70	6544	3818	Down	0.000436	-0.977569	-0.400584	-3.36035
MA0109.1	HLTF	0.02	688	4.3	32365	4.9	Down	596525	0.00155771	159	151	6544	6475	Down	0.000441	-0.044765	-0.0589472	-3.35563
MA0593.1	FOXP2	0.11	122	0.8	7284	1.1	Down	607594	0.000291	159	76	6544	4031	Down	0.000515	-0.879496	-0.361059	-3.2882
MA0900.2	HOXA2	0.09	384	2.4	22469	3.4	Down	643566	3.14e-07	159	115	6544	5461	Down	0.000523	-0.363325	-0.204678	-3.28129
MA0887.1	EVX1	0.05	384	2.4	22440	3.4	Down	643336	3.3e-07	159	115	6544	5461	Down	0.000523	-0.363325	-0.204678	-3.28129
MA1495.1	HOXA1	0.09	532	3.3	31284	4.8	Down	638144	1.01e-06	159	115	6544	5461	Down	0.000523	-0.363325	-0.204678	-3.28129
MA0703.2	LMX1B	0.15	100	0.6	5941	0.9	Down	587238	0.00546073	159	33	6544	2194	Down	0.000609	-1.91386	-0.674933	-3.2151
MA0662.1	MIXL1	0.01	98	0.6	5911	0.9	Down	588146	0.00486016	159	33	6544	2198	Down	0.00061	-1.91254	-0.67756	-3.21498
MA0621.1	mix-a	0.12	98	0.6	5920	0.9	Down	587786	0.00509086	159	33	6544	2191	Down	0.000611	-1.91484	-0.672959	-3.21427
MA0789.1	POU3F4	0.15	62	0.4	4423	0.7	Down	601210	0.000785	159	46	6544	2772	Down	0.000614	-1.50867	-0.539158	-3.21155
MA0040.1	Foxq1	0.12	106	0.7	6254	1	Down	598474	0.00117628	159	67	6544	3668	Down	0.000645	-1.03784	-0.405504	-3.19012
MA0879.1	Dlx1	0.02	101	0.6	5945	0.9	Down	586052	0.00634596	159	34	6544	2225	Down	0.000659	-1.88252	-0.652735	-3.18123
MA1524.1	MSGN1	0.04	62	0.4	3781	0.6	Down	587262	0.00544367	159	41	6544	2550	Down	0.000685	-1.65094	-0.58287	-3.16455
MA0854.1	Alx1	0.14	102	0.6	6043	0.9	Down	587613	0.00520488	159	35	6544	2276	Down	0.000688	-1.84557	-0.6442	-3.16269
MA1104.2	GATA6	0.1	62	0.4	3427	0.5	Down	582232	0.0101444	159	41	6544	2544	Down	0.000691	-1.65264	-0.579472	-3.16062
MA0787.1	POU3F2	0.15	39	0.2	3176	0.5	Down	593608	0.00234462	159	35	6544	2271	Down	0.000692	-1.84715	-0.641028	-3.15972
MA0755.1	CUX2	0.09	29	0.2	2608	0.4	Down	584460	0.00773838	159	24	6544	1748	Down	0.000711	-2.30343	-0.798538	-3.14785
MA1603.1	Dmrt1	0.13	48	0.3	3141	0.5	Down	588454	0.00467033	159	38	6544	2399	Down	0.000805	-1.74909	-0.603077	-3.09395
MA0700.2	LHX2	0.13	167	1.1	9888	1.5	Down	612912	0.000121	159	72	6544	3841	Down	0.000812	-0.953058	-0.36889	-3.09031
MA1125.1	ZNF384	0.04	1450	9.1	56490	8.6	Up	554942	0.150147	159	107	6544	5159	Down	0.000823	-0.456136	-0.226168	-3.08439
MA0148.4	FOXA1	0.15	172	1.1	9017	1.4	Down	588726	0.00450801	159	86	6544	4391	Down	0.000837	-0.729177	-0.307215	-3.07712
MA0681.2	PHOX2B	0.15	29	0.2	1929	0.3	Down	575002	0.0231476	159	18	6544	1438	Down	0.00086	-2.64684	-0.922241	-3.0654
MA0634.1	ALX3	0.02	125	0.8	7246	1.1	Down	595510	0.0017985	159	49	6544	2882	Down	0.000869	-1.43551	-0.505094	-3.06119
MA0766.2	GATA5	0.04	164	1	8863	1.4	Down	604893	0.000447	159	90	6544	4545	Down	0.000894	-0.671705	-0.291723	-3.04875
MA1618.1	Ptf1a	0.02	5	0	736	0.1	Down	558856	0.109309	159	5	6544	690	Down	0.00091	-4.05128	-1.61341	-3.04113
MA0756.1	ONECUT2	0.15	23	0.1	1980	0.3	Down	578789	0.0151789	159	21	6544	1575	Down	0.000936	-2.47281	-0.836675	-3.02859
MA0705.1	Lhx8	0.12	636	4	36891	5.6	Down	632542	3.2e-06	159	124	6544	5733	Down	0.000945	-0.274139	-0.166544	-3.02478
MA0903.1	HOXB3	0.02	203	1.3	11802	1.8	Down	610276	0.000188	159	84	6544	4297	Down	0.000976	-0.761659	-0.309748	-3.01072
MA1525.1	NFATC4	0.06	284	1.8	13698	2.1	Down	582972	0.00928011	159	120	6544	5589	Down	0.000994	-0.316044	-0.17696	-3.0026
MA1471.1	BARX2	0.14	364	2.3	20823	3.2	Down	620649	3.12e-05	159	120	6544	5588	Down	0.0010055	-0.316173	-0.176701	-2.99762
MA0084.1	SRY	0.07	361	2.3	21999	3.4	Down	648375	1.07e-07	159	124	6544	5725	Down	0.0010074	-0.275146	-0.164529	-2.9968
MA0078.1	Sox17	0.06	291	1.8	16157	2.5	Down	613128	0.000117	159	119	6544	5557	Down	0.00110631	-0.326196	-0.180699	-2.95612
MA1640.1	MEIS2(var.2)	0.15	161	1	7688	1.2	Down	589938	0.00384597	159	71	6544	3783	Down	0.00111226	-0.974051	-0.36698	-2.95379
MA0914.1	ISL2	0.11	421	2.6	21016	3.2	Down	598686	0.00114055	159	130	6544	5903	Down	0.0011695	-0.21911	-0.140794	-2.932
MA1137.1	FOSL1::JUNB	0.1	116	0.7	6901	1.1	Down	588409	0.00469734	159	51	6544	2943	Down	0.00119795	-1.39183	-0.478162	-2.92156
MA0151.1	Arid3a	0	154	1	9406	1.4	Down	611025	0.000166	159	85	6544	4336	Down	0.00121264	-0.746656	-0.305808	-2.91627
MA0030.1	FOXF2	0.11	88	0.6	5422	0.8	Down	598481	0.00117516	159	63	6544	3441	Down	0.00127688	-1.12799	-0.401482	-2.89385
MA0912.2	HOXD3	0.11	135	0.8	7937	1.2	Down	598086	0.00124451	159	57	6544	3190	Down	0.00128586	-1.25421	-0.435422	-2.89081
MA0035.4	GATA1	0.12	173	1.1	9019	1.4	Down	592949	0.00256647	159	95	6544	4700	Down	0.00129302	-0.608726	-0.262515	-2.8884
MA1500.1	HOXB6	0.05	286	1.8	16525	2.5	Down	625624	1.24e-05	159	106	6544	5108	Down	0.00132934	-0.470043	-0.22532	-2.87636
MA0710.1	NOTO	0.04	72	0.5	4599	0.7	Down	589162	0.00425863	159	44	6544	2643	Down	0.00133003	-1.57476	-0.533846	-2.87614
MA0907.1	HOXC13	0.14	44	0.3	2930	0.4	Down	587366	0.00537249	159	37	6544	2326	Down	0.00133511	-1.79036	-0.596472	-2.87448
MA0628.1	POU6F1	0.03	96	0.6	5638	0.9	Down	583228	0.00899567	159	32	6544	2095	Down	0.00133877	-1.96902	-0.652056	-2.87329
MA0852.2	FOXK1	0.12	117	0.7	6965	1.1	Down	605568	0.000402	159	76	6544	3963	Down	0.00134593	-0.891766	-0.336517	-2.87098
MA1503.1	HOXB9	0.14	120	0.8	6673	1	Down	596470	0.00156985	159	74	6544	3893	Down	0.00137712	-0.92373	-0.349029	-2.86103
MA0788.1	POU3F3	0.14	24	0.2	2063	0.3	Down	578746	0.0152545	159	22	6544	1613	Down	0.00138344	-2.42282	-0.80547	-2.85904
MA0885.1	Dlx2	0	2	0	507	0.1	Down	550943	0.202974	159	2	6544	468	Down	0.0013852	-4.89982	-2.19132	-2.85849
MA0482.2	GATA4	0.13	119	0.7	6661	1	Down	594862	0.00196974	159	75	6544	3920	Down	0.00139281	-0.909127	-0.339763	-2.85611
MA0780.1	PAX3	0.15	39	0.2	2789	0.4	Down	576388	0.0198857	159	25	6544	1747	Down	0.00139411	-2.27499	-0.739997	-2.8557
MA1554.1	RFX7	0.1	253	1.6	12402	1.9	Down	584544	0.00765863	159	118	6544	5509	Down	0.00140291	-0.338515	-0.180308	-2.85297
MA0898.1	Hmx3	0.12	11	0.1	1129	0.2	Down	565984	0.0578285	159	10	6544	985	Down	0.0014042	-3.32823	-1.19374	-2.85257
MA0480.1	Foxo1	0.15	430	2.7	22435	3.4	Down	611968	0.000142	159	135	6544	6047	Down	0.0014052	-0.174604	-0.121319	-2.85226
MA1463.1	ARGFX	0.07	98	0.6	5802	0.9	Down	583651	0.00854496	159	33	6544	2134	Down	0.00142125	-1.93385	-0.634939	-2.84733
MA0886.1	EMX2	0.02	98	0.6	5802	0.9	Down	583651	0.00854496	159	33	6544	2134	Down	0.00142125	-1.93385	-0.634939	-2.84733
MA0612.2	EMX1	0.02	98	0.6	5820	0.9	Down	584078	0.00811006	159	33	6544	2139	Down	0.00142352	-1.93217	-0.638314	-2.84664
MA1519.1	LHX5	0.02	98	0.6	5820	0.9	Down	584078	0.00811006	159	33	6544	2139	Down	0.00142352	-1.93217	-0.638314	-2.84664
MA0725.1	VSX1	0.05	98	0.6	5820	0.9	Down	584078	0.00811006	159	33	6544	2139	Down	0.00142352	-1.93217	-0.638314	-2.84664
MA0726.1	VSX2	0.07	98	0.6	5820	0.9	Down	584078	0.00811006	159	33	6544	2139	Down	0.00142352	-1.93217	-0.638314	-2.84664
MA0075.3	PRRX2	0.03	98	0.6	5820	0.9	Down	584078	0.00811006	159	33	6544	2139	Down	0.00142352	-1.93217	-0.638314	-2.84664
MA0890.1	GBX2	0.05	173	1.1	10034	1.5	Down	608168	0.000266	159	73	6544	3842	Down	0.00144178	-0.942989	-0.349503	-2.8411
MA0135.1	Lhx3	0.1	18	0.1	1468	0.2	Down	561630	0.0860877	159	9	6544	910	Down	0.00150459	-3.45752	-1.22393	-2.82258
MA0896.1	Hmx1	0.1	13	0.1	1234	0.2	Down	566611	0.0544825	159	12	6544	1073	Down	0.00151601	-3.14076	-1.0656	-2.8193
MA0911.1	Hoxa11	0.15	150	0.9	8475	1.3	Down	605960	0.000378	159	87	6544	4383	Down	0.00156938	-0.722201	-0.288002	-2.80427
MA0515.1	Sox6	0.06	75	0.5	4478	0.7	Down	593286	0.00245064	159	56	6544	3128	Down	0.00168319	-1.28102	-0.432422	-2.77387
MA0897.1	Hmx2	0.12	7	0	802	0.1	Down	558479	0.112809	159	6	6544	730	Down	0.0018116	-3.89015	-1.45365	-2.74194
MA0793.1	POU6F2	0.15	355	2.2	20537	3.1	Down	637098	1.26e-06	159	113	6544	5333	Down	0.0018739	-0.393032	-0.195664	-2.72725
MA1138.1	FOSL2::JUNB	0.11	113	0.7	6626	1	Down	583166	0.00906467	159	47	6544	2747	Down	0.00188985	-1.49986	-0.495394	-2.72357
MA0618.1	LBX1	0.15	404	2.5	24204	3.7	Down	649698	7.91e-08	159	126	6544	5758	Down	0.00196175	-0.259504	-0.149829	-2.70736
MA1103.2	FOXK2	0.08	98	0.6	5776	0.9	Down	593654	0.00232964	159	66	6544	3530	Down	0.00215366	-1.07627	-0.37172	-2.66682
MA0757.1	ONECUT3	0.11	3	0	560	0.1	Down	551046	0.201462	159	3	6544	510	Down	0.00231523	-4.59518	-1.82976	-2.63541
MA0868.2	SOX8	0.03	49	0.3	3078	0.5	Down	579869	0.013403	159	37	6544	2270	Down	0.00231862	-1.80793	-0.561321	-2.63477
MA1683.1	FOXA3	0.12	142	0.9	8355	1.3	Down	610628	0.000178	159	84	6544	4239	Down	0.00244093	-0.771461	-0.290144	-2.61245
MA0481.3	FOXP1	0.12	142	0.9	8355	1.3	Down	610628	0.000178	159	84	6544	4239	Down	0.00244093	-0.771461	-0.290144	-2.61245
MA0849.1	FOXO6	0.1	114	0.7	6741	1	Down	601900	0.000707	159	75	6544	3877	Down	0.00249491	-0.917082	-0.323852	-2.60295
MA0033.2	FOXL1	0.05	114	0.7	6741	1	Down	601900	0.000707	159	75	6544	3877	Down	0.00249491	-0.917082	-0.323852	-2.60295
MA0031.1	FOXD1	0.09	114	0.7	6737	1	Down	601724	0.000727	159	75	6544	3875	Down	0.00251196	-0.917454	-0.323107	-2.59999
MA0614.1	Foxj2	0.07	114	0.7	6737	1	Down	601724	0.000727	159	75	6544	3875	Down	0.00251196	-0.917454	-0.323107	-2.59999
MA0613.1	FOXG1	0.08	114	0.7	6737	1	Down	601724	0.000727	159	75	6544	3875	Down	0.00251196	-0.917454	-0.323107	-2.59999
MA0125.1	Nobox	0.05	168	1.1	9798	1.5	Down	606576	0.000343	159	72	6544	3763	Down	0.00259078	-0.967856	-0.339296	-2.58657
MA0881.1	Dlx4	0.02	168	1.1	9802	1.5	Down	606516	0.000346	159	72	6544	3761	Down	0.00259938	-0.968239	-0.338529	-2.58513
MA0630.1	SHOX	0.01	168	1.1	9802	1.5	Down	606516	0.000346	159	72	6544	3761	Down	0.00259938	-0.968239	-0.338529	-2.58513
MA0882.1	DLX6	0.01	168	1.1	9802	1.5	Down	606516	0.000346	159	72	6544	3761	Down	0.00259938	-0.968239	-0.338529	-2.58513
MA0708.1	MSX2	0.07	168	1.1	9802	1.5	Down	606516	0.000346	159	72	6544	3761	Down	0.00259938	-0.968239	-0.338529	-2.58513
MA0666.1	MSX1	0.05	168	1.1	9802	1.5	Down	606516	0.000346	159	72	6544	3761	Down	0.00259938	-0.968239	-0.338529	-2.58513
MA0027.2	EN1	0.02	168	1.1	9802	1.5	Down	606516	0.000346	159	72	6544	3761	Down	0.00259938	-0.968239	-0.338529	-2.58513
MA0716.1	PRRX1	0.01	168	1.1	9802	1.5	Down	606516	0.000346	159	72	6544	3761	Down	0.00259938	-0.968239	-0.338529	-2.58513
MA0721.1	UNCX	0.02	168	1.1	9802	1.5	Down	606516	0.000346	159	72	6544	3761	Down	0.00259938	-0.968239	-0.338529	-2.58513
MA0709.1	Msx3	0.04	168	1.1	9802	1.5	Down	606516	0.000346	159	72	6544	3761	Down	0.00259938	-0.968239	-0.338529	-2.58513
MA1577.1	TLX2	0.01	168	1.1	9802	1.5	Down	606516	0.000346	159	72	6544	3761	Down	0.00259938	-0.968239	-0.338529	-2.58513
MA0720.1	Shox2	0.01	168	1.1	9802	1.5	Down	606516	0.000346	159	72	6544	3761	Down	0.00259938	-0.968239	-0.338529	-2.58513
MA0654.1	ISX	0.01	168	1.1	9802	1.5	Down	606516	0.000346	159	72	6544	3761	Down	0.00259938	-0.968239	-0.338529	-2.58513
MA1476.1	DLX5	0.03	168	1.1	9802	1.5	Down	606516	0.000346	159	72	6544	3761	Down	0.00259938	-0.968239	-0.338529	-2.58513
MA0717.1	RAX2	0.01	168	1.1	9802	1.5	Down	606516	0.000346	159	72	6544	3761	Down	0.00259938	-0.968239	-0.338529	-2.58513
MA1518.1	LHX1	0.03	168	1.1	9802	1.5	Down	606516	0.000346	159	72	6544	3761	Down	0.00259938	-0.968239	-0.338529	-2.58513
MA0880.1	Dlx3	0.02	168	1.1	9802	1.5	Down	606516	0.000346	159	72	6544	3761	Down	0.00259938	-0.968239	-0.338529	-2.58513
MA0718.1	RAX	0.02	168	1.1	9784	1.5	Down	606202	0.000364	159	72	6544	3759	Down	0.00260949	-0.968623	-0.337761	-2.58344
MA0699.1	LBX2	0.03	168	1.1	9784	1.5	Down	606202	0.000364	159	72	6544	3759	Down	0.00260949	-0.968623	-0.337761	-2.58344
MA0644.1	ESX1	0.02	168	1.1	9784	1.5	Down	606202	0.000364	159	72	6544	3759	Down	0.00260949	-0.968623	-0.337761	-2.58344
MA0642.1	EN2	0.05	168	1.1	9784	1.5	Down	606202	0.000364	159	72	6544	3759	Down	0.00260949	-0.968623	-0.337761	-2.58344
MA0889.1	GBX1	0.04	168	1.1	9784	1.5	Down	606202	0.000364	159	72	6544	3759	Down	0.00260949	-0.968623	-0.337761	-2.58344
MA0894.1	HESX1	0.02	163	1	9735	1.5	Down	605608	0.000399	159	72	6544	3759	Down	0.00260949	-0.968623	-0.337761	-2.58344
MA1530.1	NKX6-3	0.02	15	0.1	1339	0.2	Down	566784	0.0535901	159	14	6544	1154	Down	0.00284393	-2.98122	-0.956417	-2.54608
MA0047.3	FOXA2	0.09	85	0.5	4784	0.7	Down	585042	0.00720028	159	56	6544	3091	Down	0.00284654	-1.2896	-0.415258	-2.54568
MA0845.1	FOXB1	0.14	91	0.6	5305	0.8	Down	587830	0.00506214	159	60	6544	3259	Down	0.00289183	-1.20209	-0.392917	-2.53883
MA0032.2	FOXC1	0.14	354	2.2	22464	3.4	Down	649566	8.15e-08	159	124	6544	5679	Down	0.00294632	-0.280965	-0.152892	-2.53072
MA0893.2	GSX2	0.04	168	1.1	9324	1.4	Down	597175	0.00141942	159	78	6544	3979	Down	0.00308124	-0.870244	-0.305096	-2.51127
MA0625.1	NFATC3	0.05	540	3.4	26954	4.1	Down	612740	0.000125	159	146	6544	6327	Down	0.0030921	-0.0856516	-0.0740084	-2.50975
MA1606.1	Foxf1	0.04	114	0.7	6725	1	Down	601309	0.000773	159	75	6544	3872	Down	0.00319795	-0.918013	-0.32199	-2.49513
MA1142.1	FOSL1::JUND	0.08	103	0.6	5892	0.9	Down	577590	0.0173902	159	47	6544	2698	Down	0.003199	-1.51284	-0.469432	-2.49499
MA0442.2	SOX10	0.02	151	0.9	8163	1.2	Down	588502	0.00464136	159	91	6544	4490	Down	0.003219	-0.67256	-0.258306	-2.49228
MA1501.1	HOXB7	0.15	212	1.3	11773	1.8	Down	605620	0.000399	159	101	6544	4863	Down	0.00323853	-0.540182	-0.223789	-2.48965
MA0488.1	JUN	0.12	44	0.3	2753	0.4	Down	576663	0.0192887	159	34	6544	2104	Down	0.00336961	-1.92285	-0.572083	-2.47242
MA0660.1	MEF2B	0.15	12	0.1	1031	0.2	Down	560544	0.0946541	159	10	6544	924	Down	0.00347854	-3.37432	-1.10156	-2.4586
MA1649.1	ZBTB12	0.03	60	0.4	3364	0.5	Down	576398	0.0198626	159	45	6544	2593	Down	0.00392554	-1.5725	-0.474235	-2.4061
MA1608.1	Isl1	0.15	404	2.5	22170	3.4	Down	616806	6.2e-05	159	130	6544	5851	Down	0.00404957	-0.225492	-0.12803	-2.39259
MA1421.1	TCF7L1	0.15	16	0.1	1350	0.2	Down	565106	0.0628036	159	15	6544	1174	Down	0.0043335	-2.92073	-0.88498	-2.36316
MA0873.1	HOXD12	0.15	69	0.4	3950	0.6	Down	583141	0.00909163	159	50	6544	2810	Down	0.00436687	-1.43933	-0.439745	-2.35983
MA1150.1	RORB	0.14	250	1.6	13009	2	Down	602326	0.000663	159	122	6544	5584	Down	0.00450673	-0.304815	-0.15192	-2.34614
MA0713.1	PHOX2A	0.12	100	0.6	5234	0.8	Down	583948	0.00823982	159	55	6544	3013	Down	0.00467759	-1.32092	-0.404154	-2.32998
MA1496.1	HOXA4	0.14	622	3.9	35541	5.4	Down	646918	1.49e-07	159	139	6544	6129	Down	0.00469074	-0.143902	-0.0987777	-2.32876
MA0754.1	CUX1	0.08	92	0.6	6364	1	Down	603132	0.000587	159	66	6544	3473	Down	0.0047548	-1.08801	-0.348237	-2.32287
MA1481.1	DRGX	0.02	148	0.9	8580	1.3	Down	597572	0.00134062	159	64	6544	3375	Down	0.00491227	-1.13068	-0.351004	-2.30872
MA1119.1	SIX2	0.14	15	0.1	1219	0.2	Down	562638	0.0787145	159	14	6544	1107	Down	0.00500025	-3.0112	-0.896455	-2.30101
MA1549.1	POU6F1(var.2)	0.05	52	0.3	3704	0.6	Down	588708	0.00451887	159	45	6544	2582	Down	0.00502575	-1.57557	-0.468103	-2.2988
MA0635.1	BARHL2	0.09	420	2.6	22819	3.5	Down	625640	1.24e-05	159	135	6544	6009	Down	0.00511222	-0.179151	-0.112226	-2.29139
MA0895.1	HMBOX1	0.14	321	2	18177	2.8	Down	627706	8.31e-06	159	124	6544	5642	Down	0.00517107	-0.28568	-0.143462	-2.28642
MA1487.1	FOXE1	0.15	147	0.9	8702	1.3	Down	599251	0.00104999	159	85	6544	4204	Down	0.00576931	-0.768954	-0.261211	-2.23888
MA1135.1	FOSB::JUNB	0.1	107	0.7	6230	1	Down	575732	0.0213753	159	45	6544	2542	Down	0.00649777	-1.58683	-0.445583	-2.18724
MA0624.1	NFATC1	0.01	204	1.3	10145	1.6	Down	584355	0.00783864	159	105	6544	4948	Down	0.00686432	-0.499803	-0.193022	-2.1634
MA0768.1	LEF1	0.15	9	0.1	909	0.1	Down	556284	0.135005	159	9	6544	819	Down	0.00694674	-3.53348	-1.07202	-2.15822
MA1634.1	BATF	0.11	113	0.7	6600	1	Down	578554	0.0155908	159	50	6544	2751	Down	0.00721533	-1.45463	-0.409136	-2.14174
MA1152.1	SOX15	0.03	73	0.5	4005	0.6	Down	578702	0.0153297	159	51	6544	2804	Down	0.00723652	-1.42673	-0.408373	-2.14047
MA1130.1	FOSL2::JUN	0.13	145	0.9	7963	1.2	Down	580157	0.0129616	159	66	6544	3431	Down	0.00783507	-1.09679	-0.330687	-2.10596
MA1502.1	HOXB8	0.07	340	2.1	20002	3.1	Down	630006	5.3e-06	159	121	6544	5518	Down	0.00798874	-0.319303	-0.146593	-2.09752
MA1636.1	CEBPG(var.2)	0.14	49	0.3	2458	0.4	Down	571440	0.0337311	159	32	6544	1948	Down	0.00813623	-2.02148	-0.547126	-2.08958
MA0594.2	HOXA9	0.03	8	0.1	755	0.1	Down	552664	0.178778	159	7	6544	698	Down	0.00834083	-3.81924	-1.18257	-2.07879
MA0143.4	SOX2	0.15	228	1.4	13047	2	Down	613612	0.000108	159	110	6544	5122	Down	0.00857727	-0.441472	-0.176075	-2.06665
MA0489.1	JUN(var.2)	0.12	101	0.6	5794	0.9	Down	571100	0.0349282	159	40	6544	2310	Down	0.00889875	-1.73982	-0.475485	-2.05067
MA0099.3	FOS::JUN	0.1	100	0.6	5794	0.9	Down	571157	0.0347265	159	40	6544	2293	Down	0.00899704	-1.74515	-0.464831	-2.0459
MA1507.1	HOXD4	0.09	522	3.3	30074	4.6	Down	642922	3.62e-07	159	133	6544	5919	Down	0.00919262	-0.200762	-0.111909	-2.03656
MA1504.1	HOXC4	0.09	522	3.3	30074	4.6	Down	642922	3.62e-07	159	133	6544	5919	Down	0.00919262	-0.200762	-0.111909	-2.03656
MA1120.1	SOX13	0.13	197	1.2	11260	1.7	Down	608079	0.00027	159	104	6544	4892	Down	0.0096871	-0.514882	-0.190342	-2.01381
MA0851.1	Foxj3	0.11	73	0.5	4494	0.7	Down	586234	0.00620256	159	56	6544	2996	Down	0.00970656	-1.31212	-0.370229	-2.01293
MA0479.1	FOXH1	0.11	55	0.3	3130	0.5	Down	573222	0.0280089	159	43	6544	2434	Down	0.00972764	-1.65056	-0.447812	-2.01199
MA0485.2	HOXC9	0.15	106	0.7	5661	0.9	Down	582316	0.0100429	159	69	6544	3521	Down	0.00995592	-1.04628	-0.304379	-2.00192
MA1141.1	FOS::JUND	0.14	129	0.8	7037	1.1	Down	576026	0.0206972	159	60	6544	3152	Down	0.0100175	-1.22617	-0.344763	-1.99924
MA1113.2	PBX2	0.15	143	0.9	6634	1	Down	574640	0.0240695	159	68	6544	3476	Down	0.0100914	-1.06601	-0.306733	-1.99605
MA1498.1	HOXA7	0.05	329	2.1	19221	2.9	Down	625236	1.33e-05	159	119	6544	5434	Down	0.010188	-0.342341	-0.14841	-1.99191
MA0910.2	HOXD8	0.07	329	2.1	19221	2.9	Down	625236	1.33e-05	159	119	6544	5434	Down	0.010188	-0.342341	-0.14841	-1.99191
MA1134.1	FOS::JUNB	0.12	107	0.7	6170	0.9	Down	573526	0.0271182	159	45	6544	2511	Down	0.0102494	-1.59568	-0.427884	-1.9893
MA0772.1	IRF7	0.13	45	0.3	2543	0.4	Down	567090	0.052032	159	33	6544	1978	Down	0.0108166	-1.9886	-0.525448	-1.96591
MA0477.2	FOSL1	0.15	110	0.7	6377	1	Down	575262	0.0225027	159	48	6544	2635	Down	0.0109424	-1.51485	-0.405293	-1.96089
MA1144.1	FOSL2::JUND	0.12	114	0.7	6489	1	Down	574664	0.0240086	159	49	6544	2675	Down	0.0111628	-1.48927	-0.397582	-1.95223
MA1118.1	SIX1	0.13	42	0.3	2436	0.4	Down	567940	0.0479171	159	34	6544	2008	Down	0.011316	-1.95653	-0.504724	-1.94631
MA0876.1	BSX	0.01	81	0.5	4676	0.7	Down	580600	0.0123077	159	59	6544	3097	Down	0.0124676	-1.25089	-0.343416	-1.90422
MA0100.3	MYB	0.01	93	0.6	4972	0.8	Down	575888	0.0210114	159	67	6544	3412	Down	0.0128258	-1.09003	-0.301143	-1.89192
MA1112.2	NR4A1	0.15	153	1	8126	1.2	Down	589047	0.00432337	159	92	6544	4411	Down	0.0130773	-0.677522	-0.217017	-1.88348
MA0520.1	Stat6	0.15	104	0.7	6273	1	Down	574810	0.0236315	159	46	6544	2538	Down	0.0131258	-1.57228	-0.411947	-1.88187
MA0052.4	MEF2A	0.12	124	0.8	7357	1.1	Down	595554	0.00178739	159	82	6544	4033	Down	0.0131421	-0.824671	-0.25284	-1.88133
MA0847.2	FOXD2	0.15	207	1.3	11450	1.7	Down	597266	0.00140089	159	97	6544	4599	Down	0.0139642	-0.609444	-0.201276	-1.85498
MA1601.1	ZNF75D	0.04	47	0.3	2436	0.4	Down	564182	0.0684195	159	34	6544	1989	Down	0.014204	-1.96338	-0.491011	-1.84759
MA1570.1	TFAP4(var.2)	0.06	294	1.8	15444	2.4	Down	586756	0.00580624	159	96	6544	4562	Down	0.0144056	-0.622707	-0.204497	-1.84147
MA0877.2	BARHL1	0.14	486	3.1	23216	3.5	Down	591938	0.00294444	159	140	6544	6109	Down	0.0151176	-0.141107	-0.0837576	-1.82052
MA1562.1	SOX14	0.15	108	0.7	6157	0.9	Down	583457	0.00874934	159	73	6544	3646	Down	0.0153071	-0.980755	-0.27397	-1.81511
MA0651.1	HOXC11	0.15	110	0.7	5906	0.9	Down	580270	0.0127927	159	72	6544	3601	Down	0.0155408	-0.999594	-0.275818	-1.80853
MA1622.1	Smad2::Smad3	0.13	104	0.7	6017	0.9	Down	571932	0.032057	159	44	6544	2433	Down	0.0156395	-1.63446	-0.414429	-1.80578
MA0598.3	EHF	0.14	285	1.8	13662	2.1	Down	582048	0.0103696	159	125	6544	5612	Down	0.0158489	-0.283754	-0.12423	-1.8
MA1572.1	TGIF2LY	0.12	1	0	459	0.1	Down	540268	0.406346	159	1	6544	292	Down	0.0158493	-5.60811	-2.24868	-1.79999
MA0698.1	ZBTB18	0.1	23	0.1	1532	0.2	Down	561368	0.0881016	159	20	6544	1326	Down	0.0158995	-2.63126	-0.657202	-1.79862
MA0701.2	LHX9	0.05	123	0.8	6721	1	Down	578632	0.0154527	159	49	6544	2633	Down	0.0173765	-1.50068	-0.374754	-1.76004
MA0906.1	HOXC12	0.15	32	0.2	2107	0.3	Down	565590	0.0600247	159	29	6544	1739	Down	0.0177488	-2.17319	-0.523159	-1.75083
MA0688.1	TBX2	0.08	89	0.6	5036	0.8	Down	585780	0.00656645	159	68	6544	3430	Down	0.0195422	-1.07562	-0.287516	-1.70903
MA0087.1	Sox5	0.01	98	0.6	5632	0.9	Down	582582	0.00972708	159	68	6544	3424	Down	0.0196026	-1.07689	-0.284991	-1.70769
MA1479.1	DMRTC2	0.1	23	0.1	1542	0.2	Down	559246	0.105774	159	20	6544	1305	Down	0.0201923	-2.64277	-0.63418	-1.69481
MA0667.1	MYF6	0.15	62	0.4	3436	0.5	Down	565504	0.0605119	159	39	6544	2181	Down	0.0210616	-1.7993	-0.428669	-1.67651
MA0478.1	FOSL2	0.09	95	0.6	5216	0.8	Down	563476	0.072984	159	39	6544	2179	Down	0.0210746	-1.79996	-0.427346	-1.67624
MA0497.1	MEF2C	0.12	179	1.1	9917	1.5	Down	594531	0.00206301	159	99	6544	4638	Down	0.0216923	-0.588706	-0.184163	-1.6637
MA0476.1	FOS	0.09	100	0.6	5654	0.9	Down	565954	0.0579984	159	40	6544	2218	Down	0.0217263	-1.76913	-0.416864	-1.66301
MA1480.1	DPRX	0.04	1	0	278	0	Down	538603	0.446476	159	1	6544	272	Down	0.0224475	-5.6592	-2.1465	-1.64883
MA0114.4	HNF4A	0.12	19	0.1	1201	0.2	Down	554763	0.152268	159	16	6544	1104	Down	0.0232897	-2.91995	-0.706129	-1.63284
MA1506.1	HOXD10	0.15	60	0.4	3301	0.5	Down	568378	0.0459023	159	46	6544	2464	Down	0.025128	-1.59362	-0.369266	-1.59984
MA1571.1	TGIF2LX	0.14	2	0	493	0.1	Down	540721	0.395797	159	2	6544	338	Down	0.0254976	-5.13427	-1.72243	-1.5935
MA0715.1	PROP1	0.15	32	0.2	1938	0.3	Down	558338	0.114142	159	24	6544	1468	Down	0.026483	-2.42932	-0.546763	-1.57703
MA0640.2	ELF3	0.13	331	2.1	14986	2.3	Down	560464	0.0953151	159	130	6544	5751	Down	0.0268006	-0.237926	-0.103162	-1.57186
MA0790.1	POU4F1	0.12	19	0.1	1399	0.2	Down	554196	0.159123	159	15	6544	1037	Down	0.0269561	-3.01019	-0.706045	-1.56934
MA0467.1	Crx	0.13	128	0.8	6101	0.9	Down	562898	0.076901	159	79	6544	3843	Down	0.0275464	-0.886196	-0.236667	-1.55994
MA1579.1	ZBTB26	0.06	211	1.3	9277	1.4	Down	539293	0.429573	159	106	6544	4875	Down	0.02765	-0.503718	-0.15797	-1.5583
MA1646.1	OSR2	0.11	502	3.2	21795	3.3	Down	536338	0.504543	159	144	6544	6208	Down	0.0277569	-0.109263	-0.0664487	-1.55663
MA0496.3	MAFK	0.15	35	0.2	2085	0.3	Down	557509	0.122235	159	25	6544	1509	Down	0.0280537	-2.3806	-0.528775	-1.55201
MA0042.2	FOXI1	0.08	54	0.3	3082	0.5	Down	566578	0.054652	159	42	6544	2289	Down	0.0281302	-1.71164	-0.392771	-1.55083
MA1657.1	ZNF652	0.15	53	0.3	3170	0.5	Down	568822	0.0439376	159	44	6544	2361	Down	0.0295633	-1.65613	-0.3711	-1.52925
MA0484.2	HNF4G	0.12	22	0.1	1350	0.2	Down	554905	0.150589	159	19	6544	1227	Down	0.0298341	-2.72329	-0.61745	-1.52529
MA0137.3	STAT1	0.14	122	0.8	5765	0.9	Down	560433	0.0955665	159	72	6544	3534	Down	0.0299414	-1.01314	-0.248727	-1.52373
MA1123.2	TWIST1	0.06	52	0.3	2687	0.4	Down	562428	0.0802074	159	39	6544	2142	Down	0.0319212	-1.81231	-0.402644	-1.49592
MA1151.1	RORC	0.11	64	0.4	3749	0.6	Down	572930	0.0288836	159	55	6544	2819	Down	0.0348805	-1.36892	-0.308153	-1.45742
MA0490.2	JUNB	0.15	104	0.7	5886	0.9	Down	566346	0.0558802	159	44	6544	2349	Down	0.035959	-1.6598	-0.36375	-1.44419
MA0072.1	RORA(var.2)	0.1	7	0	640	0.1	Down	546092	0.283746	159	7	6544	612	Down	0.03603	-3.91401	-0.993021	-1.44334
MA0122.3	Nkx3-2	0.04	61	0.4	3197	0.5	Down	560392	0.0959094	159	45	6544	2378	Down	0.0369667	-1.63492	-0.349387	-1.43219
MA0491.2	JUND	0.15	107	0.7	6088	0.9	Down	568024	0.0475278	159	47	6544	2469	Down	0.0380923	-1.57681	-0.341493	-1.41916
MA1121.1	TEAD2	0.12	156	1	7989	1.2	Down	581730	0.0107709	159	96	6544	4462	Down	0.0391225	-0.638693	-0.172525	-1.40757
MA0164.1	Nr2e3	0.02	98	0.6	5601	0.9	Down	564980	0.0635458	159	41	6544	2206	Down	0.0409692	-1.75545	-0.37385	-1.38754
MA0808.1	TEAD3	0.09	238	1.5	12237	1.9	Down	593064	0.00252622	159	122	6544	5428	Down	0.043489	-0.325252	-0.111045	-1.36162
MA0633.1	Twist2	0.09	83	0.5	4512	0.7	Down	557148	0.125891	159	36	6544	1978	Down	0.0437007	-1.92673	-0.401712	-1.35951
MA0650.2	HOXA13	0.15	103	0.6	5477	0.8	Down	568034	0.0474767	159	71	6544	3469	Down	0.0441348	-1.03655	-0.241986	-1.35522
MA0124.2	Nkx3-1	0.09	101	0.6	4792	0.7	Down	559849	0.100483	159	65	6544	3222	Down	0.0444331	-1.15305	-0.261887	-1.35229
MA0144.2	STAT3	0.15	234	1.5	11039	1.7	Down	565709	0.0593531	159	112	6544	5059	Down	0.0448355	-0.43746	-0.132343	-1.34838
MA0508.3	PRDM1	0.15	276	1.7	13081	2	Down	566373	0.0557341	159	121	6544	5397	Down	0.0449911	-0.335296	-0.114608	-1.34687
MA0676.1	Nr2e1	0.14	136	0.9	6957	1.1	Down	575894	0.0209975	159	87	6544	4095	Down	0.0467466	-0.771222	-0.189958	-1.33025
MA1529.1	NHLH2	0.1	1	0	293	0	Down	536001	0.513511	159	1	6544	239	Down	0.0469668	-5.75232	-1.96026	-1.32821
MA0835.2	BATF3	0.11	37	0.2	2223	0.3	Down	560222	0.0973202	159	33	6544	1837	Down	0.0485145	-2.04193	-0.418785	-1.31413
MA0140.2	GATA1::TAL1	0.14	71	0.4	3559	0.5	Down	560431	0.095583	159	51	6544	2624	Down	0.0488495	-1.47458	-0.312672	-1.31114
MA1639.1	MEIS1(var.2)	0.03	2	0	313	0	Down	537488	0.474561	159	2	6544	299	Down	0.049328	-5.22257	-1.54583	-1.30691
MA0696.1	ZIC1	0.14	30	0.2	906	0.1	Up	548230	0.245797	159	28	6544	793	Up	0.0488331	-2.76425	0.559458	1.31129
MA1521.1	MAFA	0.11	9	0.1	208	0	Up	532454	0.612672	159	7	6544	133	Up	0.048335	-5.01295	1.20485	1.31574
MA0105.4	NFKB1	0.11	10	0.1	226	0	Up	535062	0.538914	159	9	6544	183	Up	0.0478065	-4.61296	1.08695	1.32051
MA0147.3	MYC	0	1	0	1	0	Up	523440	0.894657	159	1	6544	1	Up	0.0468822	-9.41178	5.35865	1.32899
MA1619.1	Ptf1a(var.2)	0	2	0	2	0	Up	523440	0.894657	159	1	6544	1	Up	0.0468822	-9.41178	5.35865	1.32899
MA0629.1	Rhox11	0.01	1	0	1	0	Up	523440	0.894657	159	1	6544	1	Up	0.0468822	-9.41178	5.35865	1.32899
MA0597.1	THAP1	0.01	75	0.5	2566	0.4	Up	559778	0.10109	159	62	6544	2054	Up	0.0468032	-1.51156	0.319867	1.32972
MA0665.1	MSC	0.11	32	0.2	935	0.1	Up	545897	0.287404	159	24	6544	658	Up	0.0455285	-3.00787	0.610325	1.34172
MA0691.1	TFAP4	0.1	279	1.8	9378	1.4	Up	564344	0.0674097	159	95	6544	3383	Up	0.0449937	-0.845875	0.211783	1.34685
MA1600.1	ZNF684	0.15	6	0	104	0	Up	531688	0.635134	159	6	6544	103	Up	0.0444767	-5.29978	1.36561	1.35187
MA0884.1	DUXA	0.02	4	0	54	0	Up	529198	0.710477	159	4	6544	52	Up	0.0431845	-6.05465	1.81433	1.36467
MA0093.3	USF1	0.07	21	0.1	412	0.1	Up	540378	0.403772	159	14	6544	329	Up	0.0428487	-3.88568	0.852501	1.36806
MA0089.2	NFE2L1	0.05	2	0	12	0	Up	525838	0.816651	159	2	6544	12	Up	0.0422124	-7.51385	3.03673	1.37456
MA1652.1	ZKSCAN5	0.01	17	0.1	412	0.1	Up	541685	0.373931	159	16	6544	389	Up	0.0412449	-3.6718	0.797569	1.38463
MA0163.1	PLAG1	0.15	96	0.6	2762	0.4	Up	562366	0.0806561	159	56	6544	1814	Up	0.0397258	-1.67397	0.353477	1.40093
MA0734.2	GLI2	0.1	7	0	131	0	Up	533042	0.595674	159	7	6544	127	Up	0.0396625	-5.04612	1.27119	1.40162
MA0513.1	SMAD2::SMAD3::SMAD4	0.05	12	0.1	264	0	Up	538671	0.444793	159	12	6544	262	Up	0.0387672	-4.15673	0.966337	1.41154
MA0862.1	GMEB2	0	8	0.1	100	0	Up	529361	0.705448	159	4	6544	50	Up	0.0385437	-6.08267	1.87037	1.41405
MA0765.2	ETV5	0	4	0	50	0	Up	529361	0.705448	159	4	6544	50	Up	0.0385437	-6.08267	1.87037	1.41405
MA1573.1	THAP11	0.15	23	0.1	659	0.1	Up	544227	0.319946	159	20	6544	516	Up	0.0376515	-3.31165	0.703582	1.42422
MA0472.2	EGR2	0.15	85	0.5	2744	0.4	Up	563042	0.0759026	159	62	6544	2027	Up	0.0371915	-1.5211	0.338953	1.42956
MA0521.1	Tcf12	0.01	42	0.3	1189	0.2	Up	553554	0.167156	159	35	6544	1029	Up	0.0367058	-2.418	0.500674	1.43527
MA1485.1	FERD3L	0.06	6	0	107	0	Up	532215	0.619647	159	6	6544	96	Up	0.0337852	-5.35029	1.46664	1.47127
MA1124.1	ZNF24	0.04	18	0.1	225	0	Up	533535	0.581565	159	7	6544	122	Up	0.0332702	-5.07498	1.32891	1.47794
MA0803.1	TBX15	0.13	193	1.2	6462	1	Up	577959	0.0166813	159	109	6544	3922	Up	0.0327531	-0.640568	0.195884	1.48475
MA0737.1	GLIS3	0.14	8	0.1	124	0	Up	533582	0.580215	159	7	6544	121	Up	0.0320803	-5.08089	1.34073	1.49376
MA1540.1	NR5A1	0.06	141	0.9	4696	0.7	Up	572996	0.028685	159	93	6544	3254	Up	0.030252	-0.889183	0.237329	1.51925
MA1599.1	ZNF682	0.01	3	0	25	0	Up	528076	0.745408	159	3	6544	25	Up	0.0277955	-6.75685	2.49358	1.55603
MA0822.1	HES7	0.1	13	0.1	263	0	Up	534886	0.543761	159	8	6544	144	Up	0.0277065	-4.86555	1.27119	1.55742
MA0844.1	XBP1	0.15	41	0.3	1115	0.2	Up	556332	0.134481	159	35	6544	995	Up	0.0252961	-2.44223	0.549124	1.59695
MA0499.2	MYOD1	0.15	567	3.6	19992	3.1	Up	568960	0.0433409	159	155	6544	6088	Up	0.0249748	-0.070419	0.0675543	1.6025
MA1631.1	ASCL1(var.2)	0.14	524	3.3	17921	2.7	Up	596438	0.00157713	159	151	6544	5850	Up	0.0246569	-0.117981	0.0874844	1.60806
MA1633.1	BACH1	0	1	0	0	0	Up	523520	0.892049	159	1	6544	0	Up	0.0237207	-10.2043	6.94362	1.62487
MA0817.1	BHLHE23	0	2	0	0	0	Up	523520	0.892049	159	1	6544	0	Up	0.0237207	-10.2043	6.94362	1.62487
MA1583.1	ZFP57	0.09	199	1.3	6419	1	Up	573630	0.0268201	159	102	6544	3598	Up	0.0236488	-0.75041	0.224955	1.62619
MA0138.2	REST	0.15	7	0	116	0	Up	534158	0.56398	159	7	6544	113	Up	0.0235795	-5.13002	1.439	1.62747
MA1106.1	HIF1A	0.12	450	2.8	15469	2.4	Up	592799	0.00261962	159	137	6544	5149	Up	0.0233181	-0.279988	0.131726	1.63231
MA0839.1	CREB3L1	0.14	17	0.1	383	0.1	Up	543700	0.330708	159	16	6544	364	Up	0.022622	-3.71966	0.893274	1.64547
MA0659.2	MAFG	0.01	2	0	8	0	Up	526156	0.806422	159	2	6544	8	Up	0.0222055	-7.79204	3.59312	1.65354
MA0620.3	MITF	0.01	10	0.1	130	0	Up	531594	0.637916	159	5	6544	63	Up	0.0221548	-5.77268	1.8294	1.65453
MA1155.1	ZSCAN4	0.14	11	0.1	226	0	Up	539268	0.430179	159	11	6544	213	Up	0.0213765	-4.36591	1.14412	1.67006
MA0088.2	ZNF143	0.05	3	0	22	0	Up	528315	0.737933	159	3	6544	22	Up	0.0205453	-6.84714	2.67416	1.68729
MA0145.3	TFCP2	0.07	8	0.1	152	0	Up	534396	0.557317	159	7	6544	109	Up	0.0199775	-5.1559	1.49076	1.69946
MA0604.1	Atf1	0.08	147	0.9	4996	0.8	Up	572904	0.0289643	159	92	6544	3163	Up	0.0196852	-0.917396	0.26273	1.70586
MA0733.1	EGR4	0.14	186	1.2	6028	0.9	Up	577007	0.018564	159	94	6544	3237	Up	0.019656	-0.885286	0.260233	1.70651
MA0762.1	ETV2	0.06	17	0.1	374	0.1	Up	544868	0.307191	159	16	6544	349	Up	0.0191039	-3.74997	0.9539	1.71888
MA0636.1	BHLHE41	0.03	14	0.1	284	0	Up	535722	0.52101	159	8	6544	133	Up	0.0185833	-4.92266	1.38542	1.73088
MA0811.1	TFAP2B	0.14	1181	7.4	40057	6.1	Up	623746	1.76e-05	159	156	6544	6136	Up	0.0182532	-0.0601304	0.0654732	1.73866
MA0778.1	NFKB2	0.14	135	0.8	3895	0.6	Up	566071	0.0573566	159	56	6544	1733	Up	0.017964	-1.70691	0.419361	1.7456
MA1541.1	NR6A1	0.1	12	0.1	237	0	Up	540744	0.395267	159	12	6544	236	Up	0.0168452	-4.23196	1.11681	1.77352
MA1102.2	CTCFL	0.15	508	3.2	18611	2.8	Up	574184	0.0252795	159	150	6544	5770	Up	0.016697	-0.13269	0.0977937	1.77736
MA1620.1	Ptf1a(var.3)	0.15	858	5.4	31336	4.8	Up	563458	0.0731035	159	159	6544	6339	Up	0.0160275	-0.022957	0.0459139	1.79514
MA1493.1	HES6	0.02	5	0	56	0	Up	532156	0.621374	159	5	6544	56	Up	0.0144182	-5.85693	1.99791	1.84109
MA0150.2	Nfe2l2	0.03	2	0	7	0	Up	526314	0.801352	159	2	6544	6	Up	0.0142532	-7.98556	3.98014	1.84609
MA1627.1	Wt1	0.14	346	2.2	12448	1.9	Up	577042	0.0184927	159	130	6544	4785	Up	0.0141367	-0.37056	0.162107	1.84965
MA0816.1	Ascl2	0.04	54	0.3	1612	0.2	Up	556135	0.136627	159	33	6544	887	Up	0.0136996	-2.56689	0.631141	1.86329
MA0830.2	TCF4	0.03	111	0.7	3525	0.5	Up	575517	0.0218842	159	78	6544	2552	Up	0.0134153	-1.19058	0.33558	1.8724
MA0155.1	INSM1	0.14	377	2.4	13116	2	Up	581636	0.0108913	159	136	6544	5060	Up	0.0123978	-0.297829	0.146348	1.90666
MA0693.2	VDR	0.07	301	1.9	11687	1.8	Up	558706	0.110688	159	142	6544	5336	Up	0.0122244	-0.228492	0.131795	1.91277
MA0474.2	ERG	0.01	10	0.1	157	0	Up	537976	0.462158	159	9	6544	148	Up	0.0120769	-4.76562	1.39226	1.91805
MA0028.2	ELK1	0.01	10	0.1	157	0	Up	537976	0.462158	159	9	6544	148	Up	0.0120769	-4.76562	1.39226	1.91805
MA0156.2	FEV	0.01	10	0.1	157	0	Up	537976	0.462158	159	9	6544	148	Up	0.0120769	-4.76562	1.39226	1.91805
MA0098.3	ETS1	0.01	10	0.1	157	0	Up	537976	0.462158	159	9	6544	148	Up	0.0120769	-4.76562	1.39226	1.91805
MA0760.1	ERF	0.01	10	0.1	157	0	Up	537976	0.462158	159	9	6544	148	Up	0.0120769	-4.76562	1.39226	1.91805
MA0763.1	ETV3	0.14	138	0.9	3899	0.6	Up	589878	0.00387678	159	81	6544	2672	Up	0.0113865	-1.13039	0.323409	1.94361
MA1472.1	BHLHA15(var.2)	0.02	197	1.2	5917	0.9	Up	576726	0.0191531	159	80	6544	2618	Up	0.0109629	-1.15402	0.335047	1.96008
MA1581.1	ZBTB6	0.13	244	1.5	9511	1.5	Up	553989	0.161674	159	131	6544	4805	Up	0.0105754	-0.362045	0.167103	1.9757
MA0753.2	ZNF740	0.15	171	1.1	6995	1.1	Up	561248	0.0890252	159	76	6544	2454	Up	0.0100651	-1.23744	0.354829	1.99718
MA0814.2	TFAP2C(var.2)	0.15	676	4.3	22289	3.4	Up	634472	2.16e-06	159	155	6544	6026	Up	0.00982989	-0.0778022	0.0823208	2.00745
MA0116.1	Znf423	0.14	311	2	10753	1.6	Up	573223	0.0280044	159	117	6544	4151	Up	0.00946066	-0.548773	0.215755	2.02408
MA0750.2	ZBTB7A	0.13	409	2.6	15323	2.3	Up	558702	0.11073	159	150	6544	5741	Up	0.00931538	-0.136324	0.105062	2.0308
MA1587.1	ZNF135	0.09	28	0.2	761	0.1	Up	555926	0.138926	159	28	6544	692	Up	0.00880844	-2.86246	0.755874	2.0551
MA0823.1	HEY1	0.02	33	0.2	695	0.1	Up	551412	0.19615	159	21	6544	477	Up	0.0086249	-3.33393	0.885562	2.06425
MA0076.2	ELK4	0.07	100	0.6	2639	0.4	Up	582119	0.0102819	159	64	6544	1973	Up	0.0086028	-1.51786	0.423341	2.06536
MA0475.2	FLI1	0.01	11	0.1	174	0	Up	539980	0.413107	159	10	6544	164	Up	0.00817712	-4.61961	1.38903	2.0874
MA1149.1	RARA::RXRG	0.14	70	0.4	1856	0.3	Up	567749	0.0488176	159	52	6544	1535	Up	0.00816966	-1.84737	0.488407	2.0878
MA0616.2	HES2	0.02	19	0.1	335	0.1	Up	544894	0.306661	159	14	6544	269	Up	0.00805156	-4.03068	1.14249	2.09412
MA0759.1	ELK3	0.12	193	1.2	5709	0.9	Up	594606	0.00204156	159	99	6544	3378	Up	0.00801243	-0.817344	0.273112	2.09624
MA0649.1	HEY2	0.03	39	0.2	833	0.1	Up	555491	0.143807	159	25	6544	594	Up	0.00775944	-3.05276	0.815547	2.11017
MA1100.2	ASCL1	0.07	547	3.4	19438	3	Up	578705	0.0153253	159	136	6544	5003	Up	0.00758797	-0.306	0.16269	2.11987
MA0641.1	ELF4	0.08	24	0.2	522	0.1	Up	552136	0.185959	159	21	6544	465	Up	0.00749441	-3.35229	0.922282	2.12526
MA0638.1	CREB3	0.15	57	0.4	1617	0.2	Up	568505	0.0453345	159	47	6544	1332	Up	0.00703577	-2.02185	0.54859	2.15269
MA0767.1	GCM2	0.15	630	4	20308	3.1	Up	634864	2e-06	159	154	6544	5954	Up	0.00679375	-0.0911261	0.090353	2.16789
MA0524.2	TFAP2C	0.15	1266	8	43203	6.6	Up	616290	6.79e-05	159	157	6544	6145	Up	0.0060162	-0.0544786	0.072548	2.22068
MA0695.1	ZBTB7C	0.05	47	0.3	1286	0.2	Up	566608	0.0544981	159	42	6544	1140	Up	0.00583662	-2.21432	0.612595	2.23384
MA0048.2	NHLH1	0.14	507	3.2	17413	2.7	Up	585088	0.00715925	159	138	6544	5080	Up	0.0049153	-0.284491	0.161642	2.30845
MA0006.1	Ahr::Arnt	0.02	618	3.9	20907	3.2	Up	614146	9.84e-05	159	152	6544	5817	Up	0.00449333	-0.117315	0.105136	2.34743
MA1628.1	Zic1::Zic2	0.14	375	2.4	12593	1.9	Up	599970	0.000944	159	139	6544	5128	Up	0.00449015	-0.272519	0.158455	2.34774
MA0736.1	GLIS2	0.09	19	0.1	336	0.1	Up	548380	0.243291	159	16	6544	308	Up	0.00447512	-3.83998	1.13392	2.3492
MA0821.1	HES5	0.11	28	0.2	542	0.1	Up	548017	0.249418	159	16	6544	307	Up	0.00436137	-3.84232	1.13861	2.36038
MA0697.1	ZIC3	0.13	53	0.3	1364	0.2	Up	569166	0.0424609	159	42	6544	1134	Up	0.00426866	-2.21812	0.620205	2.36971
MA1578.1	VEZF1	0.1	1314	8.3	47055	7.2	Up	603912	0.00052	159	157	6544	6135	Up	0.00417429	-0.0556533	0.0748975	2.37942
MA1474.1	CREB3L4	0.1	60	0.4	1743	0.3	Up	572852	0.0291231	159	52	6544	1475	Up	0.00390647	-1.87612	0.545912	2.40822
MA0259.1	ARNT::HIF1A	0.07	551	3.5	18819	2.9	Up	592983	0.00255456	159	150	6544	5685	Up	0.00382954	-0.143394	0.119203	2.41685
MA1491.1	GLI3	0.15	78	0.5	2566	0.4	Up	574485	0.0244764	159	68	6544	2062	Up	0.00329647	-1.44263	0.446508	2.48195
MA0051.1	IRF2	0.05	5	0	39	0	Up	533584	0.580159	159	5	6544	38	Up	0.00327825	-6.13363	2.5513	2.48436
MA0608.1	Creb3l2	0.14	234	1.5	7713	1.2	Up	580205	0.0128893	159	99	6544	3289	Up	0.00291284	-0.836601	0.311627	2.53568
MA1484.1	ETS2	0.14	268	1.7	7670	1.2	Up	614586	9.12e-05	159	117	6544	4056	Up	0.00278341	-0.565472	0.249152	2.55542
MA1483.1	ELF2	0.08	34	0.2	783	0.1	Up	563006	0.0761529	159	30	6544	700	Up	0.00268762	-2.80525	0.837151	2.57063
MA1650.1	ZBTB14	0.15	151	0.9	4887	0.7	Up	576602	0.0194198	159	88	6544	2816	Up	0.0026208	-1.03309	0.366572	2.58157
MA0516.2	SP2	0.12	50	0.3	1399	0.2	Up	568404	0.0457851	159	42	6544	1100	Up	0.00261102	-2.24007	0.664102	2.58319
MA0146.2	Zfx	0.06	480	3	15240	2.3	Up	635963	1.59e-06	159	144	6544	5340	Up	0.00246627	-0.217898	0.150821	2.60796
MA0843.1	TEF	0.02	5	0	17	0	Up	529346	0.705926	159	3	6544	9	Up	0.00246153	-7.4691	3.91808	2.6088
MA1548.1	PLAGL2	0.15	1494	9.4	47804	7.3	Up	628000	7.85e-06	159	152	6544	5766	Up	0.00243658	-0.123667	0.11784	2.61322
MA0812.1	TFAP2B(var.2)	0.11	236	1.5	7784	1.2	Up	589072	0.00430928	159	114	6544	3900	Up	0.00234376	-0.612416	0.268415	2.63009
MA0820.1	FIGLA	0.1	702	4.4	24100	3.7	Up	588923	0.00439387	159	156	6544	6031	Up	0.00231433	-0.07258	0.0903724	2.63557
MA1584.1	ZIC5	0.15	47	0.3	1288	0.2	Up	569738	0.0401018	159	41	6544	1050	Up	0.00213127	-2.29079	0.696834	2.67136
MA0810.1	TFAP2A(var.2)	0.14	1128	7.1	39025	6	Up	601116	0.000796	159	154	6544	5887	Up	0.00180272	-0.0992887	0.106678	2.74407
MA1596.1	ZNF460	0.09	192	1.2	6167	0.9	Up	589388	0.00413502	159	90	6544	2873	Up	0.00158363	-1.00252	0.369907	2.80035
MA0872.1	TFAP2A(var.3)	0.12	309	1.9	9322	1.4	Up	597542	0.00134653	159	116	6544	3954	Up	0.00129489	-0.590007	0.273561	2.88777
MA0742.1	Klf12	0.11	87	0.5	2322	0.4	Up	587463	0.00530589	159	64	6544	1832	Up	0.00124839	-1.57133	0.530284	2.90365
MA1099.2	HES1	0.13	896	5.6	28919	4.4	Up	615792	7.41e-05	159	148	6544	5507	Up	0.00124043	-0.175989	0.145792	2.90643
MA0748.2	YY2	0.15	221	1.4	7468	1.1	Up	589713	0.00396197	159	125	6544	4345	Up	0.00114236	-0.468315	0.244892	2.9422
MA1517.1	KLF6	0.09	284	1.8	9222	1.4	Up	601871	0.000711	159	131	6544	4627	Up	0.0010148	-0.389272	0.221556	2.99362
MA0815.1	TFAP2C(var.3)	0.13	334	2.1	10223	1.6	Up	600976	0.000813	159	117	6544	3984	Up	0.000965	-0.57839	0.274989	3.0153
MA1514.1	KLF17	0.09	67	0.4	1774	0.3	Up	579462	0.0140494	159	53	6544	1428	Up	0.000942	-1.88586	0.619836	3.02601
MA1522.1	MAZ	0.02	232	1.5	7579	1.2	Up	604298	0.00049	159	109	6544	3620	Up	0.000885	-0.69836	0.311468	3.05309
MA0073.1	RREB1	0.15	37	0.2	803	0.1	Up	568819	0.0439507	159	32	6544	708	Up	0.000722	-2.75124	0.912398	3.14158
MA0740.1	KLF14	0.14	261	1.6	8338	1.3	Up	606660	0.000338	159	118	6544	3990	Up	0.000683	-0.571191	0.285044	3.16555
MA0864.2	E2F2	0.11	230	1.4	6263	1	Up	610553	0.00018	159	92	6544	2877	Up	0.000646	-0.985749	0.399436	3.18967
MA0639.1	DBP	0.01	6	0	21	0	Up	532300	0.617177	159	4	6544	13	Up	0.00057	-7.03433	3.77369	3.24409
MA0751.1	ZIC4	0.14	181	1.1	5730	0.9	Up	598101	0.00124189	159	101	6544	3238	Up	0.000523	-0.833517	0.362881	3.28142
MA1615.1	Plagl1	0.15	751	4.7	24009	3.7	Up	631052	4.31e-06	159	155	6544	5876	Up	0.000423	-0.0959838	0.118684	3.37379
MA1511.1	KLF10	0.09	211	1.3	6495	1	Up	609225	0.000224	159	116	6544	3860	Up	0.000409	-0.607361	0.308269	3.38815
MA1569.1	TFAP2E	0.03	176	1.1	5146	0.8	Up	594694	0.00201665	159	78	6544	2282	Up	0.000287	-1.27123	0.496876	3.5419
MA1515.1	KLF2	0.02	118	0.7	3199	0.5	Up	600501	0.000873	159	79	6544	2305	Up	0.000284	-1.25487	0.500674	3.54657
MA1653.1	ZNF148	0.15	422	2.7	14313	2.2	Up	596134	0.00164687	159	139	6544	4920	Up	0.000244	-0.302385	0.218187	3.61336
MA0162.4	EGR1	0.12	505	3.2	16808	2.6	Up	604224	0.000496	159	139	6544	4926	Up	0.000243	-0.301506	0.216429	3.61454
MA1629.1	Zic2	0.15	233	1.5	7647	1.2	Up	599945	0.000948	159	124	6544	4180	Up	0.000208	-0.502009	0.289197	3.6821
MA1107.2	KLF9	0.15	322	2	13244	2	Up	579748	0.0135924	159	131	6544	4513	Up	0.000171	-0.407265	0.257543	3.76617
MA0527.1	ZBTB33	0.15	143	0.9	4449	0.7	Up	597978	0.00126414	159	85	6544	2505	Up	0.000138	-1.14237	0.485624	3.86093
MA1513.1	KLF15	0.15	970	6.1	30028	4.6	Up	640977	5.52e-07	159	148	6544	5369	Up	0.000127	-0.194294	0.182402	3.89673
MA0747.1	SP8	0.05	54	0.3	1249	0.2	Up	585260	0.00700726	159	46	6544	1067	Up	8.43e-05	-2.19715	0.837793	4.074
MA0741.1	KLF16	0.13	859	5.4	27791	4.2	Up	626127	1.13e-05	159	151	6544	5526	Up	7.62e-05	-0.159078	0.169678	4.11789
MA0685.1	SP4	0.15	207	1.3	6572	1	Up	598338	0.00119988	159	102	6544	3147	Up	7.39e-05	-0.847005	0.418144	4.13128
MA0039.4	KLF4	0.13	711	4.5	22445	3.4	Up	629840	5.48e-06	159	154	6544	5719	Up	7.32e-05	-0.120172	0.148444	4.13574
MA0470.2	E2F4	0.13	88	0.6	2124	0.3	Up	597150	0.00142442	159	60	6544	1519	Up	5.93e-05	-1.75262	0.708137	4.22704
MA0131.2	HINFP	0.15	293	1.8	9163	1.4	Up	614912	8.62e-05	159	125	6544	4148	Up	5.42e-05	-0.501781	0.311824	4.26629
MA0813.1	TFAP2B(var.3)	0.14	456	2.9	13786	2.1	Up	617535	5.46e-05	159	134	6544	4571	Up	4.67e-05	-0.381783	0.271665	4.33078
MA1512.1	KLF11	0.11	358	2.3	11414	1.7	Up	624991	1.4e-05	159	137	6544	4712	Up	3.27e-05	-0.343958	0.259666	4.48587
MA0471.2	E2F6	0.08	176	1.1	5080	0.8	Up	619582	3.79e-05	159	103	6544	3135	Up	2.63e-05	-0.842757	0.437662	4.58001
MA0024.3	E2F1	0.11	267	1.7	6958	1.1	Up	621096	2.88e-05	159	90	6544	2600	Up	2.57e-05	-1.07453	0.513927	4.58958
MA0493.1	Klf1	0.12	532	3.3	16490	2.5	Up	633384	2.7e-06	159	152	6544	5540	Up	2.56e-05	-0.152507	0.17552	4.5925
MA0079.4	SP1	0.15	304	1.9	9440	1.4	Up	615178	8.24e-05	159	123	6544	4000	Up	2.22e-05	-0.539574	0.341057	4.65362
MA0746.2	SP3	0.12	371	2.3	11641	1.8	Up	615867	7.31e-05	159	131	6544	4327	Up	8.12e-06	-0.437621	0.318256	5.09051
MA1516.1	KLF3	0.09	408	2.6	12034	1.8	Up	641912	4.51e-07	159	131	6544	4325	Up	8.08e-06	-0.437955	0.318922	5.09249
MA1564.1	SP9	0.11	820	5.2	25090	3.8	Up	641523	4.9e-07	159	152	6544	5452	Up	3.76e-06	-0.164056	0.198618	5.42473
MA0506.1	NRF1	0.14	286	1.8	7951	1.2	Up	631290	4.11e-06	159	104	6544	3030	Up	2.4e-06	-0.86039	0.500674	5.61903
MA0599.1	KLF5	0.02	464	2.9	13811	2.1	Up	630176	5.13e-06	159	138	6544	4590	Up	1.5e-06	-0.357651	0.307961	5.82509
MA1656.1	ZNF449	0.13	136	0.9	3693	0.6	Up	628756	6.78e-06	159	97	6544	2722	Up	1.28e-06	-0.987717	0.555269	5.89322
MA1122.1	TFDP1	0.14	446	2.8	14570	2.2	Up	621266	2.79e-05	159	144	6544	4825	Up	1.97e-07	-0.291046	0.297118	6.70644
MA0632.2	TCFL5	0.15	963	6.1	30205	4.6	Up	638414	9.53e-07	159	151	6544	5166	Up	2.69e-08	-0.207667	0.266857	7.57029

## Sheet: ME44
Transcription Factor ID	Transcription Factor Name	Deficit	No. Search Sites	Mean Sites Per Search Gene	No. Background Sites	Mean Sites Per Background Gene	Site Representation	Mann-Whitney U	Site P-Value	Total No. Search Genes	No. Transcription Factor Search Genes	Total No. Background Genes	No. Transcription Factor Background Genes	Gene Representation	Gene P-Value	Average Log2 Proportion Bound	Log2 Enrichment	Significance Score
MA0864.2	E2F2	0.15	552	4.9	26012	4	Up	441632	0.000449	113	106	6556	5108	Up	8.71e-06	-0.225933	0.268187	5.06017
MA0632.2	TCFL5	0.12	402	3.6	19422	3	Up	422365	0.0104631	113	97	6556	4558	Up	0.000109	-0.371792	0.305149	3.96266
MA0024.3	E2F1	0.15	358	3.2	16559	2.5	Up	433444	0.00189584	113	89	6556	4023	Up	0.000122	-0.523604	0.361742	3.91373
MA0125.1	Nobox	0.12	483	4.3	28744	4.4	Down	374982	0.821913	113	112	6556	5952	Up	0.000405	-0.0760987	0.126663	3.39227
MA1483.1	ELF2	0.1	38	0.3	1243	0.2	Up	418374	0.0181052	113	33	6556	1057	Up	0.00048	-2.19636	0.871809	3.31844
MA0146.2	Zfx	0.04	205	1.8	9647	1.5	Up	431874	0.00245578	113	95	6556	4569	Up	0.0006	-0.385005	0.27177	3.22177
MA0068.2	PAX4	0.09	470	4.2	28395	4.3	Down	371838	0.944074	113	111	6556	5876	Up	0.000819	-0.0918087	0.13232	3.08695
MA0890.1	GBX2	0.06	459	4.1	27613	4.2	Down	372904	0.902359	113	111	6556	5882	Up	0.000819	-0.0910725	0.130848	3.08684
MA0726.1	VSX2	0.15	718	6.4	42705	6.5	Down	377825	0.714953	113	111	6556	5883	Up	0.00082	-0.0909499	0.130603	3.08633
MA0700.2	LHX2	0.15	461	4.1	27674	4.2	Down	373870	0.864766	113	111	6556	5883	Up	0.00082	-0.0909499	0.130603	3.08633
MA0894.1	HESX1	0.06	461	4.1	27685	4.2	Down	373768	0.86872	113	111	6556	5883	Up	0.00082	-0.0909499	0.130603	3.08633
MA0718.1	RAX	0.05	461	4.1	27685	4.2	Down	373768	0.86872	113	111	6556	5883	Up	0.00082	-0.0909499	0.130603	3.08633
MA0634.1	ALX3	0.06	461	4.1	27685	4.2	Down	373768	0.86872	113	111	6556	5883	Up	0.00082	-0.0909499	0.130603	3.08633
MA0699.1	LBX2	0.07	461	4.1	27685	4.2	Down	373768	0.86872	113	111	6556	5883	Up	0.00082	-0.0909499	0.130603	3.08633
MA0662.1	MIXL1	0.05	461	4.1	27685	4.2	Down	373768	0.86872	113	111	6556	5883	Up	0.00082	-0.0909499	0.130603	3.08633
MA0879.1	Dlx1	0.05	461	4.1	27685	4.2	Down	373768	0.86872	113	111	6556	5883	Up	0.00082	-0.0909499	0.130603	3.08633
MA0644.1	ESX1	0.06	461	4.1	27685	4.2	Down	373768	0.86872	113	111	6556	5883	Up	0.00082	-0.0909499	0.130603	3.08633
MA0885.1	Dlx2	0.05	462	4.1	27727	4.2	Down	373762	0.868933	113	111	6556	5883	Up	0.00082	-0.0909499	0.130603	3.08633
MA0612.2	EMX1	0.11	462	4.1	27727	4.2	Down	373762	0.868933	113	111	6556	5883	Up	0.00082	-0.0909499	0.130603	3.08633
MA0881.1	Dlx4	0.06	462	4.1	27727	4.2	Down	373762	0.868933	113	111	6556	5883	Up	0.00082	-0.0909499	0.130603	3.08633
MA0630.1	SHOX	0.03	462	4.1	27727	4.2	Down	373762	0.868933	113	111	6556	5883	Up	0.00082	-0.0909499	0.130603	3.08633
MA0882.1	DLX6	0.06	462	4.1	27727	4.2	Down	373762	0.868933	113	111	6556	5883	Up	0.00082	-0.0909499	0.130603	3.08633
MA0708.1	MSX2	0.09	462	4.1	27727	4.2	Down	373762	0.868933	113	111	6556	5883	Up	0.00082	-0.0909499	0.130603	3.08633
MA0666.1	MSX1	0.09	462	4.1	27727	4.2	Down	373762	0.868933	113	111	6556	5883	Up	0.00082	-0.0909499	0.130603	3.08633
MA0027.2	EN1	0.06	462	4.1	27727	4.2	Down	373762	0.868933	113	111	6556	5883	Up	0.00082	-0.0909499	0.130603	3.08633
MA0716.1	PRRX1	0.04	462	4.1	27727	4.2	Down	373762	0.868933	113	111	6556	5883	Up	0.00082	-0.0909499	0.130603	3.08633
MA1481.1	DRGX	0.04	462	4.1	27727	4.2	Down	373762	0.868933	113	111	6556	5883	Up	0.00082	-0.0909499	0.130603	3.08633
MA0721.1	UNCX	0.05	462	4.1	27727	4.2	Down	373762	0.868933	113	111	6556	5883	Up	0.00082	-0.0909499	0.130603	3.08633
MA1519.1	LHX5	0.1	462	4.1	27727	4.2	Down	373762	0.868933	113	111	6556	5883	Up	0.00082	-0.0909499	0.130603	3.08633
MA0709.1	Msx3	0.07	462	4.1	27727	4.2	Down	373762	0.868933	113	111	6556	5883	Up	0.00082	-0.0909499	0.130603	3.08633
MA1577.1	TLX2	0.03	462	4.1	27727	4.2	Down	373762	0.868933	113	111	6556	5883	Up	0.00082	-0.0909499	0.130603	3.08633
MA0720.1	Shox2	0.05	462	4.1	27727	4.2	Down	373762	0.868933	113	111	6556	5883	Up	0.00082	-0.0909499	0.130603	3.08633
MA0654.1	ISX	0.06	462	4.1	27727	4.2	Down	373762	0.868933	113	111	6556	5883	Up	0.00082	-0.0909499	0.130603	3.08633
MA0075.3	PRRX2	0.09	462	4.1	27727	4.2	Down	373762	0.868933	113	111	6556	5883	Up	0.00082	-0.0909499	0.130603	3.08633
MA0701.2	LHX9	0.12	462	4.1	27727	4.2	Down	373762	0.868933	113	111	6556	5883	Up	0.00082	-0.0909499	0.130603	3.08633
MA1476.1	DLX5	0.06	462	4.1	27727	4.2	Down	373762	0.868933	113	111	6556	5883	Up	0.00082	-0.0909499	0.130603	3.08633
MA0717.1	RAX2	0.05	462	4.1	27727	4.2	Down	373762	0.868933	113	111	6556	5883	Up	0.00082	-0.0909499	0.130603	3.08633
MA0880.1	Dlx3	0.06	462	4.1	27727	4.2	Down	373762	0.868933	113	111	6556	5883	Up	0.00082	-0.0909499	0.130603	3.08633
MA0889.1	GBX1	0.08	459	4.1	27656	4.2	Down	372492	0.918456	113	111	6556	5883	Up	0.00082	-0.0909499	0.130603	3.08633
MA1463.1	ARGFX	0.15	510	4.5	30115	4.6	Down	379108	0.668314	113	111	6556	5869	Up	0.000831	-0.0926684	0.13404	3.08064
MA0524.2	TFAP2C	0.12	402	3.6	20910	3.2	Up	415168	0.0274195	113	106	6556	5418	Up	0.000929	-0.183436	0.183193	3.0321
MA0594.2	HOXA9	0.07	109	1	4530	0.7	Up	435704	0.00129312	113	71	6556	3084	Up	0.00114156	-0.877283	0.421212	2.9425
MA0810.1	TFAP2A(var.2)	0.14	744	6.6	39102	6	Up	412208	0.0394368	113	111	6556	5897	Up	0.00121627	-0.0892355	0.127174	2.91497
MA0903.1	HOXB3	0.03	408	3.6	24197	3.7	Down	374424	0.843368	113	110	6556	5813	Up	0.00138661	-0.106082	0.134873	2.85805
MA0811.1	TFAP2B	0.1	349	3.1	17932	2.7	Up	413414	0.0340899	113	102	6556	5148	Up	0.00160443	-0.247921	0.201705	2.79468
MA0725.1	VSX1	0.13	825	7.3	49172	7.5	Down	378664	0.684332	113	111	6556	5914	Up	0.00183213	-0.0871591	0.123021	2.73704
MA0710.1	NOTO	0.09	422	3.7	25900	4	Down	375858	0.788503	113	110	6556	5823	Up	0.0020566	-0.104843	0.132393	2.68685
MA1527.1	NFIC(var.2)	0.11	24	0.2	566	0.1	Up	395938	0.208458	113	13	6556	299	Up	0.00225151	-3.76198	1.38064	2.64753
MA1154.1	ZNF282	0.08	4	0	31	0	Up	381774	0.575586	113	4	6556	31	Up	0.00272929	-6.17903	3.04481	2.56395
MA0132.2	PDX1	0.06	394	3.5	23691	3.6	Down	373506	0.878873	113	109	6556	5768	Up	0.00301884	-0.118246	0.132968	2.52016
MA0641.1	ELF4	0.12	34	0.3	1162	0.2	Up	410186	0.049998	113	29	6556	982	Up	0.00328421	-2.34115	0.794491	2.48357
MA0145.3	TFCP2	0.09	14	0.1	368	0.1	Up	395030	0.225102	113	13	6556	316	Up	0.0035714	-3.72215	1.30099	2.44716
MA0893.2	GSX2	0.07	502	4.4	28997	4.4	Up	381892	0.571643	113	112	6556	6094	Up	0.00451481	-0.0590927	0.0926507	2.34536
MA1581.1	ZBTB6	0.05	73	0.6	2739	0.4	Up	422348	0.0104884	113	52	6556	2157	Up	0.00455737	-1.35793	0.491262	2.34129
MA0614.1	Foxj2	0.14	420	3.7	23479	3.6	Up	383483	0.519551	113	111	6556	5996	Up	0.00555315	-0.0772269	0.103157	2.25546
MA1569.1	TFAP2E	0.07	497	4.4	25055	3.8	Up	413990	0.0317581	113	100	6556	5116	Up	0.00568755	-0.266633	0.182272	2.24507
MA1517.1	KLF6	0.08	146	1.3	6836	1	Up	418983	0.0166898	113	83	6556	3982	Up	0.00625865	-0.581048	0.276407	2.20352
MA0103.3	ZEB1	0.15	270	2.4	13959	2.1	Up	403282	0.105291	113	105	6556	5482	Up	0.00637324	-0.181771	0.152643	2.19564
MA0098.3	ETS1	0.06	36	0.3	1274	0.2	Up	408598	0.0598801	113	30	6556	1066	Up	0.00660639	-2.25793	0.724231	2.18004
MA1561.1	SOX12	0.15	89	0.8	3798	0.6	Up	423508	0.00888398	113	63	6556	2812	Up	0.00714839	-1.02947	0.383209	2.14579
MA0868.2	SOX8	0.04	101	0.9	4157	0.6	Up	423782	0.00853875	113	63	6556	2821	Up	0.00729503	-1.02716	0.3786	2.13697
MA1600.1	ZNF684	0.14	5	0	69	0	Up	382960	0.536417	113	5	6556	68	Up	0.00768904	-5.4739	2.21356	2.11413
MA0475.2	FLI1	0.14	120	1.1	5473	0.8	Up	422119	0.0108339	113	71	6556	3286	Up	0.00778023	-0.831526	0.329697	2.10901
MA0028.2	ELK1	0.08	32	0.3	1043	0.2	Up	405794	0.0812386	113	26	6556	892	Up	0.0081091	-2.48781	0.778374	2.09103
MA0763.1	ETV3	0.06	24	0.2	792	0.1	Up	400538	0.137675	113	21	6556	686	Up	0.00857505	-2.82794	0.855311	2.06676
MA1105.2	GRHL2	0.12	76	0.7	3599	0.5	Up	411333	0.0437498	113	61	6556	2736	Up	0.00945276	-1.07231	0.37656	2.02444
MA0888.1	EVX2	0.07	550	4.9	34953	5.3	Down	384178	0.497605	113	112	6556	6132	Up	0.00997821	-0.0546089	0.0836833	2.00095
MA0750.2	ZBTB7A	0.08	80	0.7	3381	0.5	Up	418374	0.0181052	113	56	6556	2444	Up	0.010491	-1.21488	0.417017	1.97918
MA0759.1	ELK3	0.06	33	0.3	1154	0.2	Up	404304	0.094901	113	27	6556	974	Up	0.0111631	-2.39769	0.705003	1.95222
MA0695.1	ZBTB7C	0.09	126	1.1	6610	1	Up	407640	0.0665813	113	81	6556	3919	Up	0.0115179	-0.610038	0.264436	1.93863
MA0886.1	EMX2	0.11	540	4.8	32461	5	Down	377276	0.735226	113	111	6556	6048	Up	0.0115315	-0.0709985	0.0906999	1.93811
MA1621.1	Rbpjl	0.15	382	3.4	21399	3.3	Up	380237	0.628332	113	111	6556	6043	Up	0.0116043	-0.0715951	0.091893	1.93538
MA1099.2	HES1	0.15	1075	9.5	50912	7.8	Up	429768	0.00344507	113	108	6556	5771	Up	0.0116099	-0.124488	0.118982	1.93517
MA0743.2	SCRT1	0.05	12	0.1	321	0	Up	392118	0.284802	113	12	6556	311	Up	0.0117241	-3.78916	1.21293	1.93092
MA1558.1	SNAI1	0.03	239	2.1	12199	1.9	Up	406877	0.0723531	113	101	6556	5233	Up	0.0121475	-0.243181	0.163937	1.91551
MA0470.2	E2F4	0.15	103	0.9	4733	0.7	Up	413416	0.0340795	113	62	6556	2800	Up	0.0123656	-1.044	0.366477	1.90778
MA0056.2	MZF1	0.01	17	0.2	549	0.1	Up	396370	0.200868	113	17	6556	523	Up	0.0130967	-3.17196	0.949399	1.88284
MA1559.1	SNAI3	0.06	149	1.3	7289	1.1	Up	411668	0.0420536	113	84	6556	4120	Up	0.013642	-0.547888	0.244437	1.86512
MA1514.1	KLF17	0.03	2	0	9	0	Up	376462	0.765688	113	2	6556	9	Up	0.0141646	-7.4677	3.92616	1.8488
MA0474.2	ERG	0.09	83	0.7	3730	0.6	Up	414674	0.0291724	113	57	6556	2535	Up	0.0145861	-1.17586	0.389597	1.83606
MA0902.2	HOXB2	0.08	566	5	33400	5.1	Down	378096	0.705027	113	112	6556	6153	Up	0.0147746	-0.052143	0.0787514	1.83048
MA0642.1	EN2	0.09	643	5.7	37366	5.7	Down	373911	0.863177	113	113	6556	6282	Up	0.0148639	-0.0307936	0.0615871	1.82787
MA1650.1	ZBTB14	0.08	54	0.5	2235	0.3	Up	407425	0.0681679	113	40	6556	1626	Up	0.0153463	-1.74893	0.524457	1.814
MA1556.1	RXRG(var.2)	0.09	6	0.1	88	0	Up	382199	0.561401	113	5	6556	82	Up	0.0157065	-5.33975	1.94527	1.80392
MA1604.1	Ebf2	0.01	8	0.1	186	0	Up	386234	0.435622	113	8	6556	184	Up	0.0158882	-4.44516	1.41215	1.79893
MA1637.1	EBF3	0.01	8	0.1	186	0	Up	386234	0.435622	113	8	6556	184	Up	0.0158882	-4.44516	1.41215	1.79893
MA0745.2	SNAI2	0.15	286	2.5	14556	2.2	Up	409145	0.0563064	113	105	6556	5573	Up	0.0159475	-0.169896	0.128893	1.79731
MA0812.1	TFAP2B(var.2)	0.13	461	4.1	22907	3.5	Up	413014	0.0357887	113	101	6556	5281	Up	0.0159878	-0.236595	0.150766	1.79621
MA0156.2	FEV	0.04	26	0.2	878	0.1	Up	399781	0.147841	113	22	6556	757	Up	0.0167642	-2.72415	0.778913	1.77562
MA0591.1	Bach1::Mafk	0	1	0	0	0	Up	373692	0.871669	113	1	6556	0	Up	0.0169441	-9.96015	7.43712	1.77098
MA0504.1	NR2C2	0	1	0	0	0	Up	373692	0.871669	113	1	6556	0	Up	0.0169441	-9.96015	7.43712	1.77098
MA0019.1	Ddit3::Cebpa	0.09	109	1	5085	0.8	Up	415476	0.0263749	113	70	6556	3302	Up	0.0173436	-0.838182	0.30237	1.76086
MA0760.1	ERF	0.1	39	0.3	1403	0.2	Up	405310	0.0854928	113	30	6556	1148	Up	0.0174404	-2.20449	0.617364	1.75844
MA0471.2	E2F6	0.08	108	1	5095	0.8	Up	414377	0.0302739	113	67	6556	3145	Up	0.0176361	-0.904685	0.309904	1.7536
MA1528.1	NFIX(var.2)	0.08	22	0.2	565	0.1	Up	389877	0.337492	113	11	6556	294	Up	0.0187066	-3.88979	1.1736	1.72801
MA0887.1	EVX1	0.07	609	5.4	38536	5.9	Down	382988	0.535492	113	112	6556	6182	Up	0.0212091	-0.0487514	0.0719682	1.67348
MA0076.2	ELK4	0.05	62	0.5	2567	0.4	Up	409678	0.0530028	113	45	6556	1925	Up	0.0216049	-1.54322	0.448939	1.66545
MA1620.1	Ptf1a(var.3)	0.07	264	2.3	13661	2.1	Up	404104	0.0968619	113	103	6556	5444	Up	0.0217057	-0.200594	0.135065	1.66343
MA0820.1	FIGLA	0.04	264	2.3	13677	2.1	Up	403704	0.100891	113	103	6556	5444	Up	0.0217057	-0.200594	0.135065	1.66343
MA1631.1	ASCL1(var.2)	0.12	264	2.3	13654	2.1	Up	404206	0.0958602	113	103	6556	5442	Up	0.0217351	-0.200859	0.135595	1.66284
MA0830.2	TCF4	0.07	264	2.3	13654	2.1	Up	404206	0.0958602	113	103	6556	5442	Up	0.0217351	-0.200859	0.135595	1.66284
MA1562.1	SOX14	0.13	68	0.6	3078	0.5	Up	409720	0.0527493	113	52	6556	2308	Up	0.0220447	-1.30914	0.393667	1.6567
MA1499.1	HOXB4	0.14	739	6.5	45706	7	Down	374250	0.850044	113	113	6556	6305	Up	0.0224517	-0.0281576	0.0563151	1.64875
MA0862.1	GMEB2	0.07	51	0.5	2095	0.3	Up	403992	0.0979868	113	34	6556	1377	Up	0.0265052	-1.98445	0.53285	1.57667
MA1484.1	ETS2	0.1	68	0.6	2924	0.4	Up	409180	0.0560873	113	49	6556	2179	Up	0.0267768	-1.39306	0.391737	1.57224
MA0809.2	TEAD4	0.11	84	0.7	4320	0.7	Up	402335	0.115705	113	64	6556	3018	Up	0.0283669	-0.967208	0.303773	1.54719
MA1516.1	KLF3	0.14	341	3	17970	2.7	Up	399509	0.15163	113	98	6556	5134	Up	0.0285201	-0.278599	0.148205	1.54485
MA0495.3	MAFF	0.15	89	0.8	4531	0.7	Up	401768	0.122317	113	67	6556	3194	Up	0.0288174	-0.893534	0.287603	1.54035
MA1529.1	NHLH2	0.05	2	0	19	0	Up	376174	0.776524	113	2	6556	14	Up	0.0292508	-7.16267	3.31611	1.53386
MA1555.1	RXRB(var.2)	0.08	4	0	43	0	Up	378168	0.702376	113	3	6556	37	Up	0.0297159	-6.23454	2.4307	1.52701
MA0131.2	HINFP	0.15	153	1.4	9187	1.4	Down	383946	0.504865	113	83	6556	4155	Up	0.0297926	-0.550374	0.21506	1.52589
MA0057.1	MZF1(var.2)	0.07	366	3.2	22150	3.4	Down	380706	0.61204	113	109	6556	5949	Up	0.0320262	-0.0959594	0.088396	1.49449
MA0006.1	Ahr::Arnt	0.01	156	1.4	7461	1.1	Up	404961	0.0886674	113	79	6556	3917	Up	0.0327987	-0.628329	0.229327	1.48414
MA0084.1	SRY	0.02	67	0.6	2739	0.4	Up	410147	0.0502259	113	47	6556	2095	Up	0.0328355	-1.45116	0.388938	1.48366
MA0704.1	Lhx4	0.1	588	5.2	37895	5.8	Down	384794	0.478546	113	111	6556	6128	Up	0.0334762	-0.0615202	0.0717433	1.47526
MA1122.1	TFDP1	0.15	359	3.2	18252	2.8	Up	415654	0.0257844	113	99	6556	5204	Up	0.0336273	-0.261545	0.143242	1.47331
MA0748.2	YY2	0.15	162	1.4	7479	1.1	Up	427307	0.00505236	113	86	6556	4353	Up	0.0342173	-0.491335	0.19883	1.46575
MA0813.1	TFAP2B(var.3)	0.15	321	2.8	17173	2.6	Up	389714	0.341553	113	95	6556	4935	Up	0.0355703	-0.329425	0.16061	1.44891
MA1655.1	ZNF341	0.14	148	1.3	7407	1.1	Up	407959	0.0642832	113	85	6556	4315	Up	0.0357915	-0.506047	0.194702	1.44622
MA0729.1	RARA	0.14	4	0	70	0	Up	379571	0.651806	113	4	6556	70	Up	0.0363324	-5.59789	1.88254	1.43971
MA0647.1	GRHL1	0.12	32	0.3	1175	0.2	Up	392860	0.268679	113	18	6556	637	Up	0.036704	-2.98976	0.745334	1.43529
MA0119.1	NFIC::TLX1	0.14	27	0.2	828	0.1	Up	392330	0.280135	113	16	6556	549	Up	0.0388286	-3.17944	0.79458	1.41085
MA0041.1	Foxd3	0.03	7	0.1	183	0	Up	383180	0.529296	113	7	6556	180	Up	0.0389783	-4.55126	1.2632	1.40918
MA0117.2	Mafb	0.07	62	0.5	3152	0.5	Up	400538	0.137682	113	54	6556	2495	Up	0.0400446	-1.22598	0.335233	1.39746
MA0483.1	Gfi1b	0.15	309	2.7	18132	2.8	Down	375532	0.800857	113	108	6556	5885	Up	0.0402939	-0.110379	0.0907636	1.39476
MA0506.1	NRF1	0.11	99	0.9	4878	0.7	Up	404030	0.0975974	113	47	6556	2129	Up	0.0432027	-1.43955	0.365718	1.36449
MA0158.2	HOXA5	0.1	411	3.6	24798	3.8	Down	370869	0.982111	113	106	6556	5722	Up	0.0437252	-0.14406	0.104441	1.35927
MA0744.2	SCRT2	0.02	5	0	111	0	Up	380640	0.61429	113	5	6556	109	Up	0.0437313	-5.13552	1.53681	1.35921
MA0814.2	TFAP2C(var.2)	0.04	29	0.3	1280	0.2	Up	396812	0.193305	113	28	6556	1135	Up	0.0448754	-2.26163	0.53594	1.34799
MA0723.1	VAX2	0.15	844	7.5	52802	8.1	Down	374135	0.854508	113	112	6556	6227	Up	0.0450391	-0.04352	0.0615055	1.34641
MA0087.1	Sox5	0.01	136	1.2	5640	0.9	Up	426554	0.0056654	113	70	6556	3428	Up	0.0458627	-0.811173	0.248351	1.33854
MA1146.1	NR1H4::RXRA	0.13	6	0.1	174	0	Up	381642	0.580049	113	6	6556	148	Up	0.0461753	-4.79525	1.33828	1.33559
MA0090.3	TEAD1	0.14	85	0.8	4455	0.7	Up	398720	0.163042	113	64	6556	3089	Up	0.04627	-0.950437	0.270231	1.3347
MA1643.1	NFIB	0.13	12	0.1	395	0.1	Up	385074	0.470023	113	9	6556	259	Up	0.0468091	-4.11887	1.0805	1.32967
MA0749.1	ZBED1	0.09	2	0	23	0	Up	375892	0.787176	113	2	6556	19	Up	0.0484678	-6.94896	2.88869	1.31455
MA0501.1	MAF::NFE2	0.01	1	0	2	0	Up	373579	0.876056	113	1	6556	2	Up	0.0499831	-8.79918	5.1152	1.30118
MA0786.1	POU3F1	0	1	0	2	0	Up	373579	0.876056	113	1	6556	2	Up	0.0499831	-8.79918	5.1152	1.30118
MA0150.2	Nfe2l2	0.01	1	0	2	0	Up	373579	0.876056	113	1	6556	2	Up	0.0499831	-8.79918	5.1152	1.30118
MA1420.1	IRF5	0.05	1	0	2	0	Up	373579	0.876056	113	1	6556	2	Up	0.0499831	-8.79918	5.1152	1.30118
MA0787.1	POU3F2	0	1	0	2	0	Up	373579	0.876056	113	1	6556	2	Up	0.0499831	-8.79918	5.1152	1.30118
MA0631.1	Six3	0.15	11	0.1	1120	0.2	Down	395172	0.222448	113	10	6556	1019	Down	0.0490862	-3.05965	-0.749167	-1.30904
MA0503.1	Nkx2-5(var.2)	0.12	334	3	20048	3.1	Down	376224	0.774636	113	102	6556	6220	Down	0.0490434	-0.111482	-0.0711731	-1.30942
MA0805.1	TBX1	0.07	20	0.2	1967	0.3	Down	402548	0.113294	113	19	6556	1636	Down	0.0480174	-2.27173	-0.538834	-1.3186
MA0462.2	BATF::JUN	0.01	3	0	542	0.1	Down	389608	0.344212	113	3	6556	513	Down	0.0477044	-4.34684	-1.3447	-1.32144
MA0871.2	TFEC	0.01	2	0	538	0.1	Down	387342	0.404163	113	2	6556	414	Down	0.0474327	-4.74405	-1.52114	-1.32392
MA0603.1	Arntl	0.01	2	0	538	0.1	Down	387342	0.404163	113	2	6556	414	Down	0.0474327	-4.74405	-1.52114	-1.32392
MA1464.1	ARNT2	0.01	2	0	538	0.1	Down	387342	0.404163	113	2	6556	414	Down	0.0474327	-4.74405	-1.52114	-1.32392
MA0831.2	TFE3	0	2	0	538	0.1	Down	387342	0.404163	113	2	6556	414	Down	0.0474327	-4.74405	-1.52114	-1.32392
MA1421.1	TCF7L1	0.11	2	0	425	0.1	Down	386982	0.414219	113	2	6556	409	Down	0.0472081	-4.75281	-1.50363	-1.32598
MA0042.2	FOXI1	0.08	35	0.3	3091	0.5	Down	407690	0.066213	113	29	6556	2296	Down	0.0459197	-1.7287	-0.430416	-1.338
MA0047.3	FOXA2	0.08	35	0.3	3087	0.5	Down	407566	0.0671239	113	29	6556	2294	Down	0.0458974	-1.72933	-0.429159	-1.33821
MA0884.1	DUXA	0.04	1	0	351	0.1	Down	386015	0.442004	113	1	6556	334	Down	0.0458722	-5.26722	-1.94874	-1.33845
MA0835.2	BATF3	0.11	33	0.3	2226	0.3	Down	401058	0.131004	113	22	6556	1840	Down	0.0444735	-2.08376	-0.501867	-1.3519
MA1128.1	FOSL1::JUN	0.13	125	1.1	8350	1.3	Down	404233	0.0955952	113	53	6556	3707	Down	0.0444488	-0.95378	-0.262602	-1.35214
MA0845.1	FOXB1	0.05	1	0	334	0.1	Down	385391	0.460476	113	1	6556	323	Down	0.0444213	-5.29134	-1.9005	-1.35241
MA1131.1	FOSL2::JUN(var.2)	0.14	27	0.2	2530	0.4	Down	404062	0.0972887	113	22	6556	1849	Down	0.0443533	-2.08024	-0.508905	-1.35307
MA0620.3	MITF	0.1	8	0.1	1328	0.2	Down	390702	0.317401	113	4	6556	589	Down	0.0439438	-4.06599	-1.18126	-1.3571
MA0768.1	LEF1	0.15	8	0.1	910	0.1	Down	393681	0.25155	113	7	6556	820	Down	0.0431689	-3.459	-0.921307	-1.36483
MA1523.1	MSANTD3	0.12	521	4.6	30593	4.7	Down	380194	0.629819	113	109	6556	6482	Down	0.0428105	-0.0340685	-0.0353859	-1.36845
MA1657.1	ZNF652	0.12	19	0.2	1820	0.3	Down	401396	0.126808	113	17	6556	1522	Down	0.042368	-2.40187	-0.590782	-1.37296
MA0606.1	NFAT5	0.14	678	6	45924	7	Down	428116	0.00446115	113	110	6556	6514	Down	0.040178	-0.0239587	-0.0293745	-1.39601
MA1112.2	NR4A1	0.1	36	0.3	3081	0.5	Down	409122	0.0564561	113	31	6556	2417	Down	0.0390437	-1.64434	-0.409859	-1.40845
MA1118.1	SIX1	0.14	35	0.3	3021	0.5	Down	410138	0.0502751	113	30	6556	2369	Down	0.0376913	-1.68208	-0.427468	-1.42376
MA0099.3	FOS::JUN	0.15	226	2	14502	2.2	Down	404570	0.0923362	113	80	6556	5199	Down	0.0347649	-0.415092	-0.161079	-1.45886
MA1520.1	MAF	0.13	0	0	317	0	Down	383070	0.532834	113	0	6556	224	Down	0.033771	-6.34734	-2.95841	-1.47146
MA0491.2	JUND	0.07	4	0	859	0.1	Down	390164	0.330428	113	3	6556	520	Down	0.0335012	-4.33707	-1.36424	-1.47494
MA0477.2	FOSL1	0.04	3	0	549	0.1	Down	390004	0.334361	113	3	6556	520	Down	0.0335012	-4.33707	-1.36424	-1.47494
MA0490.2	JUNB	0.06	3	0	549	0.1	Down	390004	0.334361	113	3	6556	520	Down	0.0335012	-4.33707	-1.36424	-1.47494
MA1142.1	FOSL1::JUND	0.08	79	0.7	5898	0.9	Down	407230	0.0696338	113	35	6556	2699	Down	0.0334129	-1.47852	-0.396568	-1.47609
MA0690.1	TBX21	0.11	23	0.2	2234	0.3	Down	406855	0.0725255	113	21	6556	1829	Down	0.0334044	-2.12088	-0.558807	-1.4762
MA1632.1	ATF2	0.08	8	0.1	1049	0.2	Down	396180	0.204167	113	7	6556	860	Down	0.0328649	-3.42467	-0.989979	-1.48327
MA0492.1	JUND(var.2)	0.1	18	0.2	1622	0.2	Down	398876	0.160743	113	11	6556	1147	Down	0.0323695	-2.90871	-0.788555	-1.48986
MA1468.1	ATOH7	0.15	390	3.5	24658	3.8	Down	390637	0.318966	113	91	6556	5742	Down	0.0309832	-0.251048	-0.119602	-1.50887
MA0147.3	MYC	0.06	29	0.3	2254	0.3	Down	400067	0.143935	113	16	6556	1491	Down	0.0307629	-2.45916	-0.645992	-1.51197
MA1101.2	BACH2	0.14	9	0.1	1339	0.2	Down	394128	0.242566	113	5	6556	709	Down	0.0300626	-3.78758	-1.15907	-1.52197
MA0109.1	HLTF	0.03	758	6.7	47813	7.3	Down	401042	0.131218	113	111	6556	6542	Down	0.0292508	-0.0143662	-0.0225647	-1.53386
MA0161.2	NFIC	0.14	202	1.8	13489	2.1	Down	401840	0.121456	113	89	6556	5658	Down	0.0272133	-0.277619	-0.130226	-1.56522
MA0757.1	ONECUT3	0.13	7	0.1	892	0.1	Down	395320	0.219695	113	6	6556	791	Down	0.0271134	-3.58819	-1.07584	-1.56682
MA0521.1	Tcf12	0.01	10	0.1	1195	0.2	Down	399476	0.152088	113	9	6556	1034	Down	0.0252883	-3.12131	-0.914629	-1.59708
MA1634.1	BATF	0.01	3	0	597	0.1	Down	392550	0.275325	113	3	6556	565	Down	0.0249045	-4.27726	-1.48387	-1.60372
MA1104.2	GATA6	0.1	44	0.4	3428	0.5	Down	409969	0.051264	113	32	6556	2545	Down	0.024764	-1.58458	-0.439204	-1.60618
MA0802.1	TBR1	0.11	36	0.3	3346	0.5	Down	415321	0.0268971	113	32	6556	2554	Down	0.0247029	-1.58203	-0.444296	-1.60725
MA0800.1	EOMES	0.09	22	0.2	2165	0.3	Down	406900	0.0721733	113	20	6556	1776	Down	0.0246571	-2.17644	-0.585108	-1.60806
MA1607.1	Foxl2	0.09	19	0.2	1707	0.3	Down	402159	0.117727	113	15	6556	1453	Down	0.0219016	-2.52287	-0.698957	-1.65952
MA0692.1	TFEB	0.02	1	0	499	0.1	Down	388762	0.365884	113	1	6556	382	Down	0.0218306	-5.17049	-2.14219	-1.66093
MA0655.1	JDP2	0.09	1	0	541	0.1	Down	388232	0.379894	113	1	6556	372	Down	0.0211157	-5.1896	-2.10397	-1.6754
MA0841.1	NFE2	0.1	1	0	460	0.1	Down	388196	0.38087	113	1	6556	372	Down	0.0211157	-5.1896	-2.10397	-1.6754
MA1130.1	FOSL2::JUN	0.02	1	0	390	0.1	Down	388163	0.381755	113	1	6556	372	Down	0.0211157	-5.1896	-2.10397	-1.6754
MA0736.1	GLIS2	0.14	34	0.3	2649	0.4	Down	403431	0.103722	113	21	6556	1858	Down	0.0204615	-2.10954	-0.581497	-1.68906
MA1132.1	JUN::JUNB	0.06	23	0.2	2251	0.3	Down	409197	0.0559765	113	21	6556	1877	Down	0.0202477	-2.1022	-0.596171	-1.69362
MA0608.1	Creb3l2	0.1	42	0.4	3481	0.5	Down	406582	0.0746918	113	20	6556	1821	Down	0.0190417	-2.1584	-0.621198	-1.7203
MA0755.1	CUX2	0.09	31	0.3	2602	0.4	Down	406788	0.0730563	113	19	6556	1746	Down	0.0178378	-2.2248	-0.632687	-1.74866
MA1622.1	Smad2::Smad3	0.14	108	1	7210	1.1	Down	406281	0.0771414	113	40	6556	3058	Down	0.0174939	-1.2934	-0.386597	-1.75711
MA1642.1	NEUROG2(var.2)	0.07	102	0.9	7171	1.1	Down	408928	0.057701	113	60	6556	4215	Down	0.017265	-0.772454	-0.270463	-1.76283
MA1123.2	TWIST1	0.1	102	0.9	7171	1.1	Down	408928	0.057701	113	60	6556	4215	Down	0.017265	-0.772454	-0.270463	-1.76283
MA1109.1	NEUROD1	0.13	102	0.9	7172	1.1	Down	409030	0.0570388	113	60	6556	4217	Down	0.0172189	-0.772112	-0.271147	-1.76399
MA1638.1	HAND2	0.01	102	0.9	7186	1.1	Down	409338	0.0550867	113	60	6556	4219	Down	0.0171778	-0.77177	-0.271831	-1.76503
MA1525.1	NFATC4	0.11	1100	9.7	66426	10.1	Down	391156	0.306693	113	112	6556	6556	Down	0.0169441	-0.00638365	-0.0127673	-1.77098
MA0625.1	NFATC3	0.11	1124	9.9	67788	10.3	Down	390536	0.321377	113	112	6556	6556	Down	0.0169441	-0.00638365	-0.0127673	-1.77098
MA0624.1	NFATC1	0.06	1116	9.9	67208	10.3	Down	390215	0.329169	113	112	6556	6556	Down	0.0169441	-0.00638365	-0.0127673	-1.77098
MA1583.1	ZFP57	0.02	6	0.1	830	0.1	Down	396908	0.19169	113	5	6556	763	Down	0.0161589	-3.73467	-1.26489	-1.79159
MA1531.1	NR1D1	0.14	0	0	285	0	Down	385782	0.448851	113	0	6556	272	Down	0.0148283	-6.20757	-3.23795	-1.82891
MA1151.1	RORC	0.07	7	0.1	920	0.1	Down	397963	0.174588	113	6	6556	839	Down	0.0146271	-3.54572	-1.16079	-1.83484
MA0633.1	Twist2	0.15	409	3.6	27426	4.2	Down	411872	0.0410483	113	92	6556	5848	Down	0.0139374	-0.230013	-0.130308	-1.85582
MA0489.1	JUN(var.2)	0.14	117	1	7964	1.2	Down	409006	0.0571965	113	45	6556	3384	Down	0.0135389	-1.13637	-0.364771	-1.86842
MA1524.1	MSGN1	0.12	1431	12.7	91381	13.9	Down	422418	0.0103848	113	111	6556	6548	Down	0.0117179	-0.013705	-0.0238872	-1.93115
MA0476.1	FOS	0.14	133	1.2	9742	1.5	Down	418310	0.0182611	113	55	6556	3980	Down	0.0113807	-0.876054	-0.312156	-1.94383
MA1618.1	Ptf1a	0.12	117	1	8556	1.3	Down	413534	0.0335932	113	65	6556	4522	Down	0.0104966	-0.664465	-0.25732	-1.97895
MA1138.1	FOSL2::JUNB	0.12	115	1	8228	1.3	Down	415523	0.0262183	113	46	6556	3477	Down	0.0101444	-1.10113	-0.372514	-1.99377
MA1135.1	FOSB::JUNB	0.12	118	1	8447	1.3	Down	416632	0.022751	113	48	6556	3595	Down	0.0099285	-1.04668	-0.359902	-2.00312
MA0002.2	RUNX1	0.15	585	5.2	37341	5.7	Down	411594	0.0424209	113	109	6556	6510	Down	0.00988724	-0.0309595	-0.0416039	-2.00492
MA1144.1	FOSL2::JUND	0.14	124	1.1	8907	1.4	Down	418680	0.0173825	113	50	6556	3729	Down	0.00944038	-0.99114	-0.354393	-2.02501
MA1141.1	FOS::JUND	0.14	103	0.9	7040	1.1	Down	409720	0.0527493	113	40	6556	3153	Down	0.00771917	-1.27134	-0.430727	-2.11243
MA0038.2	GFI1	0.14	39	0.3	3138	0.5	Down	413338	0.0344055	113	28	6556	2433	Down	0.00766212	-1.71178	-0.563765	-2.11565
MA1137.1	FOSL1::JUNB	0.11	117	1	8246	1.3	Down	416229	0.023961	113	46	6556	3514	Down	0.00753743	-1.0935	-0.387783	-2.12278
MA0497.1	MEF2C	0.04	0	0	336	0.1	Down	389228	0.353836	113	0	6556	333	Down	0.00687257	-6.06186	-3.52938	-2.16288
MA1578.1	VEZF1	0.03	130	1.2	10526	1.6	Down	412656	0.0373697	113	48	6556	3654	Down	0.00551234	-1.03494	-0.383384	-2.25866
MA0461.2	Atoh1	0.15	257	2.3	17019	2.6	Down	407278	0.0692668	113	87	6556	5683	Down	0.00504272	-0.290742	-0.169191	-2.29734
MA0160.1	NR4A2	0.03	14	0.1	1526	0.2	Down	408914	0.0577887	113	11	6556	1338	Down	0.00424896	-2.79765	-1.01068	-2.37172
MA1533.1	NR1I2	0.14	2	0	614	0.1	Down	396604	0.196838	113	2	6556	579	Down	0.0038063	-4.50233	-2.00458	-2.4195
MA1134.1	FOS::JUNB	0.14	113	1	7995	1.2	Down	416790	0.0222894	113	43	6556	3419	Down	0.00315443	-1.16137	-0.444465	-2.50108
MA1143.1	FOSL1::JUND(var.2)	0.15	208	1.8	12831	2	Down	398724	0.162975	113	82	6556	5495	Down	0.00285662	-0.357451	-0.205551	-2.54415
MA0607.1	Bhlha15	0.13	365	3.2	24826	3.8	Down	410804	0.0465456	113	86	6556	5755	Down	0.000734	-0.289952	-0.203936	-3.13409

## Sheet: ME58
Transcription Factor ID	Transcription Factor Name	Deficit	No. Search Sites	Mean Sites Per Search Gene	No. Background Sites	Mean Sites Per Background Gene	Site Representation	Mann-Whitney U	Site P-Value	Total No. Search Genes	No. Transcription Factor Search Genes	Total No. Background Genes	No. Transcription Factor Background Genes	Gene Representation	Gene P-Value	Average Log2 Proportion Bound	Log2 Enrichment	Significance Score
MA1495.1	HOXA1	0.09	219	2.4	31344	4.8	Down	424496	8.92e-11	93	54	6563	5470	Down	1.06e-08	-0.520751	-0.515918	-7.97271
MA1499.1	HOXB4	0.09	165	1.8	23305	3.6	Down	423472	1.29e-10	93	54	6563	5560	Down	9.23e-10	-0.50898	-0.539459	-9.03496
MA0642.1	EN2	0.14	726	7.8	84535	12.9	Down	422566	1.78e-10	93	87	6563	6476	Down	0.00181724	-0.0574672	-0.0764324	-2.74059
MA0644.1	ESX1	0.14	725	7.8	84396	12.9	Down	422307	1.95e-10	93	87	6563	6474	Down	0.00202633	-0.05769	-0.0759868	-2.69329
MA1496.1	HOXA4	0.09	148	1.6	20324	3.1	Down	420596	3.56e-10	93	50	6563	5367	Down	8.25e-10	-0.589449	-0.598468	-9.08332
MA0674.1	NKX6-1	0.1	180	1.9	24756	3.8	Down	419984	4.4e-10	93	56	6563	5620	Down	2.51e-09	-0.475241	-0.502949	-8.59974
MA1500.1	HOXB6	0.1	331	3.6	39731	6.1	Down	419788	4.71e-10	93	74	6563	6228	Down	2.93e-07	-0.201653	-0.252145	-6.53298
MA0658.1	LHX6	0.15	170	1.8	23983	3.7	Down	419670	4.91e-10	93	53	6563	5423	Down	9.8e-09	-0.540334	-0.530186	-8.00863
MA0721.1	UNCX	0.14	662	7.1	77031	11.7	Down	419579	5.07e-10	93	84	6563	6429	Down	0.000157	-0.0878869	-0.116256	-3.80307
MA0887.1	EVX1	0.05	161	1.7	22488	3.4	Down	419519	5.17e-10	93	54	6563	5470	Down	1.06e-08	-0.520751	-0.515918	-7.97271
MA0900.2	HOXA2	0.09	162	1.7	22516	3.4	Down	418716	6.82e-10	93	54	6563	5470	Down	1.06e-08	-0.520751	-0.515918	-7.97271
MA1498.1	HOXA7	0.08	318	3.4	38003	5.8	Down	418299	7.87e-10	93	73	6563	6181	Down	4.61e-07	-0.216865	-0.260714	-6.33627
MA0630.1	SHOX	0.12	577	6.2	67571	10.3	Down	415633	1.94e-09	93	84	6563	6412	Down	0.000366	-0.0897967	-0.112437	-3.43639
MA0717.1	RAX2	0.14	540	5.8	61362	9.3	Down	415556	1.99e-09	93	83	6563	6407	Down	9.63e-05	-0.098947	-0.128486	-4.01626
MA1497.1	HOXA6	0.09	259	2.8	31417	4.8	Down	415114	2.31e-09	93	66	6563	5997	Down	1.71e-08	-0.310858	-0.361508	-7.76579
MA1505.1	HOXC8	0.11	356	3.8	47180	7.2	Down	414341	2.99e-09	93	61	6563	5696	Down	2.05e-07	-0.404385	-0.39999	-6.68898
MA0882.1	DLX6	0.15	496	5.3	57078	8.7	Down	413978	3.37e-09	93	83	6563	6378	Down	0.00036	-0.102219	-0.121942	-3.44322
MA0634.1	ALX3	0.15	538	5.8	62188	9.5	Down	413605	3.81e-09	93	83	6563	6368	Down	0.000536	-0.103351	-0.119678	-3.27076
MA1507.1	HOXD4	0.09	250	2.7	30137	4.6	Down	413598	3.82e-09	93	65	6563	5936	Down	3.42e-08	-0.329162	-0.368619	-7.46628
MA0706.1	MEOX2	0.08	158	1.7	21122	3.2	Down	413210	4.33e-09	93	45	6563	5031	Down	4.64e-09	-0.711288	-0.655623	-8.33392
MA0699.1	LBX2	0.15	598	6.4	64915	9.9	Down	412956	4.71e-09	93	86	6563	6450	Down	0.00136697	-0.0686603	-0.0872119	-2.86424
MA0888.1	EVX2	0.03	133	1.4	17601	2.7	Down	412639	5.22e-09	93	46	6563	5147	Down	1.14e-09	-0.679164	-0.657142	-8.94222
MA0903.1	HOXB3	0.05	467	5	53739	8.2	Down	412374	5.7e-09	93	82	6563	6359	Down	0.000184	-0.113062	-0.13502	-3.73561
MA1608.1	Isl1	0.14	145	1.6	17878	2.7	Down	411538	7.47e-09	93	63	6563	5605	Down	2.12e-05	-0.392916	-0.330587	-4.67271
MA0704.1	Lhx4	0.09	201	2.2	25496	3.9	Down	411418	7.76e-09	93	62	6563	5691	Down	7.79e-07	-0.393383	-0.375454	-6.10821
MA0707.1	MNX1	0.1	264	2.8	33039	5	Down	411040	8.77e-09	93	65	6563	5893	Down	1.34e-07	-0.334406	-0.358131	-6.8713
MA0722.1	VAX1	0.09	120	1.3	15997	2.4	Down	410466	1.05e-08	93	43	6563	4931	Down	3.99e-09	-0.758195	-0.691512	-8.39905
MA0723.1	VAX2	0.08	120	1.3	15997	2.4	Down	410466	1.05e-08	93	43	6563	4931	Down	3.99e-09	-0.758195	-0.691512	-8.39905
MA0885.1	Dlx2	0.15	470	5.1	52615	8	Down	409654	1.37e-08	93	83	6563	6348	Down	0.00110331	-0.10562	-0.115141	-2.9573
MA0881.1	Dlx4	0.13	470	5.1	52615	8	Down	409654	1.37e-08	93	83	6563	6348	Down	0.00110331	-0.10562	-0.115141	-2.9573
MA0880.1	Dlx3	0.12	470	5.1	52615	8	Down	409654	1.37e-08	93	83	6563	6348	Down	0.00110331	-0.10562	-0.115141	-2.9573
MA0027.2	EN1	0.12	537	5.8	59618	9.1	Down	409590	1.39e-08	93	85	6563	6431	Down	0.000709	-0.079176	-0.0997319	-3.14959
MA0876.1	BSX	0.04	237	2.5	26835	4.1	Down	409553	1.41e-08	93	66	6563	5912	Down	2.83e-07	-0.321155	-0.340915	-6.54839
MA0705.1	Lhx8	0.12	301	3.2	36945	5.6	Down	407876	2.39e-08	93	67	6563	5743	Down	6.29e-05	-0.331307	-0.277544	-4.20102
MA0601.1	Arid3b	0.09	184	2	23511	3.6	Down	406922	3.22e-08	93	62	6563	5608	Down	5.56e-06	-0.40398	-0.35426	-5.25476
MA0151.1	Arid3a	0.12	719	7.7	79479	12.1	Down	406824	3.32e-08	93	86	6563	6492	Down	9.76e-05	-0.0639787	-0.096575	-4.01049
MA1549.1	POU6F1(var.2)	0.15	100	1.1	14005	2.1	Down	406368	3.82e-08	93	41	6563	4820	Down	4.11e-09	-0.808569	-0.726572	-8.38632
MA0710.1	NOTO	0.15	651	7	71387	10.9	Down	405814	4.53e-08	93	83	6563	6413	Down	7.07e-05	-0.0982718	-0.129837	-4.15086
MA0661.1	MEOX1	0.11	117	1.3	14650	2.2	Down	404308	7.16e-08	93	43	6563	4840	Down	3.68e-08	-0.77163	-0.664642	-7.4342
MA0716.1	PRRX1	0.13	451	4.8	49689	7.6	Down	403832	8.26e-08	93	82	6563	6326	Down	0.000627	-0.116815	-0.127515	-3.20267
MA1502.1	HOXB8	0.09	252	2.7	27687	4.2	Down	403509	9.11e-08	93	68	6563	5993	Down	3.25e-07	-0.289965	-0.317796	-6.48837
MA1481.1	DRGX	0.14	406	4.4	43755	6.7	Down	402020	1.42e-07	93	83	6563	6294	Down	0.00531526	-0.111782	-0.102817	-2.27448
MA0910.2	HOXD8	0.09	239	2.6	26157	4	Down	401460	1.67e-07	93	66	6563	5929	Down	1.68e-07	-0.319084	-0.345057	-6.77445
MA0724.1	VENTX	0.15	320	3.4	33961	5.2	Down	401164	1.83e-07	93	76	6563	6176	Down	3.53e-05	-0.188591	-0.201831	-4.45276
MA0602.1	Arid5a	0.15	229	2.5	30794	4.7	Down	401076	1.87e-07	93	54	6563	5266	Down	1.3e-06	-0.548165	-0.461089	-5.88668
MA0633.1	Twist2	0.15	234	2.5	27454	4.2	Down	400703	2.09e-07	93	68	6563	5850	Down	1.68e-05	-0.307384	-0.282957	-4.77517
MA1504.1	HOXC4	0.06	89	1	11413	1.7	Down	400152	2.45e-07	93	30	6563	4218	Down	6.01e-10	-1.12695	-0.978422	-9.22121
MA0662.1	MIXL1	0.12	381	4.1	41231	6.3	Down	399868	2.66e-07	93	80	6563	6269	Down	0.000307	-0.141046	-0.149863	-3.51266
MA0891.1	GSC2	0.14	445	4.8	45987	7	Down	399819	2.7e-07	93	84	6563	6340	Down	0.00489802	-0.0979419	-0.0961463	-2.30998
MA0675.1	NKX6-2	0.03	111	1.2	14178	2.2	Down	399356	3.09e-07	93	40	6563	4629	Down	6.11e-08	-0.855327	-0.703435	-7.21431
MA0648.1	GSC	0.15	648	7	67175	10.2	Down	399018	3.4e-07	93	87	6563	6426	Down	0.0146192	-0.0630577	-0.0652512	-1.83508
MA1530.1	NKX6-3	0.07	69	0.7	8100	1.2	Down	399019	3.4e-07	93	32	6563	4208	Down	1.11e-08	-1.08284	-0.883367	-7.95607
MA1547.1	PITX2	0.15	285	3.1	29486	4.5	Down	397620	5.07e-07	93	82	6563	6174	Down	0.0259775	-0.134358	-0.0924292	-1.5854
MA0524.2	TFAP2C	0.09	238	2.6	10148	1.5	Up	396740	6.5e-07	93	77	6563	3879	Up	1.81e-06	-0.514682	0.487825	5.74153
MA0461.2	Atoh1	0.15	149	1.6	17034	2.6	Down	396394	7.16e-07	93	65	6563	5686	Down	2.58e-05	-0.360198	-0.306547	-4.58882
MA0793.1	POU6F2	0.12	92	1	10343	1.6	Down	395182	1e-06	93	35	6563	4390	Down	1.21e-08	-0.988614	-0.817067	-7.91687
MA0904.2	HOXB5	0.09	115	1.2	14874	2.3	Down	395096	1.03e-06	93	30	6563	3978	Down	4.78e-08	-1.1692	-0.893916	-7.32049
MA0899.1	HOXA10	0.13	374	4	41242	6.3	Down	395010	1.05e-06	93	75	6563	6268	Down	2.27e-07	-0.187417	-0.242145	-6.64348
MA0158.2	HOXA5	0.09	161	1.7	18637	2.8	Down	395003	1.05e-06	93	53	6563	5357	Down	5.19e-08	-0.549166	-0.512522	-7.28515
MA0146.2	Zfx	0.06	310	3.3	15296	2.3	Up	394103	1.35e-06	93	89	6563	5360	Up	0.000113	-0.177588	0.229019	3.94687
MA0912.2	HOXD3	0.14	112	1.2	13331	2	Down	393245	1.7e-06	93	45	6563	4686	Down	4.45e-06	-0.762527	-0.553145	-5.35153
MA0892.1	GSX1	0.05	195	2.1	21457	3.3	Down	392237	2.23e-06	93	59	6563	5519	Down	1.4e-06	-0.451002	-0.402149	-5.85487
MA0087.1	Sox5	0.14	157	1.7	18231	2.8	Down	391360	2.82e-06	93	69	6563	5688	Down	0.0011999	-0.317185	-0.221536	-2.92085
MA0108.2	TBP	0.15	428	4.6	48108	7.3	Down	391237	2.91e-06	93	73	6563	6169	Down	7.38e-07	-0.218267	-0.25791	-6.13205
MA1120.1	SOX13	0.14	157	1.7	18201	2.8	Down	391072	3.04e-06	93	69	6563	5686	Down	0.00185704	-0.317439	-0.221029	-2.73118
MA0078.1	Sox17	0.06	138	1.5	16200	2.5	Down	389896	4.15e-06	93	66	6563	5573	Down	0.00067	-0.363747	-0.25573	-3.17397
MA1569.1	TFAP2E	0.1	1020	11	53449	8.1	Up	389590	4.49e-06	93	93	6563	5982	Up	0.000308	-0.0668584	0.133717	3.51128
MA0632.2	TCFL5	0.13	533	5.7	22970	3.5	Up	389392	4.73e-06	93	83	6563	4807	Up	0.000219	-0.306184	0.285988	3.65897
MA0032.2	FOXC1	0.15	260	2.8	28637	4.4	Down	389196	4.97e-06	93	76	6563	5951	Down	0.00668918	-0.215359	-0.148295	-2.17463
MA0792.1	POU5F1B	0.15	92	1	11804	1.8	Down	389184	4.99e-06	93	48	6563	4787	Down	1.7e-05	-0.701087	-0.491789	-4.76969
MA1615.1	Plagl1	0.14	399	4.3	20091	3.1	Up	388576	5.84e-06	93	91	6563	5519	Up	3.7e-05	-0.140561	0.218733	4.43193
MA0913.2	HOXD9	0.15	201	2.2	21809	3.3	Down	388528	5.91e-06	93	67	6563	5848	Down	5.64e-06	-0.318239	-0.30368	-5.24904
MA0902.2	HOXB2	0.06	129	1.4	14800	2.3	Down	388346	6.19e-06	93	47	6563	4822	Down	2.85e-06	-0.710862	-0.532355	-5.54478
MA1513.1	KLF15	0.14	479	5.2	22259	3.4	Up	387818	7.09e-06	93	82	6563	5032	Up	0.00879606	-0.281881	0.202618	2.05571
MA0811.1	TFAP2B	0.07	153	1.6	6787	1	Up	387126	8.45e-06	93	68	6563	3140	Up	1.03e-06	-0.756167	0.614609	5.98593
MA1471.1	BARX2	0.11	85	0.9	10604	1.6	Down	386908	8.93e-06	93	46	6563	4499	Down	0.000176	-0.776218	-0.463035	-3.75443
MA0875.1	BARX1	0.05	194	2.1	19781	3	Down	386741	9.32e-06	93	62	6563	5534	Down	3.91e-05	-0.413561	-0.335098	-4.40799
MA1115.1	POU5F1	0.1	65	0.7	8521	1.3	Down	386222	1.06e-05	93	41	6563	4329	Down	2.19e-05	-0.88606	-0.57159	-4.66053
MA0132.2	PDX1	0.04	129	1.4	14613	2.2	Down	386046	1.11e-05	93	47	6563	4783	Down	5.83e-06	-0.716719	-0.52064	-5.23468
MA0037.3	GATA3	0.03	88	0.9	10371	1.6	Down	385723	1.2e-05	93	51	6563	4801	Down	0.000219	-0.655687	-0.409414	-3.6594
MA1468.1	ATOH7	0.14	174	1.9	19293	2.9	Down	385705	1.21e-05	93	58	6563	5428	Down	3.32e-06	-0.475221	-0.402618	-5.47861
MA1570.1	TFAP4(var.2)	0.06	122	1.3	15483	2.4	Down	385668	1.22e-05	93	46	6563	4576	Down	5.71e-05	-0.763978	-0.487515	-4.24316
MA0914.1	ISL2	0.11	201	2.2	21060	3.2	Down	384392	1.67e-05	93	72	6563	5920	Down	0.000304	-0.257866	-0.218239	-3.51741
MA0868.2	SOX8	0.09	109	1.2	13116	2	Down	383816	1.92e-05	93	58	6563	5188	Down	0.000276	-0.507839	-0.337382	-3.55923
MA0810.1	TFAP2A(var.2)	0.05	133	1.4	5481	0.8	Up	383340	2.16e-05	93	62	6563	2827	Up	6.89e-06	-0.898024	0.633828	5.16209
MA0084.1	SRY	0.08	287	3.1	28428	4.3	Down	382926	2.39e-05	93	77	6563	6086	Down	0.00191629	-0.189811	-0.161918	-2.71754
MA1501.1	HOXB7	0.15	107	1.2	11788	1.8	Down	382910	2.4e-05	93	50	6563	4870	Down	2.43e-05	-0.659539	-0.458288	-4.61499
MA0786.1	POU3F1	0.14	57	0.6	8059	1.2	Down	382568	2.6e-05	93	36	6563	3940	Down	4.29e-05	-1.04658	-0.620983	-4.36705
MA0611.1	Dux	0.11	103	1.1	12064	1.8	Down	382126	2.89e-05	93	55	6563	5030	Down	0.000191	-0.568121	-0.368715	-3.71965
MA0125.1	Nobox	0.14	371	4	36548	5.6	Down	381843	3.1e-05	93	80	6563	6192	Down	0.00245241	-0.14996	-0.132034	-2.61041
MA0759.1	ELK3	0.09	89	1	3828	0.6	Up	381504	3.36e-05	93	59	6563	2582	Up	4.93e-06	-0.998887	0.69362	5.30673
MA0725.1	VSX1	0.15	654	7	65157	9.9	Down	381230	3.58e-05	93	82	6563	6269	Down	0.00331105	-0.123344	-0.114457	-2.48003
MA0076.2	ELK4	0.11	161	1.7	7666	1.2	Up	380266	4.49e-05	93	75	6563	4094	Up	0.00021	-0.494634	0.372288	3.6778
MA0035.4	GATA1	0.15	107	1.2	11858	1.8	Down	380123	4.65e-05	93	62	6563	5230	Down	0.00400329	-0.454313	-0.253594	-2.39758
MA0006.1	Ahr::Arnt	0.01	174	1.9	7467	1.1	Up	380018	4.76e-05	93	71	6563	3919	Up	0.000913	-0.565409	0.356773	3.03947
MA0635.1	BARHL2	0.05	79	0.8	9294	1.4	Down	379924	4.87e-05	93	47	6563	4557	Down	0.000164	-0.751631	-0.450816	-3.78636
MA0614.1	Foxj2	0.13	147	1.6	15932	2.4	Down	379814	4.99e-05	93	68	6563	5579	Down	0.0031756	-0.341596	-0.214533	-2.49817
MA1628.1	Zic1::Zic2	0.14	262	2.8	12647	1.9	Up	379686	5.14e-05	93	83	6563	5148	Up	0.0103895	-0.256752	0.187123	1.98341
MA0895.1	HMBOX1	0.15	236	2.5	23451	3.6	Down	379689	5.14e-05	93	74	6563	5962	Down	0.00088	-0.233137	-0.189178	-3.05534
MA1518.1	LHX1	0.04	180	1.9	18007	2.7	Down	379060	5.94e-05	93	60	6563	5357	Down	0.000123	-0.460468	-0.335126	-3.90845
MA0036.3	GATA2	0.12	103	1.1	11389	1.7	Down	379011	6.01e-05	93	57	6563	4964	Down	0.00227113	-0.552111	-0.298588	-2.64376
MA1516.1	KLF3	0.05	87	0.9	3631	0.6	Up	379002	6.02e-05	93	55	6563	2477	Up	3.61e-05	-1.07903	0.653102	4.44263
MA0685.1	SP4	0.15	147	1.6	6595	1	Up	378850	6.24e-05	93	64	6563	3157	Up	9.03e-05	-0.795675	0.520015	4.04435
MA1548.1	PLAGL2	0.12	481	5.2	25035	3.8	Up	378508	6.75e-05	93	90	6563	5306	Up	1.18e-05	-0.176877	0.259656	4.92749
MA1122.1	TFDP1	0.11	219	2.4	10991	1.7	Up	378418	6.89e-05	93	82	6563	4504	Up	2.16e-05	-0.361835	0.362526	4.66592
MA0893.2	GSX2	0.03	49	0.5	5651	0.9	Down	377904	7.74e-05	93	22	6563	3191	Down	1.05e-06	-1.54764	-1.01481	-5.97685
MA0879.1	Dlx1	0.15	586	6.3	58047	8.8	Down	377313	8.85e-05	93	80	6563	6264	Down	0.000359	-0.141622	-0.148712	-3.44453
MA0136.2	ELF5	0.07	222	2.4	11290	1.7	Up	377164	9.15e-05	93	85	6563	5215	Up	0.0027366	-0.230351	0.202618	2.56279
MA0028.2	ELK1	0.15	89	1	3989	0.6	Up	377094	9.3e-05	93	59	6563	2667	Up	1.58e-05	-0.975527	0.6469	4.80144
MA1473.1	CDX4	0.13	99	1.1	11131	1.7	Down	376934	9.64e-05	93	50	6563	4869	Down	2.45e-05	-0.659687	-0.457991	-4.61068
MA0905.1	HOXC10	0.14	118	1.3	12442	1.9	Down	375844	0.000123	93	58	6563	5128	Down	0.000592	-0.516229	-0.320601	-3.2279
MA0702.2	LMX1A	0.14	105	1.1	12479	1.9	Down	375702	0.000127	93	45	6563	4302	Down	0.000894	-0.824195	-0.42981	-3.04855
MA0621.1	mix-a	0.13	103	1.1	12267	1.9	Down	375546	0.000131	93	45	6563	4256	Down	0.00141848	-0.831949	-0.414302	-2.84818
MA0746.2	SP3	0.13	284	3.1	14709	2.2	Up	375070	0.000146	93	82	6563	4894	Up	0.00168829	-0.301938	0.242732	2.77255
MA0751.1	ZIC4	0.15	147	1.6	7501	1.1	Up	374937	0.00015	93	73	6563	3734	Up	1.89e-05	-0.580386	0.466328	4.72466
MA0619.1	LIN54	0.05	92	1	9823	1.5	Down	374602	0.000161	93	45	6563	4400	Down	0.00023	-0.807949	-0.462302	-3.63912
MA1099.2	HES1	0.07	214	2.3	9681	1.5	Up	374436	0.000167	93	72	6563	3904	Up	0.000391	-0.558156	0.382342	3.40828
MA0813.1	TFAP2B(var.3)	0.13	207	2.2	9959	1.5	Up	373162	0.00022	93	70	6563	4019	Up	0.00520925	-0.557396	0.300106	2.28323
MA0711.1	OTX1	0.06	190	2	18246	2.8	Down	373108	0.000223	93	74	6563	5744	Down	0.0272444	-0.260005	-0.135442	-1.56472
MA0676.1	Nr2e1	0.15	95	1	9813	1.5	Down	372841	0.000236	93	54	6563	4833	Down	0.00128182	-0.610054	-0.337313	-2.89217
MA0878.2	CDX1	0.15	80	0.9	8784	1.3	Down	372404	0.000259	93	44	6563	4414	Down	8.61e-05	-0.821688	-0.498946	-4.06478
MA1483.1	ELF2	0.13	58	0.6	2292	0.3	Up	372162	0.000273	93	46	6563	1779	Up	5.77e-06	-1.44536	0.875258	5.23874
MA0077.1	SOX9	0.09	62	0.7	7571	1.2	Down	372082	0.000277	93	42	6563	4098	Down	0.000802	-0.908436	-0.458134	-3.09604
MA0068.2	PAX4	0.13	531	5.7	50481	7.7	Down	371848	0.000291	93	82	6563	6182	Down	0.0234916	-0.133424	-0.0942972	-1.62909
MA0156.2	FEV	0.1	98	1.1	4754	0.7	Up	371730	0.000298	93	62	6563	3010	Up	8.66e-05	-0.852786	0.543352	4.06242
MA0911.1	Hoxa11	0.15	77	0.8	8490	1.3	Down	371462	0.000316	93	46	6563	4392	Down	0.000556	-0.793579	-0.428313	-3.2549
MA0848.1	FOXO4	0.14	193	2.1	19103	2.9	Down	370712	0.000369	93	76	6563	5886	Down	0.0240861	-0.223281	-0.132451	-1.61823
MA0785.1	POU2F1	0.13	32	0.3	4622	0.7	Down	370428	0.000391	93	22	6563	2935	Down	3.44e-05	-1.60795	-0.894182	-4.46317
MA0618.1	LBX1	0.14	190	2	18360	2.8	Down	370256	0.000405	93	60	6563	5411	Down	4.88e-05	-0.453234	-0.349594	-4.31119
MA0823.1	HEY1	0.15	248	2.7	11648	1.8	Up	370234	0.000407	93	73	6563	4400	Up	0.0193153	-0.46201	0.229576	1.7141
MA0098.3	ETS1	0.1	91	1	3981	0.6	Up	370118	0.000417	93	56	6563	2697	Up	0.000273	-1.00478	0.556127	3.56458
MA0079.4	SP1	0.12	116	1.2	5329	0.8	Up	369566	0.000467	93	58	6563	2905	Up	0.000689	-0.926104	0.499149	3.16154
MA0143.4	SOX2	0.13	56	0.6	6968	1.1	Down	369474	0.000476	93	43	6563	3988	Down	0.00530397	-0.911285	-0.385332	-2.2754
MA0812.1	TFAP2B(var.2)	0.12	323	3.5	16815	2.6	Up	369404	0.000483	93	82	6563	4728	Up	0.000266	-0.326827	0.292511	3.57557
MA0740.1	KLF14	0.15	218	2.3	10994	1.7	Up	369020	0.000522	93	75	6563	4409	Up	0.00520531	-0.44117	0.265361	2.28355
MA0523.1	TCF7L2	0.1	26	0.3	3954	0.6	Down	368754	0.00055	93	22	6563	2826	Down	0.000128	-1.63525	-0.839593	-3.89381
MA0465.2	CDX2	0.15	171	1.8	16476	2.5	Down	368257	0.000608	93	60	6563	5275	Down	0.000353	-0.471594	-0.312874	-3.45178
MA0789.1	POU3F4	0.15	29	0.3	4428	0.7	Down	368120	0.000625	93	21	6563	2777	Down	0.000115	-1.68065	-0.879951	-3.93851
MA0713.1	PHOX2A	0.15	108	1.2	11049	1.7	Down	368102	0.000627	93	47	6563	4326	Down	0.00278353	-0.789152	-0.375774	-2.5554
MA0033.2	FOXL1	0.12	166	1.8	17088	2.6	Down	367750	0.000673	93	67	6563	5298	Down	0.0463772	-0.38948	-0.161197	-1.3337
MA0814.2	TFAP2C(var.2)	0.14	214	2.3	11441	1.7	Up	367414	0.000719	93	85	6563	5102	Up	0.000922	-0.246151	0.234219	3.03514
MA0616.2	HES2	0.15	247	2.7	11747	1.8	Up	367290	0.000737	93	74	6563	4236	Up	0.00211485	-0.479659	0.303867	2.67472
MA1562.1	SOX14	0.15	49	0.5	6181	0.9	Down	367132	0.00076	93	36	6563	3660	Down	0.00108479	-1.09975	-0.514645	-2.96466
MA0877.2	BARHL1	0.09	133	1.4	12803	2	Down	366942	0.00079	93	65	6563	5302	Down	0.0116322	-0.410632	-0.205679	-1.93434
MA0754.1	CUX1	0.11	112	1.2	10093	1.5	Down	366642	0.000837	93	52	6563	4429	Down	0.0253313	-0.699985	-0.265327	-1.59634
MA0720.1	Shox2	0.04	150	1.6	15569	2.4	Down	365788	0.000989	93	56	6563	4882	Down	0.00276595	-0.57678	-0.29987	-2.55816
MA0763.1	ETV3	0.15	91	1	4595	0.7	Up	365754	0.000995	93	61	6563	2980	Up	0.000135	-0.871645	0.534531	3.87078
MA0641.1	ELF4	0.15	54	0.6	2265	0.3	Up	365556	0.00103383	93	44	6563	1775	Up	3.34e-05	-1.4787	0.815079	4.47637
MA0093.3	USF1	0.15	46	0.5	5296	0.8	Down	365358	0.00107398	93	28	6563	3327	Down	9.15e-05	-1.34702	-0.733978	-4.03835
MA0846.1	FOXC2	0.13	163	1.8	15565	2.4	Down	364958	0.00115963	93	64	6563	5274	Down	0.00834378	-0.425549	-0.220236	-2.07864
MA0847.2	FOXD2	0.15	115	1.2	11479	1.7	Down	364746	0.00120748	93	51	6563	4612	Down	0.00192908	-0.684655	-0.351477	-2.71465
MA0607.1	Bhlha15	0.11	97	1	9892	1.5	Down	364597	0.00124208	93	39	6563	4183	Down	2.86e-05	-0.946434	-0.593359	-4.54296
MA0507.1	POU2F2	0.12	28	0.3	3820	0.6	Down	364222	0.00133369	93	20	6563	2667	Down	0.000163	-1.74416	-0.890365	-3.78709
MA0769.2	TCF7	0.03	40	0.4	4882	0.7	Down	363576	0.00150586	93	31	6563	3272	Down	0.00163487	-1.28684	-0.565542	-2.78652
MA0750.2	ZBTB7A	0.07	67	0.7	2888	0.4	Up	363502	0.00152686	93	47	6563	2138	Up	0.000489	-1.29745	0.640827	3.31068
MA1657.1	ZNF652	0.15	23	0.2	3176	0.5	Down	363469	0.00153631	93	15	6563	2366	Down	4.26e-05	-2.0322	-1.12099	-4.3702
MA0474.2	ERG	0.12	131	1.4	6899	1.1	Up	363032	0.00166663	93	70	6563	3789	Up	0.000637	-0.5999	0.385115	3.19591
MA1618.1	Ptf1a	0.04	20	0.2	3078	0.5	Down	362898	0.00170874	93	16	6563	2348	Down	0.000115	-1.99261	-1.01977	-3.93846
MA1577.1	TLX2	0.02	214	2.3	20257	3.1	Down	362795	0.00174148	93	67	6563	5562	Down	0.00202395	-0.354405	-0.231347	-2.6938
MA0506.1	NRF1	0.12	131	1.4	5737	0.9	Up	362543	0.00182446	93	50	6563	2374	Up	0.000691	-1.17776	0.578159	3.16071
MA1108.2	MXI1	0.01	43	0.5	5538	0.8	Down	362439	0.00185975	93	35	6563	3405	Down	0.00654056	-1.17187	-0.450549	-2.18439
MA0137.3	STAT1	0.15	87	0.9	8665	1.3	Down	362226	0.001934	93	50	6563	4541	Down	0.00213849	-0.70999	-0.357386	-2.66989
MA1152.1	SOX15	0.05	142	1.5	13947	2.1	Down	362180	0.00195038	93	67	6563	5331	Down	0.031956	-0.385001	-0.170155	-1.49545
MA1476.1	DLX5	0.02	83	0.9	9121	1.4	Down	361938	0.00203871	93	35	6563	3683	Down	0.000463	-1.11527	-0.563759	-3.33445
MA1478.1	DMRTA2	0.05	28	0.3	3789	0.6	Down	361872	0.00206362	93	22	6563	2671	Down	0.000876	-1.67593	-0.758226	-3.05772
MA0627.2	POU2F3	0.15	31	0.3	4054	0.6	Down	361051	0.00239477	93	23	6563	2771	Down	0.000639	-1.61805	-0.748507	-3.19454
MA1648.1	TCF12(var.2)	0.11	146	1.6	7378	1.1	Up	360802	0.00250472	93	70	6563	4144	Up	0.0168152	-0.535305	0.255924	1.7743
MA0475.2	FLI1	0.1	65	0.7	2459	0.4	Up	360593	0.00260012	93	42	6563	1883	Up	0.000785	-1.46928	0.663546	3.10488
MA1580.1	ZBTB32	0.13	36	0.4	4546	0.7	Down	360508	0.00263995	93	29	6563	3098	Down	0.00227088	-1.37357	-0.581356	-2.64381
MA1104.2	GATA6	0.08	22	0.2	3134	0.5	Down	359922	0.00292987	93	17	6563	2366	Down	0.00028	-1.94466	-0.945901	-3.55225
MA0482.2	GATA4	0.13	62	0.7	6678	1	Down	359754	0.00301879	93	44	6563	3929	Down	0.0186959	-0.90564	-0.331041	-1.72825
MA1650.1	ZBTB14	0.15	104	1.1	4906	0.7	Up	359512	0.00315015	93	54	6563	2821	Up	0.00424569	-0.998357	0.439293	2.37205
MA1564.1	SP9	0.07	165	1.8	9129	1.4	Up	359433	0.00319423	93	73	6563	4039	Up	0.000773	-0.523755	0.353067	3.11205
MA1512.1	KLF11	0.11	204	2.2	11476	1.7	Up	359408	0.0032083	93	79	6563	4729	Up	0.00490249	-0.353395	0.238766	2.30958
MA0755.1	CUX2	0.13	91	1	8124	1.2	Down	359270	0.00328698	93	44	6563	3952	Down	0.0139176	-0.901431	-0.339461	-1.85644
MA0024.3	E2F1	0.13	287	3.1	13269	2	Up	358644	0.00366673	93	65	6563	3699	Up	0.0110686	-0.670303	0.313664	1.95591
MA0747.1	SP8	0.08	83	0.9	4128	0.6	Up	358301	0.0038908	93	55	6563	2833	Up	0.00219958	-0.982179	0.459402	2.65766
MA1102.2	CTCFL	0.14	180	1.9	10179	1.6	Up	358090	0.00403532	93	75	6563	4538	Up	0.0170742	-0.42037	0.22376	1.76766
MA0162.4	EGR1	0.14	410	4.4	22845	3.5	Up	358026	0.00407964	93	88	6563	5346	Up	0.000385	-0.18758	0.216582	3.41429
MA0908.1	HOXD11	0.15	115	1.2	11137	1.7	Down	358014	0.00408772	93	59	6563	4897	Down	0.0166444	-0.537248	-0.229657	-1.77873
MA1123.2	TWIST1	0.09	48	0.5	5151	0.8	Down	357790	0.00424829	93	32	6563	3422	Down	0.000756	-1.23197	-0.585112	-3.12172
MA0901.2	HOXB13	0.12	85	0.9	8153	1.2	Down	357502	0.00446304	93	42	6563	4072	Down	0.00117022	-0.913027	-0.448953	-2.93173
MA0654.1	ISX	0.05	101	1.1	10379	1.6	Down	357308	0.00461292	93	40	6563	3901	Down	0.00190575	-0.97874	-0.456608	-2.71993
MA0864.2	E2F2	0.14	367	3.9	19369	3	Up	356906	0.00493811	93	81	6563	4755	Up	0.000978	-0.331517	0.266702	3.00981
MA0135.1	Lhx3	0.15	35	0.4	4542	0.7	Down	356469	0.00531457	93	21	6563	2479	Down	0.00239999	-1.76252	-0.716214	-2.61979
MA0467.1	Crx	0.12	38	0.4	4488	0.7	Down	356047	0.00570296	93	31	6563	3142	Down	0.00628382	-1.31608	-0.507062	-2.20178
MA0909.2	HOXD13	0.14	31	0.3	3926	0.6	Down	355803	0.00593904	93	26	6563	2804	Down	0.00419257	-1.52285	-0.592252	-2.37752
MA0526.3	USF2	0.15	100	1.1	9304	1.4	Down	355610	0.00613146	93	48	6563	4617	Down	0.000216	-0.727167	-0.439628	-3.66642
MA0889.1	GBX1	0.05	97	1	9905	1.5	Down	355560	0.00618338	93	39	6563	3804	Down	0.00211378	-1.01494	-0.456355	-2.67494
MA1642.1	NEUROG2(var.2)	0.06	60	0.6	6110	0.9	Down	355546	0.0061977	93	39	6563	3808	Down	0.00208593	-1.01418	-0.457871	-2.6807
MA0766.2	GATA5	0.02	31	0.3	3895	0.6	Down	355540	0.00620282	93	26	6563	2803	Down	0.00419882	-1.52311	-0.591738	-2.37687
MA1503.1	HOXB9	0.15	70	0.8	7196	1.1	Down	355402	0.00634673	93	44	6563	4088	Down	0.00360849	-0.877027	-0.388267	-2.44267
MA0039.4	KLF4	0.13	373	4	22549	3.4	Up	355068	0.00670378	93	89	6563	5736	Up	0.0111564	-0.128687	0.131216	1.95248
MA1515.1	KLF2	0.08	763	8.2	44986	6.9	Up	354836	0.00696424	93	93	6563	6114	Up	0.00271607	-0.0511154	0.102231	2.56606
MA0872.1	TFAP2A(var.3)	0.09	74	0.8	3593	0.5	Up	354619	0.00721436	93	44	6563	1994	Up	0.000896	-1.3948	0.647277	3.04749
MA0894.1	HESX1	0.02	94	1	9752	1.5	Down	354480	0.00737857	93	39	6563	3768	Down	0.00305148	-1.02179	-0.442639	-2.51549
MA0718.1	RAX	0.03	98	1.1	9906	1.5	Down	354242	0.0076686	93	39	6563	3787	Down	0.00291857	-1.01817	-0.449894	-2.53483
MA0612.2	EMX1	0.08	97	1	9819	1.5	Down	354070	0.00788515	93	39	6563	3770	Down	0.00303327	-1.02141	-0.443404	-2.51809
MA0708.1	MSX2	0.07	97	1	9819	1.5	Down	354070	0.00788515	93	39	6563	3770	Down	0.00303327	-1.02141	-0.443404	-2.51809
MA0666.1	MSX1	0.05	97	1	9819	1.5	Down	354070	0.00788515	93	39	6563	3770	Down	0.00303327	-1.02141	-0.443404	-2.51809
MA1519.1	LHX5	0.06	97	1	9819	1.5	Down	354070	0.00788515	93	39	6563	3770	Down	0.00303327	-1.02141	-0.443404	-2.51809
MA0709.1	Msx3	0.04	97	1	9819	1.5	Down	354070	0.00788515	93	39	6563	3770	Down	0.00303327	-1.02141	-0.443404	-2.51809
MA0886.1	EMX2	0.09	97	1	9801	1.5	Down	353888	0.0081189	93	39	6563	3768	Down	0.00305148	-1.02179	-0.442639	-2.51549
MA0890.1	GBX2	0.03	97	1	9801	1.5	Down	353888	0.0081189	93	39	6563	3768	Down	0.00305148	-1.02179	-0.442639	-2.51549
MA0806.1	TBX4	0.1	92	1	8647	1.3	Down	352720	0.00977722	93	55	6563	4698	Down	0.0107336	-0.617372	-0.270213	-1.96925
MA0815.1	TFAP2C(var.3)	0.09	66	0.7	3137	0.5	Up	352490	0.0101381	93	40	6563	1749	Up	0.000848	-1.55728	0.700478	3.07147
MA0518.1	Stat4	0.09	38	0.4	4482	0.7	Down	352442	0.0102139	93	27	6563	2860	Down	0.00586185	-1.48187	-0.567337	-2.23197
MA1638.1	HAND2	0.01	74	0.8	7188	1.1	Down	352233	0.0105544	93	49	6563	4220	Down	0.0223238	-0.777295	-0.280486	-1.65123
MA1107.2	KLF9	0.14	123	1.3	6530	1	Up	351914	0.0110922	93	65	6563	3756	Up	0.0149324	-0.659274	0.291605	1.82587
MA0791.1	POU4F3	0.15	20	0.2	2490	0.4	Down	351806	0.0112797	93	10	6563	1705	Down	0.000463	-2.54942	-1.21031	-3.33404
MA0131.2	HINFP	0.13	92	1	4682	0.7	Up	351385	0.0120379	93	55	6563	2970	Up	0.00855717	-0.948119	0.391281	2.06767
MA0874.1	Arx	0.14	63	0.7	6919	1.1	Down	351382	0.0120444	93	23	6563	2549	Down	0.0051654	-1.67828	-0.628055	-2.2869
MA0741.1	KLF16	0.1	238	2.6	14483	2.2	Up	351198	0.0123898	93	79	6563	4712	Up	0.00491197	-0.355992	0.243961	2.30874
MA1596.1	ZNF460	0.13	160	1.7	9153	1.4	Up	350670	0.0134304	93	67	6563	3622	Up	0.00106456	-0.663779	0.387401	2.97283
MA0790.1	POU4F1	0.14	23	0.2	2505	0.4	Down	350376	0.0140405	93	9	6563	1592	Down	0.00055	-2.67107	-1.25579	-3.25962
MA1517.1	KLF6	0.04	54	0.6	2778	0.4	Up	350212	0.0143937	93	44	6563	2109	Up	0.00248892	-1.35436	0.566403	2.60399
MA0101.1	REL	0.04	58	0.6	2603	0.4	Up	350104	0.0146309	93	42	6563	2078	Up	0.00697	-1.39821	0.521419	2.15677
MA1640.1	MEIS2(var.2)	0.15	84	0.9	7709	1.2	Down	350037	0.0147779	93	39	6563	3790	Down	0.00290568	-1.0176	-0.451037	-2.53675
MA0787.1	POU3F2	0.15	25	0.3	3180	0.5	Down	349406	0.0162385	93	19	6563	2277	Down	0.00403525	-1.89425	-0.734478	-2.39413
MA0610.1	DMRT3	0.15	243	2.6	20532	3.1	Down	348939	0.0174019	93	79	6563	6080	Down	0.00933017	-0.172143	-0.123736	-2.03011
MA0854.1	Alx1	0.15	62	0.7	6687	1	Down	348024	0.0198934	93	24	6563	2562	Down	0.00983497	-1.64455	-0.575271	-2.00723
MA0479.1	FOXH1	0.12	42	0.5	4298	0.7	Down	347899	0.0202552	93	31	6563	3058	Down	0.0117471	-1.33563	-0.467973	-1.93007
MA0802.1	TBR1	0.15	108	1.2	9234	1.4	Down	347848	0.0204036	93	54	6563	4872	Down	0.000767	-0.604257	-0.348907	-3.11548
MA1508.1	IKZF1	0.14	178	1.9	15398	2.3	Down	347200	0.0223935	93	75	6563	5780	Down	0.036087	-0.24588	-0.125219	-1.44265
MA0468.1	DUX4	0.15	35	0.4	4245	0.6	Down	347055	0.0228628	93	30	6563	2832	Down	0.0352755	-1.41427	-0.403768	-1.45253
MA0767.1	GCM2	0.11	133	1.4	7435	1.1	Up	346994	0.0230605	93	69	6563	4152	Up	0.0301698	-0.544219	0.232532	1.52043
MA0041.1	Foxd3	0.12	157	1.7	12548	1.9	Down	346796	0.0237194	93	55	6563	4606	Down	0.0296141	-0.631637	-0.241684	-1.5285
MA0800.1	EOMES	0.14	109	1.2	9317	1.4	Down	346698	0.024049	93	56	6563	4868	Down	0.00395992	-0.578852	-0.295727	-2.40231
MA0788.1	POU3F3	0.15	22	0.2	2769	0.4	Down	346566	0.0245016	93	16	6563	2032	Down	0.00436872	-2.09686	-0.81129	-2.35965
MA1479.1	DMRTC2	0.14	57	0.6	5429	0.8	Down	346424	0.0249966	93	36	6563	3387	Down	0.0159016	-1.15566	-0.402826	-1.79856
MA0701.2	LHX9	0.07	71	0.8	7380	1.1	Down	346402	0.0250759	93	30	6563	2914	Down	0.0205243	-1.39369	-0.44494	-1.68773
MA1542.1	OSR1	0.06	11	0.1	1772	0.3	Down	346138	0.0260201	93	9	6563	1527	Down	0.00115329	-2.70113	-1.19567	-2.93806
MA0853.1	Alx4	0.15	66	0.7	6947	1.1	Down	346115	0.0261058	93	24	6563	2580	Down	0.007431	-1.6395	-0.58537	-2.12895
MA0488.1	JUN	0.11	13	0.1	2059	0.3	Down	345884	0.0269611	93	11	6563	1646	Down	0.0023583	-2.5092	-1.02827	-2.6274
MA1109.1	NEUROD1	0.11	51	0.5	5022	0.8	Down	345860	0.0270532	93	36	6563	3374	Down	0.0161453	-1.15843	-0.397278	-1.79195
MA1113.2	PBX2	0.12	59	0.6	5145	0.8	Down	345711	0.0276173	93	26	6563	2838	Down	0.00302186	-1.51416	-0.609637	-2.51973
MA1143.1	FOSL1::JUND(var.2)	0.14	117	1.3	10169	1.5	Down	345506	0.0284109	93	58	6563	5019	Down	0.00291145	-0.531726	-0.289608	-2.53589
MA0040.1	Foxq1	0.12	61	0.7	6272	1	Down	345470	0.0285565	93	42	6563	3679	Down	0.0451229	-0.98623	-0.302548	-1.3456
MA0472.2	EGR2	0.14	54	0.6	2363	0.4	Up	345328	0.0291195	93	37	6563	1808	Up	0.0136944	-1.58887	0.541596	1.86346
MA0038.2	GFI1	0.13	24	0.3	2775	0.4	Down	344612	0.0321146	93	19	6563	2203	Down	0.00756463	-1.91808	-0.686824	-2.12121
MA0124.2	Nkx3-1	0.11	133	1.4	11022	1.7	Down	344565	0.0323224	93	64	6563	5246	Down	0.0127543	-0.429389	-0.212557	-1.89434
MA0050.2	IRF1	0.15	64	0.7	5943	0.9	Down	344380	0.033143	93	38	6563	3454	Down	0.0277599	-1.10305	-0.354119	-1.55658
MA0643.1	Esrrg	0.15	102	1.1	9171	1.4	Down	344292	0.0335396	93	59	6563	4881	Down	0.022629	-0.539609	-0.224936	-1.64533
MA0107.1	RELA	0.1	53	0.6	2364	0.4	Up	344275	0.0336166	93	38	6563	1949	Up	0.022405	-1.51573	0.471253	1.64965
MA0650.2	HOXA13	0.1	16	0.2	2221	0.3	Down	344270	0.0336416	93	14	6563	1814	Down	0.00672679	-2.2719	-0.83402	-2.17219
MA0628.1	POU6F1	0.03	52	0.6	5648	0.9	Down	343812	0.0357771	93	18	6563	2099	Down	0.00953906	-1.99093	-0.693021	-2.02049
MA0516.2	SP2	0.14	61	0.7	2838	0.4	Up	343792	0.0358729	93	38	6563	1948	Up	0.0223463	-1.5161	0.471993	1.6508
MA0809.2	TEAD4	0.14	69	0.7	6050	0.9	Down	343715	0.0362415	93	44	6563	3795	Down	0.0447668	-0.930668	-0.280986	-1.34904
MA0738.1	HIC2	0.03	281	3	17313	2.6	Up	343700	0.0363142	93	90	6563	5911	Up	0.0329273	-0.0989948	0.103893	1.48244
MA0700.2	LHX2	0.12	53	0.6	5006	0.8	Down	343673	0.0364452	93	32	6563	3155	Down	0.00891776	-1.29056	-0.46793	-2.04974
MA0672.1	NKX2-3	0.05	147	1.6	12167	1.9	Down	343644	0.0365865	93	67	6563	5456	Down	0.00774444	-0.368284	-0.203589	-2.11101
MA0688.1	TBX2	0.09	79	0.8	7017	1.1	Down	343236	0.038626	93	49	6563	4194	Down	0.0295477	-0.781752	-0.271571	-1.52948
MA0485.2	HOXC9	0.15	58	0.6	5670	0.9	Down	343235	0.0386286	93	40	6563	3527	Down	0.0462402	-1.05143	-0.311225	-1.33498
MA0884.1	DUXA	0.08	13	0.1	2113	0.3	Down	343108	0.0392795	93	13	6563	1685	Down	0.00829525	-2.37665	-0.830718	-2.08117
MA0726.1	VSX2	0.07	54	0.6	5830	0.9	Down	343024	0.0397168	93	19	6563	2143	Down	0.0136788	-1.93799	-0.646995	-1.86395
MA0075.3	PRRX2	0.03	54	0.6	5830	0.9	Down	343024	0.0397168	93	19	6563	2143	Down	0.0136788	-1.93799	-0.646995	-1.86395
MA0703.2	LMX1B	0.1	54	0.6	5803	0.9	Down	342905	0.0403461	93	19	6563	2143	Down	0.0136788	-1.93799	-0.646995	-1.86395
MA1463.1	ARGFX	0.07	54	0.6	5812	0.9	Down	342776	0.0410322	93	19	6563	2138	Down	0.0136707	-1.93968	-0.643626	-1.86421
MA0645.1	ETV6	0.05	39	0.4	1883	0.3	Up	342640	0.0417691	93	33	6563	1509	Up	0.00631346	-1.8006	0.639589	2.19973
MA1625.1	Stat5b	0.09	8	0.1	1840	0.3	Down	342514	0.0424673	93	7	6563	1276	Down	0.00216919	-3.00114	-1.27773	-2.6637
MA0748.2	YY2	0.09	81	0.9	4707	0.7	Up	342422	0.0429736	93	58	6563	3209	Up	0.0118329	-0.854323	0.355587	1.92691
MA0784.1	POU1F1	0.15	19	0.2	2400	0.4	Down	342420	0.0429904	93	15	6563	1851	Down	0.0100847	-2.20923	-0.766927	-1.99634
MA0765.2	ETV5	0.01	33	0.4	1530	0.2	Up	342208	0.0441873	93	29	6563	1224	Up	0.00452701	-2.04326	0.758021	2.34419
MA0480.1	Foxo1	0.08	44	0.5	4428	0.7	Down	342035	0.0451872	93	34	6563	3089	Down	0.0468596	-1.26273	-0.351278	-1.3292
MA0599.1	KLF5	0.06	368	4	23639	3.6	Up	342032	0.0452076	93	90	6563	5562	Up	0.000365	-0.14289	0.191683	3.43733
MA0742.1	Klf12	0.15	150	1.6	8367	1.3	Up	341852	0.0462625	93	74	6563	4295	Up	0.00404849	-0.469683	0.283913	2.39271
MA0774.1	MEIS2	0.02	73	0.8	4225	0.6	Up	341794	0.0466118	93	54	6563	3010	Up	0.0210228	-0.951586	0.345752	1.67731
MA0515.1	Sox6	0.14	255	2.7	21132	3.2	Down	341664	0.0473928	93	81	6563	6175	Down	0.0123676	-0.143038	-0.110257	-1.90772
MA0470.2	E2F4	0.15	85	0.9	4736	0.7	Up	341598	0.0477981	93	52	6563	2802	Up	0.0113191	-1.0302	0.395102	1.94619
MA0772.1	IRF7	0.13	22	0.2	2543	0.4	Down	341175	0.050445	93	17	6563	1977	Down	0.0120285	-2.0742	-0.686824	-1.91979
MA0668.1	NEUROD2	0.13	28	0.3	3728	0.6	Down	340902	0.0522176	93	12	6563	1635	Down	0.00730587	-2.45389	-0.898305	-2.13633
MA1484.1	ETS2	0.07	46	0.5	2025	0.3	Up	340804	0.0528632	93	33	6563	1623	Up	0.0213611	-1.74808	0.534553	1.67038
MA0867.2	SOX4	0.09	197	2.1	16534	2.5	Down	340744	0.0532672	93	74	6563	5854	Down	0.00652038	-0.246323	-0.162807	-2.18573
MA0492.1	JUND(var.2)	0.12	27	0.3	3088	0.5	Down	340135	0.0574787	93	18	6563	2020	Down	0.0171251	-2.0186	-0.637688	-1.76637
MA0739.1	Hic1	0.08	168	1.8	13471	2.1	Down	340063	0.0579945	93	68	6563	5633	Down	0.00145214	-0.334648	-0.228429	-2.83799
MA0495.3	MAFF	0.15	49	0.5	4540	0.7	Down	339996	0.0584742	93	35	6563	3200	Down	0.0364742	-1.21666	-0.360979	-1.43801
MA0003.4	TFAP2A	0.06	83	0.9	4716	0.7	Up	339813	0.0598152	93	56	6563	3256	Up	0.0470436	-0.868929	0.284428	1.3275
MA1487.1	FOXE1	0.15	100	1.1	8726	1.3	Down	339774	0.0601071	93	49	6563	4219	Down	0.022377	-0.777466	-0.280145	-1.6502
MA0604.1	Atf1	0.07	71	0.8	3936	0.6	Up	339278	0.0638671	93	48	6563	2647	Up	0.0329654	-1.12841	0.362853	1.48194
MA1135.1	FOSB::JUNB	0.15	200	2.2	16737	2.6	Down	339119	0.0651193	93	67	6563	5373	Down	0.0207671	-0.379341	-0.181476	-1.68263
MA0497.1	MEF2C	0.13	147	1.6	12836	2	Down	338720	0.0683365	93	63	6563	5039	Down	0.0477773	-0.469697	-0.177025	-1.32078
MA0669.1	NEUROG2	0.15	19	0.2	3119	0.5	Down	338613	0.0692264	93	9	6563	1354	Down	0.00900731	-2.78784	-1.02226	-2.04541
MA0760.1	ERF	0.11	34	0.4	1573	0.2	Up	338170	0.0729902	93	28	6563	1272	Up	0.0122893	-2.0404	0.652795	1.91047
MA1524.1	MSGN1	0.03	11	0.1	1752	0.3	Down	337964	0.0748031	93	9	6563	1335	Down	0.00890603	-2.79803	-1.00188	-2.05032
MA1647.1	PRDM4	0.15	159	1.7	13103	2	Down	337948	0.0749451	93	71	6563	5557	Down	0.0413436	-0.313526	-0.146994	-1.38359
MA0820.1	FIGLA	0.11	434	4.7	27106	4.1	Up	337942	0.0750028	93	92	6563	6116	Up	0.0204065	-0.058636	0.086246	1.69023
MA0845.1	FOXB1	0.09	8	0.1	1451	0.2	Down	337646	0.0776621	93	7	6563	1187	Down	0.00610856	-3.05327	-1.17347	-2.21406
MA1624.1	Stat5a	0.09	11	0.1	1394	0.2	Down	337644	0.0776849	93	7	6563	1234	Down	0.00439871	-3.02527	-1.22947	-2.35667
MA0778.1	NFKB2	0.14	80	0.9	3905	0.6	Up	337332	0.0805765	93	34	6563	1732	Up	0.0328407	-1.67999	0.48324	1.48359
MA0780.1	PAX3	0.15	28	0.3	2790	0.4	Down	337222	0.0816182	93	15	6563	1748	Down	0.0239499	-2.25052	-0.684351	-1.6207
MA0502.2	NFYB	0.1	22	0.2	2475	0.4	Down	336736	0.0863623	93	18	6563	1946	Down	0.0297104	-2.04551	-0.583858	-1.52709
MA0473.3	ELF1	0.11	70	0.8	4096	0.6	Up	336498	0.0887604	93	52	6563	2959	Up	0.0456966	-0.99088	0.316463	1.34012
MA0817.1	BHLHE23	0.15	23	0.2	3305	0.5	Down	336410	0.0896606	93	12	6563	1488	Down	0.0241253	-2.52182	-0.762432	-1.61753
MA1629.1	Zic2	0.02	19	0.2	570	0.1	Up	336258	0.0912224	93	17	6563	537	Up	0.0017997	-3.01387	1.19252	2.7448
MA1557.1	SMAD5	0.12	21	0.2	656	0.1	Up	335677	0.097442	93	17	6563	549	Up	0.00214519	-2.99794	1.16066	2.66853
MA1583.1	ZFP57	0.08	49	0.5	2754	0.4	Up	335196	0.102839	93	39	6563	2102	Up	0.0446715	-1.44274	0.399246	1.34997
MA0509.2	RFX1	0.15	30	0.3	2842	0.4	Down	335148	0.10339	93	22	6563	2248	Down	0.0358938	-1.80027	-0.509539	-1.44498
MA0067.1	Pax2	0.01	44	0.5	2416	0.4	Up	335041	0.104628	93	36	6563	1876	Up	0.037457	-1.58175	0.449351	1.42647
MA0623.2	NEUROG1	0.08	18	0.2	2978	0.5	Down	334784	0.107654	93	9	6563	1253	Down	0.0225475	-2.84374	-0.910464	-1.6469
MA0471.2	E2F6	0.14	321	3.5	20914	3.2	Up	334202	0.11475	93	91	6563	5813	Up	0.00243864	-0.103126	0.143864	2.61285
MA0697.1	ZIC3	0.12	25	0.3	1002	0.2	Up	334070	0.116397	93	21	6563	873	Up	0.0136326	-2.51511	0.788956	1.86542
MA1137.1	FOSL1::JUNB	0.12	120	1.3	10101	1.5	Down	334000	0.117285	93	48	6563	4128	Down	0.0303638	-0.807915	-0.278134	-1.51764
MA0818.1	BHLHE22	0.09	18	0.2	2658	0.4	Down	333234	0.127361	93	9	6563	1238	Down	0.0224175	-2.85242	-0.893096	-1.64941
MA0025.2	NFIL3	0.06	12	0.1	1528	0.2	Down	332826	0.132989	93	10	6563	1308	Down	0.0256091	-2.74056	-0.828026	-1.59161
MA0719.1	RHOXF1	0.11	1131	12.2	75377	11.5	Up	332314	0.140322	93	92	6563	6563	Down	0.0139724	-0.0077565	-0.015513	-1.85473
MA1621.1	Rbpjl	0.02	8	0.1	1311	0.2	Down	332036	0.144431	93	8	6563	1128	Down	0.0261089	-2.99975	-0.919373	-1.58321
MA0680.1	PAX7	0.15	19	0.2	1727	0.3	Down	331790	0.148144	93	8	6563	1154	Down	0.0194256	-2.98331	-0.952234	-1.71162
MA0142.1	Pou5f1::Sox2	0.15	9	0.1	1393	0.2	Down	331311	0.155575	93	9	6563	1179	Down	0.0399452	-2.88763	-0.822677	-1.39854
MA0743.2	SCRT1	0.14	34	0.4	2855	0.4	Down	330914	0.161951	93	23	6563	2283	Down	0.0478436	-1.75776	-0.469087	-1.32018
MA0258.2	ESR2	0.11	30	0.3	1465	0.2	Up	330870	0.162662	93	26	6563	1277	Up	0.0477256	-2.09006	0.542168	1.32125
MA1636.1	CEBPG(var.2)	0.11	3	0	840	0.1	Down	330831	0.163309	93	3	6563	761	Down	0.00796733	-3.92354	-1.63199	-2.09869
MA1620.1	Ptf1a(var.3)	0.01	7	0.1	1183	0.2	Down	330723	0.165089	93	7	6563	1033	Down	0.0300189	-3.15347	-0.973077	-1.52261
MA0691.1	TFAP4	0.04	25	0.3	856	0.1	Up	330584	0.167392	93	15	6563	510	Up	0.00620874	-3.13859	1.09178	2.207
MA1529.1	NHLH2	0.15	30	0.3	1398	0.2	Up	329939	0.178447	93	21	6563	946	Up	0.0364846	-2.45721	0.673161	1.43789
MA1563.1	SOX18	0.01	6	0.1	1033	0.2	Down	329850	0.180013	93	6	6563	949	Down	0.0250937	-3.31784	-1.05723	-1.60044
MA0598.3	EHF	0.14	215	2.3	13674	2.1	Up	329779	0.181269	93	87	6563	5623	Up	0.0346036	-0.15934	0.127314	1.46088
MA0744.2	SCRT2	0.12	23	0.2	1847	0.3	Down	329400	0.188087	93	14	6563	1599	Down	0.0380421	-2.36288	-0.652069	-1.41974
MA0896.1	Hmx1	0.1	8	0.1	1233	0.2	Down	329344	0.189119	93	8	6563	1072	Down	0.0465479	-3.03646	-0.845944	-1.3321
MA0519.1	Stat5a::Stat5b	0.05	9	0.1	1331	0.2	Down	328511	0.204817	93	7	6563	987	Down	0.0404591	-3.18631	-0.907391	-1.39298
MA0673.1	NKX2-8	0.09	447	4.8	34068	5.2	Down	328488	0.205254	93	87	6563	6485	Down	0.00107141	-0.0564654	-0.0784358	-2.97004
MA0833.2	ATF4	0.07	3	0	753	0.1	Down	327645	0.22213	93	3	6563	693	Down	0.0161882	-3.99102	-1.49704	-1.7908
MA0698.1	ZBTB18	0.06	3	0	732	0.1	Down	326984	0.236043	93	3	6563	679	Down	0.0232703	-4.00573	-1.46762	-1.6332
MA0071.1	RORA	0.1	143	1.5	9261	1.4	Up	326495	0.246706	93	78	6563	4878	Up	0.0409885	-0.340151	0.175754	1.38734
MA1575.1	THRB(var.2)	0.15	24	0.3	1012	0.2	Up	326126	0.254992	93	15	6563	604	Up	0.0298536	-3.01667	0.847953	1.525
MA1627.1	Wt1	0.03	16	0.2	596	0.1	Up	326083	0.255957	93	14	6563	543	Up	0.0346542	-3.14151	0.9052	1.46024
MA0897.1	Hmx2	0.12	4	0	801	0.1	Down	326078	0.256071	93	4	6563	729	Down	0.0428698	-3.77323	-1.20748	-1.36785
MA0527.1	ZBTB33	0.04	10	0.1	234	0	Up	324462	0.294695	93	8	6563	146	Up	0.00131997	-4.47246	2.02606	2.87944
MA0826.1	OLIG1	0.07	1	0	644	0.1	Down	323598	0.316864	93	1	6563	465	Down	0.0212953	-4.88977	-2.14432	-1.67172
MA1568.1	TCF21(var.2)	0.07	1	0	652	0.1	Down	323328	0.323997	93	1	6563	459	Down	0.0208494	-4.89913	-2.1256	-1.68091
MA0072.1	RORA(var.2)	0.08	0	0	400	0.1	Down	323268	0.325599	93	0	6563	389	Down	0.00629673	-5.81083	-3.47212	-2.20088
MA0807.1	TBX5	0.14	407	4.4	30568	4.7	Down	323192	0.327636	93	89	6563	6481	Down	0.0318107	-0.0406081	-0.0449411	-1.49743
MA0104.4	MYCN	0.01	18	0.2	532	0.1	Up	322722	0.340415	93	9	6563	257	Up	0.0116191	-3.98539	1.37285	1.93483
MA0043.3	HLF	0.05	1	0	466	0.1	Down	322416	0.348905	93	1	6563	441	Down	0.0204089	-4.92796	-2.06795	-1.69018
MA0493.1	Klf1	0.12	248	2.7	16587	2.5	Up	321952	0.362018	93	86	6563	5560	Up	0.0404024	-0.175759	0.126984	1.39359
MA0692.1	TFEB	0.15	278	3	21022	3.2	Down	321487	0.375494	93	78	6563	6043	Down	0.0104407	-0.185677	-0.133193	-1.98127
MA0678.1	OLIG2	0.05	0	0	488	0.1	Down	321454	0.376446	93	0	6563	350	Down	0.0155403	-5.88694	-3.31992	-1.80854
MA0827.1	OLIG3	0.04	0	0	442	0.1	Down	320385	0.408611	93	0	6563	327	Down	0.0145311	-5.9359	-3.222	-1.8377
MA1540.1	NR5A1	0.14	343	3.7	25784	3.9	Down	320004	0.420437	93	87	6563	6398	Down	0.0319658	-0.0662075	-0.0589517	-1.49531
MA1541.1	NR6A1	0.11	0	0	321	0	Down	319734	0.428966	93	0	6563	313	Down	0.0225636	-5.96741	-3.15897	-1.64659
MA0594.2	HOXA9	0.13	424	4.6	31264	4.8	Down	319596	0.433355	93	87	6563	6435	Down	0.0108539	-0.0620482	-0.0672703	-1.96441
MA0105.4	NFKB1	0.11	7	0.1	227	0	Up	319500	0.436408	93	7	6563	183	Up	0.0165987	-4.40031	1.52061	1.77993
MA0795.1	SMAD3	0.11	10	0.1	268	0	Up	319497	0.43652	93	7	6563	186	Up	0.0179432	-4.38861	1.49721	1.7461
MA0832.1	Tcf21	0.08	11	0.1	285	0	Up	319486	0.436889	93	7	6563	187	Up	0.018408	-4.38475	1.4895	1.73499
MA1559.1	SNAI3	0.01	9	0.1	268	0	Up	319440	0.438364	93	8	6563	260	Up	0.0331048	-4.05727	1.19568	1.48011
MA0667.1	MYF6	0.07	8	0.1	158	0	Up	318616	0.465248	93	6	6563	136	Up	0.0141613	-4.71697	1.74104	1.8489
MA0517.1	STAT1::STAT2	0.04	5	0.1	100	0	Up	317113	0.516646	93	5	6563	96	Up	0.01321	-5.08763	2.00033	1.8791
MA0002.2	RUNX1	0.01	6	0.1	189	0	Up	316298	0.545706	93	6	6563	184	Up	0.0492952	-4.49961	1.30632	1.3072
MA0510.2	RFX5	0.11	7	0.1	178	0	Up	315988	0.556962	93	5	6563	120	Up	0.0301849	-4.92741	1.6799	1.52021
MA0665.1	MSC	0.05	6	0.1	80	0	Up	315536	0.573574	93	4	6563	60	Up	0.0119849	-5.56918	2.38442	1.92136
MA0600.2	RFX2	0.08	7	0.1	120	0	Up	315448	0.576835	93	4	6563	61	Up	0.0126371	-5.55735	2.36077	1.89835
MA0647.1	GRHL1	0.03	4	0	20	0	Up	314238	0.622538	93	3	6563	17	Up	0.00253414	-6.64525	3.81143	2.59617
MA0646.1	GCM1	0.05	4	0	89	0	Up	314167	0.625249	93	4	6563	89	Up	0.040664	-5.2867	1.81946	1.39079
MA1155.1	ZSCAN4	0.07	3	0	24	0	Up	314139	0.626327	93	3	6563	19	Up	0.0033549	-6.56719	3.65531	2.47432
MA0799.1	RFX4	0.02	3	0	32	0	Up	313941	0.633973	93	3	6563	23	Up	0.00544038	-6.4326	3.38612	2.26437
MA0145.3	TFCP2	0.02	4	0	44	0	Up	313801	0.639402	93	3	6563	26	Up	0.00741867	-6.34593	3.21279	2.12967
MA1553.1	RARG(var.3)	0.1	3	0	56	0	Up	312960	0.672419	93	3	6563	44	Up	0.0275047	-5.97203	2.46498	1.56059
MA1520.1	MAF	0.06	2	0	13	0	Up	311320	0.738602	93	2	6563	9	Up	0.00978639	-7.32864	4.20736	2.00938
MA1521.1	MAFA	0.07	3	0	22	0	Up	311000	0.751743	93	2	6563	16	Up	0.0255541	-6.93041	3.41089	1.59254
MA0154.4	EBF1	0.01	2	0	17	0	Up	310952	0.753744	93	2	6563	17	Up	0.0283045	-6.88797	3.326	1.54815
MA1552.1	RARB(var.3)	0.08	2	0	22	0	Up	310947	0.753951	93	2	6563	17	Up	0.0283045	-6.88797	3.326	1.54815
MA0686.1	SPDEF	0.01	2	0	19	0	Up	310859	0.757586	93	2	6563	19	Up	0.0341406	-6.80991	3.16988	1.46673
MA1472.1	BHLHA15(var.2)	0	4	0	40	0	Up	310812	0.75951	93	2	6563	20	Up	0.0372191	-6.77383	3.09773	1.42923
MA0080.5	SPI1	0.03	2	0	21	0	Up	310812	0.759551	93	2	6563	20	Up	0.0372191	-6.77383	3.09773	1.42923

## Sheet: ME63
Transcription Factor ID	Transcription Factor Name	Deficit	No. Search Sites	Mean Sites Per Search Gene	No. Background Sites	Mean Sites Per Background Gene	Site Representation	Mann-Whitney U	Site P-Value	Total No. Search Genes	No. Transcription Factor Search Genes	Total No. Background Genes	No. Transcription Factor Background Genes	Gene Representation	Gene P-Value	Average Log2 Proportion Bound	Log2 Enrichment	Significance Score
MA0825.1	MNT	0.15	81	1	4763	0.7	Up	292482	0.109749	81	32	6546	1918	Up	0.0497785	-1.54855	0.444385	1.30296
MA1101.2	BACH2	0.09	9	0.1	263	0	Up	275098	0.559598	81	5	6546	159	Up	0.0496999	-4.6242	1.4698	1.30364
MA1544.1	OVOL1	0.12	20	0.2	963	0.1	Up	286088	0.220315	81	17	6546	871	Up	0.0491161	-2.5643	0.689706	1.30878
MA0863.1	MTF1	0.07	1	0	3	0	Up	268264	0.853891	81	1	6546	3	Up	0.0480125	-8.31646	5.10539	1.31865
MA0683.1	POU4F2	0.07	1	0	3	0	Up	268264	0.853891	81	1	6546	3	Up	0.0480125	-8.31646	5.10539	1.31865
MA1575.1	THRB(var.2)	0.04	1	0	3	0	Up	268264	0.853891	81	1	6546	3	Up	0.0480125	-8.31646	5.10539	1.31865
MA0038.2	GFI1	0.03	5	0.1	158	0	Up	275155	0.557339	81	5	6546	156	Up	0.0465453	-4.63789	1.49719	1.33212
MA0664.1	MLXIPL	0.06	79	1	4542	0.7	Up	293386	0.0985167	81	31	6546	1831	Up	0.0463295	-1.60457	0.46625	1.33414
MA0130.1	ZNF354C	0.01	225	2.8	16629	2.5	Up	288546	0.170907	81	79	6546	5975	Up	0.0449451	-0.0837548	0.0958192	1.34732
MA0665.1	MSC	0.15	56	0.7	3372	0.5	Up	290262	0.141679	81	31	6546	1807	Up	0.044724	-1.61409	0.48528	1.34946
MA0040.1	Foxq1	0.14	107	1.3	8465	1.3	Up	275218	0.554849	81	62	6546	4289	Up	0.0446563	-0.496429	0.22697	1.35012
MA0136.2	ELF5	0.04	35	0.4	2151	0.3	Up	291276	0.126316	81	30	6546	1760	Up	0.0443513	-1.65636	0.476748	1.35309
MA0911.1	Hoxa11	0.13	78	1	5497	0.8	Up	291804	0.118844	81	52	6546	3460	Up	0.0440678	-0.777113	0.285261	1.35588
MA0689.1	TBX20	0.05	6	0.1	210	0	Up	276434	0.508287	81	6	6546	205	Up	0.0436475	-4.3209	1.34523	1.36004
MA1560.1	SOHLH2	0.12	87	1.1	5171	0.8	Up	295550	0.0753105	81	36	6546	2167	Up	0.042835	-1.3768	0.435788	1.3682
MA0651.1	HOXC11	0.15	86	1.1	5893	0.9	Up	295128	0.079441	81	54	6546	3594	Up	0.0424659	-0.722738	0.284389	1.37196
MA0873.1	HOXD12	0.15	60	0.7	3938	0.6	Up	295484	0.0759502	81	44	6546	2801	Up	0.0418712	-1.04876	0.35153	1.37808
MA0070.1	PBX1	0.14	40	0.5	2210	0.3	Up	294442	0.0865611	81	30	6546	1724	Up	0.0415638	-1.67127	0.506555	1.38128
MA0135.1	Lhx3	0.04	6	0.1	255	0	Up	275354	0.549574	81	5	6546	150	Up	0.0406065	-4.66609	1.55359	1.3914
MA0643.1	Esrrg	0.01	6	0.1	209	0	Up	276598	0.502126	81	6	6546	201	Up	0.040363	-4.33508	1.37358	1.39402
MA0141.3	ESRRB	0.04	6	0.1	209	0	Up	276598	0.502126	81	6	6546	201	Up	0.040363	-4.33508	1.37358	1.39402
MA0109.1	HLTF	0.01	201	2.5	15619	2.4	Up	277510	0.468813	81	77	6546	5734	Up	0.0403413	-0.13183	0.118452	1.39425
MA1640.1	MEIS2(var.2)	0.13	63	0.8	3842	0.6	Up	299892	0.0421242	81	42	6546	2638	Up	0.0401011	-1.12517	0.371669	1.39684
MA1623.1	Stat2	0.07	64	0.8	3923	0.6	Up	291403	0.124479	81	41	6546	2570	Up	0.0398515	-1.16118	0.374986	1.39956
MA0724.1	VENTX	0.01	3	0	60	0	Up	272541	0.664251	81	3	6546	59	Up	0.0397372	-5.66153	2.24032	1.4008
MA0755.1	CUX2	0.06	18	0.2	759	0.1	Up	285016	0.244833	81	14	6546	649	Up	0.0382185	-2.91203	0.842575	1.41773
MA1589.1	ZNF140	0.15	3	0	59	0	Up	272582	0.662534	81	3	6546	58	Up	0.0381412	-5.67376	2.26477	1.41861
MA0527.1	ZBTB33	0.14	52	0.6	3145	0.5	Up	294120	0.0900684	81	33	6546	1949	Up	0.0375951	-1.51513	0.464981	1.42487
MA0730.1	RARA(var.2)	0.05	1	0	2	0	Up	268305	0.852035	81	1	6546	2	Up	0.0362272	-8.55917	5.59081	1.44097
MA1471.1	BARX2	0.01	3	0	56	0	Up	272664	0.65904	81	3	6546	56	Up	0.0350506	-5.69885	2.31496	1.4553
MA0510.2	RFX5	0.1	6	0.1	145	0	Up	274278	0.592289	81	4	6546	97	Up	0.0346272	-5.12399	1.89037	1.46058
MA1561.1	SOX12	0.05	3	0	55	0	Up	272704	0.657328	81	3	6546	55	Up	0.0335563	-5.71173	2.34072	1.47423
MA0142.1	Pou5f1::Sox2	0.05	2	0	21	0	Up	270808	0.739275	81	2	6546	21	Up	0.0316223	-6.63852	3.22344	1.50001
MA1478.1	DMRTA2	0.06	109	1.3	6365	1	Up	305474	0.0183518	81	56	6546	3733	Up	0.0315239	-0.669372	0.281646	1.50136
MA0057.1	MZF1(var.2)	0.07	237	2.9	22137	3.4	Down	282366	0.313359	81	79	6546	5940	Up	0.0315031	-0.0879923	0.104294	1.50165
MA0877.2	BARHL1	0.06	74	0.9	3949	0.6	Up	309700	0.00917549	81	45	6546	2823	Up	0.0314518	-1.02709	0.372306	1.50235
MA0698.1	ZBTB18	0.15	91	1.1	5841	0.9	Up	303305	0.0256329	81	56	6546	3720	Up	0.0313509	-0.671888	0.286678	1.50375
MA0494.1	Nr1h3::Rxra	0.06	3	0	55	0	Up	272784	0.653972	81	3	6546	53	Up	0.0306705	-5.73821	2.39367	1.51328
MA1503.1	HOXB9	0.14	98	1.2	6660	1	Up	299859	0.0423197	81	58	6546	3886	Up	0.0299262	-0.615308	0.273889	1.52395
MA0160.1	NR4A2	0.05	50	0.6	3273	0.5	Up	292794	0.105765	81	41	6546	2520	Up	0.0290748	-1.17535	0.403325	1.53648
MA0641.1	ELF4	0.13	23	0.3	1443	0.2	Up	289522	0.153774	81	23	6546	1195	Up	0.0289703	-2.12362	0.65897	1.53805
MA0851.1	Foxj3	0.15	153	1.9	12677	1.9	Down	271339	0.715998	81	69	6546	4879	Up	0.0284891	-0.326889	0.194203	1.54532
MA0442.2	SOX10	0	3	0	52	0	Up	272865	0.65056	81	3	6546	51	Up	0.0279222	-5.76569	2.44863	1.55405
MA0058.3	MAX	0.01	58	0.7	2888	0.4	Up	299817	0.0425696	81	29	6546	1606	Up	0.0265931	-1.74644	0.560718	1.57523
MA0745.2	SNAI2	0.15	195	2.4	14532	2.2	Up	288620	0.169569	81	76	6546	5566	Up	0.026471	-0.162647	0.142613	1.57723
MA0604.1	Atf1	0.15	184	2.3	15508	2.4	Down	271457	0.710855	81	76	6546	5579	Up	0.0263836	-0.160964	0.139248	1.57867
MA0669.1	NEUROG2	0.11	31	0.4	1822	0.3	Up	287146	0.197925	81	19	6546	941	Up	0.0260738	-2.43051	0.734365	1.58379
MA0913.2	HOXD9	0.11	114	1.4	8168	1.2	Up	293042	0.102682	81	62	6546	4209	Up	0.0258461	-0.510009	0.254131	1.5876
MA1421.1	TCF7L1	0.1	8	0.1	295	0	Up	279751	0.39235	81	8	6546	284	Up	0.0255527	-3.89274	1.26296	1.59256
MA0694.1	ZBTB7B	0.14	122	1.5	9634	1.5	Up	277686	0.462507	81	67	6546	4670	Up	0.025301	-0.37953	0.215234	1.59686
MA0608.1	Creb3l2	0.14	116	1.4	7715	1.2	Up	296478	0.0668329	81	51	6546	3291	Up	0.0251976	-0.827103	0.329751	1.59864
MA0684.2	RUNX3	0.03	31	0.4	1795	0.3	Up	293464	0.0975853	81	28	6546	1543	Up	0.0251496	-1.80018	0.56868	1.59947
MA0858.1	Rarb(var.2)	0.07	1	0	1	0	Up	268346	0.85018	81	1	6546	1	Up	0.0242979	-8.92766	6.32778	1.61443
MA1625.1	Stat5b	0	1	0	1	0	Up	268346	0.85018	81	1	6546	1	Up	0.0242979	-8.92766	6.32778	1.61443
MA0523.1	TCF7L2	0.1	64	0.8	3939	0.6	Up	298893	0.0483914	81	45	6546	2813	Up	0.0242126	-1.02965	0.377424	1.61596
MA0606.1	NFAT5	0	4	0	86	0	Up	274760	0.572927	81	4	6546	85	Up	0.0230907	-5.21873	2.07985	1.63656
MA0624.1	NFATC1	0	4	0	86	0	Up	274760	0.572927	81	4	6546	85	Up	0.0230907	-5.21873	2.07985	1.63656
MA1525.1	NFATC4	0	4	0	86	0	Up	274760	0.572927	81	4	6546	85	Up	0.0230907	-5.21873	2.07985	1.63656
MA0625.1	NFATC3	0	4	0	86	0	Up	274760	0.572927	81	4	6546	85	Up	0.0230907	-5.21873	2.07985	1.63656
MA0646.1	GCM1	0.14	43	0.5	2565	0.4	Up	297090	0.0616843	81	36	6546	2095	Up	0.0223605	-1.40117	0.484526	1.65052
MA1576.1	THRB(var.3)	0.14	6	0.1	127	0	Up	276436	0.508212	81	5	6546	126	Up	0.0216505	-4.79141	1.80422	1.66453
MA1602.1	ZSCAN29	0.11	15	0.2	649	0.1	Up	286190	0.218101	81	14	6546	613	Up	0.0215573	-2.95317	0.924841	1.66641
MA0663.1	MLX	0.15	55	0.7	3100	0.5	Up	294382	0.0872126	81	27	6546	1434	Up	0.0208622	-1.87877	0.622807	1.68064
MA0692.1	TFEB	0.15	279	3.4	20947	3.2	Up	283872	0.272991	81	80	6546	6021	Up	0.0202707	-0.0692061	0.10279	1.69313
MA0029.1	Mecom	0.03	2	0	16	0	Up	271011	0.73036	81	2	6546	16	Up	0.019889	-6.82946	3.60531	1.70139
MA1484.1	ETS2	0.01	9	0.1	287	0	Up	280440	0.370453	81	8	6546	270	Up	0.0196773	-3.92914	1.33576	1.70604
MA1118.1	SIX1	0.14	50	0.6	3012	0.5	Up	300862	0.0367128	81	40	6546	2363	Up	0.0194126	-1.23934	0.460921	1.71192
MA1480.1	DPRX	0.12	175	2.2	10868	1.7	Up	309136	0.0100979	81	70	6546	4908	Up	0.0191395	-0.312309	0.206265	1.71807
MA0895.1	HMBOX1	0.1	92	1.1	5418	0.8	Up	305478	0.0183373	81	53	6546	3403	Up	0.0183829	-0.775483	0.336444	1.73559
MA1494.1	HNF4A(var.2)	0.14	6	0.1	170	0	Up	278016	0.450862	81	6	6546	166	Up	0.0182704	-4.47271	1.64884	1.73825
MA0063.2	NKX2-5	0.01	23	0.3	1280	0.2	Up	292634	0.107803	81	23	6546	1146	Up	0.0177163	-2.15381	0.719348	1.75163
MA0754.1	CUX1	0.02	5	0.1	136	0	Up	276618	0.501382	81	5	6546	119	Up	0.0174916	-4.83247	1.88634	1.75717
MA0862.1	GMEB2	0.14	205	2.5	14019	2.1	Up	301321	0.0343623	81	68	6546	4700	Up	0.0173395	-0.364303	0.227213	1.76096
MA0626.1	Npas2	0.01	16	0.2	631	0.1	Up	285160	0.241436	81	12	6546	479	Up	0.0173027	-3.238	1.06625	1.76189
MA0823.1	HEY1	0.13	99	1.2	6155	0.9	Up	299570	0.0440677	81	44	6546	2688	Up	0.0171719	-1.07846	0.410928	1.76518
MA0479.1	FOXH1	0.06	20	0.2	898	0.1	Up	290814	0.133135	81	18	6546	825	Up	0.0171581	-2.56333	0.848109	1.76553
MA0616.2	HES2	0.11	96	1.2	5974	0.9	Up	298502	0.0510456	81	43	6546	2597	Up	0.0163044	-1.11969	0.427815	1.7877
MA1636.1	CEBPG(var.2)	0.04	3	0	41	0	Up	273272	0.633549	81	3	6546	41	Up	0.0162584	-5.92142	2.7601	1.78892
MA0615.1	Gmeb1	0.04	30	0.4	1375	0.2	Up	289557	0.153185	81	16	6546	682	Up	0.0158348	-2.78308	0.957489	1.80039
MA1583.1	ZFP57	0.01	9	0.1	320	0	Up	282082	0.321391	81	9	6546	307	Up	0.0144356	-3.75643	1.31126	1.84057
MA0059.1	MAX::MYC	0.02	3	0	52	0	Up	273334	0.63093	81	3	6546	39	Up	0.0143401	-5.95705	2.83135	1.84345
MA1154.1	ZNF282	0.1	4	0	71	0	Up	275330	0.55051	81	4	6546	71	Up	0.0130604	-5.34772	2.33783	1.88404
MA0081.2	SPIB	0.1	23	0.3	1109	0.2	Up	293152	0.101329	81	21	6546	1004	Up	0.0128629	-2.31335	0.781783	1.89066
MA1150.1	RORB	0.07	27	0.3	1524	0.2	Up	294568	0.085217	81	26	6546	1335	Up	0.0125699	-1.95708	0.672536	1.90067
MA0772.1	IRF7	0.01	1	0	0	0	Up	268386	0.848325	81	1	6546	0	Up	0.0122227	-9.72014	7.91274	1.91283
MA0752.1	ZNF410	0.08	1	0	0	0	Up	268386	0.848325	81	1	6546	0	Up	0.0122227	-9.72014	7.91274	1.91283
MA0812.1	TFAP2B(var.2)	0	2	0	12	0	Up	271173	0.723254	81	2	6546	12	Up	0.0122084	-7.02973	4.00585	1.91334
MA0052.4	MEF2A	0.12	107	1.3	7349	1.1	Up	295576	0.0750615	81	61	6546	4028	Up	0.0111838	-0.553347	0.294267	1.95141
MA0762.1	ETV2	0.12	24	0.3	1119	0.2	Up	294478	0.08617	81	21	6546	975	Up	0.011131	-2.33449	0.824047	1.95347
MA1580.1	ZBTB32	0.11	46	0.6	2641	0.4	Up	299476	0.0446483	81	36	6546	2027	Up	0.0111136	-1.42496	0.532118	1.95415
MA0739.1	Hic1	0.02	17	0.2	761	0.1	Up	291326	0.125579	81	17	6546	718	Up	0.0110114	-2.70355	0.968219	1.95816
MA0774.1	MEIS2	0.11	198	2.4	15699	2.4	Up	275390	0.548153	81	79	6546	5823	Up	0.0106641	-0.102341	0.132992	1.97207
MA0759.1	ELK3	0.05	19	0.2	930	0.1	Up	291082	0.129145	81	18	6546	798	Up	0.0101936	-2.58732	0.896085	1.99167
MA0776.1	MYBL1	0.1	8	0.1	268	0	Up	281574	0.336091	81	8	6546	237	Up	0.00975293	-4.02299	1.52346	2.01086
MA0076.2	ELK4	0.1	91	1.1	4922	0.8	Up	309860	0.0089281	81	50	6546	3057	Up	0.00955849	-0.894444	0.407855	2.01961
MA0503.1	Nkx2-5(var.2)	0.02	7	0.1	187	0	Up	280450	0.370126	81	7	6546	187	Up	0.0092401	-4.2838	1.68392	2.03432
MA0765.2	ETV5	0.01	27	0.3	1528	0.2	Up	295571	0.0751093	81	25	6546	1221	Up	0.00920152	-2.04919	0.745767	2.03614
MA0695.1	ZBTB7C	0.07	58	0.7	4224	0.6	Up	295769	0.0732346	81	47	6546	2827	Up	0.00913403	-0.995035	0.432324	2.03934
MA0611.1	Dux	0.13	275	3.4	21471	3.3	Up	278033	0.450265	81	80	6546	5971	Up	0.00905021	-0.0752208	0.114819	2.04334
MA1099.2	HES1	0.07	146	1.8	9640	1.5	Up	301072	0.035617	81	60	6546	3892	Up	0.00841382	-0.589946	0.320162	2.07501
MA1493.1	HES6	0.1	17	0.2	586	0.1	Up	288476	0.172189	81	13	6546	482	Up	0.00834908	-3.17798	1.16828	2.07836
MA0028.2	ELK1	0.09	24	0.3	1133	0.2	Up	294938	0.0813724	81	21	6546	957	Up	0.00707308	-2.34792	0.850916	2.15039
MA1579.1	ZBTB26	0.01	19	0.2	906	0.1	Up	292968	0.103597	81	19	6546	832	Up	0.00706491	-2.51926	0.911876	2.15089
MA0098.3	ETS1	0.04	14	0.2	507	0.1	Up	289106	0.16091	81	13	6546	457	Up	0.00673855	-3.21636	1.24504	2.17143
MA1479.1	DMRTC2	0.15	112	1.4	7187	1.1	Up	306202	0.0163511	81	61	6546	3954	Up	0.00591456	-0.566721	0.321015	2.22808
MA0156.2	FEV	0.07	37	0.5	1928	0.3	Up	301631	0.0328502	81	30	6546	1510	Up	0.00504859	-1.76684	0.697707	2.29683
MA0475.2	FLI1	0.08	32	0.4	1581	0.2	Up	300914	0.0364349	81	27	6546	1297	Up	0.0046679	-1.95118	0.767621	2.33088
MA0474.2	ERG	0.04	17	0.2	690	0.1	Up	292300	0.112131	81	16	6546	617	Up	0.00392319	-2.85527	1.10188	2.40636
MA0610.1	DMRT3	0.07	88	1.1	5446	0.8	Up	305082	0.0195123	81	55	6546	3381	Up	0.00355508	-0.753686	0.398748	2.44915
MA0819.1	CLOCK	0.03	10	0.1	272	0	Up	281602	0.335269	81	7	6546	155	Up	0.00349483	-4.41879	1.9539	2.45657
MA0645.1	ETV6	0.03	24	0.3	1263	0.2	Up	297177	0.0609798	81	23	6546	1023	Up	0.00330863	-2.23568	0.883073	2.48035
MA0775.1	MEIS3	0.03	152	1.9	11996	1.8	Up	275498	0.543975	81	76	6546	5361	Up	0.00326028	-0.189714	0.196747	2.48674
MA1151.1	RORC	0.06	14	0.2	492	0.1	Up	291712	0.120106	81	14	6546	471	Up	0.00200352	-3.14307	1.30465	2.69821
MA0760.1	ERF	0.08	23	0.3	856	0.1	Up	300558	0.0383393	81	20	6546	746	Up	0.000735	-2.56184	1.14133	3.13368
MA1573.1	THAP11	0.12	18	0.2	451	0.1	Up	293260	0.100027	81	13	6546	361	Up	0.000539	-3.38625	1.58482	3.26829
MA0763.1	ETV3	0.1	28	0.3	1304	0.2	Up	305470	0.0183619	81	26	6546	1068	Up	0.000442	-2.11797	0.994329	3.35475
MA0497.1	MEF2C	0.1	116	1.4	7201	1.1	Up	314660	0.0037882	81	65	6546	3956	Up	0.000211	-0.520902	0.411194	3.67631
MA0072.1	RORA(var.2)	0.09	18	0.2	532	0.1	Up	300175	0.0404789	81	17	6546	510	Up	0.000166	-2.95009	1.4613	3.77998

## Sheet: ME103
Transcription Factor ID	Transcription Factor Name	Deficit	No. Search Sites	Mean Sites Per Search Gene	No. Background Sites	Mean Sites Per Background Gene	Site Representation	Mann-Whitney U	Site P-Value	Total No. Search Genes	No. Transcription Factor Search Genes	Total No. Background Genes	No. Transcription Factor Background Genes	Gene Representation	Gene P-Value	Average Log2 Proportion Bound	Log2 Enrichment	Significance Score
MA0155.1	INSM1	0.13	54	0.9	9236	1.4	Down	237131	0.00328016	59	27	6578	4440	Down	0.00069	-0.840247	-0.546422	-3.1609
MA0800.1	EOMES	0.14	69	1.2	9336	1.4	Down	218671	0.0928988	59	33	6578	4875	Down	0.00261189	-0.630468	-0.39652	-2.58305
MA1652.1	ZKSCAN5	0.14	44	0.7	8793	1.3	Down	240140	0.00165795	59	29	6578	4489	Down	0.00287293	-0.781689	-0.460971	-2.54168
MA1545.1	OVOL2	0.03	0	0	724	0.1	Down	213580	0.182583	59	0	6578	662	Down	0.00355673	-5.10329	-3.58305	-2.44895
MA0806.1	TBX4	0.1	61	1	8665	1.3	Down	222884	0.049083	59	32	6578	4707	Down	0.00545031	-0.677624	-0.389652	-2.26358
MA0493.1	Klf1	0.09	33	0.6	6373	1	Down	236002	0.00419431	59	24	6578	3835	Down	0.00768173	-1.02923	-0.501764	-2.11454
MA1629.1	Zic2	0.13	22	0.4	4440	0.7	Down	228910	0.017353	59	17	6578	3016	Down	0.00863846	-1.44521	-0.640652	-2.06356
MA1511.1	KLF10	0.04	0	0	613	0.1	Down	210453	0.262958	59	0	6578	556	Down	0.00866272	-5.22906	-3.33151	-2.06235
MA0829.2	SREBF1(var.2)	0.07	3	0.1	1330	0.2	Down	217814	0.104844	59	3	6578	1131	Down	0.00894007	-3.31349	-1.54794	-2.04866
MA1603.1	Dmrt1	0.13	16	0.3	3157	0.5	Down	224684	0.0365563	59	12	6578	2410	Down	0.00945287	-1.84969	-0.802535	-2.02444
MA0695.1	ZBTB7C	0.15	324	5.5	41048	6.2	Down	211272	0.239865	59	55	6578	6479	Down	0.0129612	-0.061139	-0.0785257	-1.88736
MA1527.1	NFIC(var.2)	0.13	0	0	827	0.1	Down	209952	0.277833	59	0	6578	539	Down	0.0136925	-5.25144	-3.28675	-1.86352
MA1117.1	RELB	0.02	6	0.1	1627	0.2	Down	218339	0.0973897	59	5	6578	1387	Down	0.0153133	-2.84033	-1.19012	-1.81493
MA1515.1	KLF2	0.11	449	7.6	66198	10.1	Down	222102	0.0555564	59	53	6578	6349	Down	0.0173892	-0.102233	-0.102235	-1.75972
MA0814.2	TFAP2C(var.2)	0.14	101	1.7	11469	1.7	Down	203853	0.503508	59	38	6578	5116	Down	0.01825	-0.495316	-0.26543	-1.73874
MA1627.1	Wt1	0.11	27	0.5	5833	0.9	Down	231686	0.010212	59	21	6578	3361	Down	0.0186045	-1.2186	-0.499899	-1.73038
MA0741.1	KLF16	0.07	36	0.6	6793	1	Down	224246	0.0393197	59	20	6578	3244	Down	0.0187378	-1.27851	-0.517503	-1.72728
MA1544.1	OVOL1	0.13	3	0.1	1205	0.2	Down	215867	0.136506	59	3	6578	1068	Down	0.019163	-3.35482	-1.46529	-1.71754
MA1653.1	ZNF148	0.04	13	0.2	3825	0.6	Down	226164	0.0283991	59	12	6578	2292	Down	0.0193635	-1.8859	-0.730125	-1.71302
MA1567.1	TBX6	0.08	105	1.8	12382	1.9	Down	208530	0.323063	59	42	6578	5504	Down	0.0197995	-0.371287	-0.22828	-1.70335
MA0483.1	Gfi1b	0.04	0	0	491	0.1	Down	207886	0.345034	59	0	6578	469	Down	0.0206657	-5.35169	-3.08626	-1.68475
MA0039.4	KLF4	0.11	69	1.2	11151	1.7	Down	229322	0.0160757	59	36	6578	4907	Down	0.0235143	-0.563882	-0.282223	-1.62867
MA1102.2	CTCFL	0.15	139	2.4	18733	2.8	Down	229124	0.0166804	59	46	6578	5804	Down	0.0237889	-0.268123	-0.175072	-1.62363
MA0154.4	EBF1	0.11	5	0.1	1665	0.3	Down	216365	0.127779	59	4	6578	1196	Down	0.025343	-3.09192	-1.26595	-1.59614
MA1578.1	VEZF1	0.02	27	0.5	7269	1.1	Down	230328	0.0132894	59	19	6578	3092	Down	0.0256234	-1.3492	-0.520431	-1.59136
MA1637.1	EBF3	0.1	39	0.7	6321	1	Down	222168	0.0549925	59	20	6578	3202	Down	0.0259417	-1.28791	-0.498706	-1.586
MA0736.1	GLIS2	0.13	7	0.1	1918	0.3	Down	217952	0.102849	59	6	6578	1469	Down	0.0264435	-2.67841	-1.03194	-1.57768
MA0767.1	GCM2	0.11	50	0.8	7453	1.1	Down	218462	0.0957061	59	29	6578	4162	Down	0.029746	-0.836242	-0.351866	-1.52657
MA1512.1	KLF11	0.15	198	3.4	26135	4	Down	206802	0.384183	59	47	6578	5879	Down	0.0304566	-0.243514	-0.162897	-1.51632
MA1149.1	RARA::RXRG	0.14	7	0.1	1876	0.3	Down	217743	0.105886	59	7	6578	1552	Down	0.0312745	-2.53555	-0.904762	-1.50481
MA1528.1	NFIX(var.2)	0.09	0	0	707	0.1	Down	206588	0.392176	59	0	6578	425	Down	0.0317619	-5.42267	-2.94429	-1.49809
MA0804.1	TBX19	0.15	0	0	780	0.1	Down	206588	0.392176	59	0	6578	425	Down	0.0317619	-5.42267	-2.94429	-1.49809
MA0597.1	THAP1	0.06	315	5.3	40678	6.2	Down	220032	0.0762031	59	56	6578	6501	Down	0.0338333	-0.0458124	-0.0576527	-1.47066
MA1628.1	Zic1::Zic2	0.01	22	0.4	3956	0.6	Down	221444	0.0615501	59	17	6578	2800	Down	0.0344982	-1.4988	-0.533461	-1.4622
MA0813.1	TFAP2B(var.3)	0.12	61	1	8473	1.3	Down	218625	0.0935109	59	24	6578	3626	Down	0.0346135	-1.06964	-0.420927	-1.46075
MA1604.1	Ebf2	0.15	46	0.8	7497	1.1	Down	222822	0.049572	59	24	6578	3619	Down	0.0347381	-1.07104	-0.41814	-1.45919
MA0747.1	SP8	0.06	11	0.2	2077	0.3	Down	216820	0.120183	59	8	6578	1708	Down	0.0352336	-2.37619	-0.862326	-1.45304
MA0692.1	TFEB	0.14	153	2.6	18217	2.8	Down	199624	0.703708	59	47	6578	5846	Down	0.0357387	-0.247574	-0.154777	-1.44686
MA0872.1	TFAP2A(var.3)	0.14	89	1.5	11798	1.8	Down	215350	0.146045	59	31	6578	4361	Down	0.0370547	-0.755236	-0.324604	-1.43116
MA1153.1	Smad4	0.04	51	0.9	6984	1.1	Down	217706	0.106425	59	30	6578	4197	Down	0.0420613	-0.806154	-0.315852	-1.37612
MA0689.1	TBX20	0.12	19	0.3	2487	0.4	Down	214126	0.170664	59	11	6578	2019	Down	0.0470685	-2.03751	-0.667495	-1.32727
MA1522.1	MAZ	0.01	20	0.3	5197	0.8	Down	228694	0.0180627	59	18	6578	2897	Down	0.0472219	-1.43416	-0.502414	-1.32586
MA0902.2	HOXB2	0.08	380	6.4	33493	5.1	Up	224090	0.0403503	59	59	6578	6174	Up	0.0496271	-0.0457182	0.0914363	1.30428
MA1683.1	FOXA3	0.1	61	1	4979	0.8	Up	223471	0.0446541	59	37	6578	3225	Up	0.0488666	-0.847117	0.362237	1.31099
MA0076.2	ELK4	0.02	13	0.2	981	0.1	Up	211071	0.245396	59	13	6578	846	Up	0.048775	-2.54905	0.818246	1.3118
MA0903.1	HOXB3	0.04	411	7	36100	5.5	Up	224256	0.0392546	59	59	6578	6197	Up	0.0486664	-0.0430361	0.0860723	1.31277
MA0793.1	POU6F2	0.01	4	0.1	156	0	Up	202742	0.553054	59	4	6578	151	Up	0.0483638	-4.58263	1.71548	1.31548
MA0629.1	Rhox11	0.11	55	0.9	5638	0.9	Up	210634	0.257712	59	41	6578	3714	Up	0.0479142	-0.672184	0.304812	1.31954
MA0909.2	HOXD13	0.14	43	0.7	3937	0.6	Up	217555	0.108684	59	33	6578	2813	Up	0.0473599	-1.02706	0.396664	1.32459
MA0040.1	Foxq1	0.12	81	1.4	6282	1	Up	228058	0.0202909	59	41	6578	3687	Up	0.04725	-0.677447	0.315337	1.3256
MA0901.2	HOXB13	0.1	47	0.8	4514	0.7	Up	216983	0.11756	59	33	6578	2791	Up	0.0464549	-1.03272	0.40799	1.33297
MA1100.2	ASCL1	0.06	140	2.4	12970	2	Up	222619	0.0512059	59	43	6578	3932	Up	0.0450999	-0.597093	0.290438	1.34582
MA1602.1	ZSCAN29	0.04	3	0.1	87	0	Up	201380	0.616958	59	3	6578	86	Up	0.0442366	-5.16819	2.16145	1.35422
MA0089.2	NFE2L1	0.01	1	0	4	0	Up	197222	0.828661	59	1	6578	4	Up	0.0436775	-7.91174	5.20376	1.35974
MA0062.3	GABPA	0.01	3	0.1	89	0	Up	201404	0.615757	59	3	6578	85	Up	0.0430099	-5.17658	2.17823	1.36643
MA0764.2	ETV4	0	3	0.1	89	0	Up	201404	0.615757	59	3	6578	85	Up	0.0430099	-5.17658	2.17823	1.36643
MA0864.2	E2F2	0.13	133	2.3	13203	2	Up	216762	0.12113	59	45	6578	4176	Up	0.042144	-0.521244	0.268441	1.37526
MA0650.2	HOXA13	0.09	20	0.3	1712	0.3	Up	214140	0.170355	59	20	6578	1478	Up	0.0420527	-1.84545	0.616359	1.37621
MA1633.1	BACH1	0.02	5	0.1	149	0	Up	203021	0.540407	59	4	6578	144	Up	0.0419839	-4.61676	1.78372	1.37692
MA0715.1	PROP1	0.15	26	0.4	1945	0.3	Up	216422	0.126809	59	20	6578	1474	Up	0.0415696	-1.8474	0.620267	1.38122
MA0645.1	ETV6	0.04	17	0.3	1488	0.2	Up	212752	0.20185	59	17	6578	1192	Up	0.0414235	-2.11465	0.698235	1.38275
MA0065.2	Pparg::Rxra	0.13	35	0.6	2890	0.4	Up	218205	0.0992508	59	28	6578	2266	Up	0.0396409	-1.29961	0.475365	1.40186
MA1494.1	HNF4A(var.2)	0.1	2	0	33	0	Up	199656	0.702088	59	2	6578	33	Up	0.0383196	-6.09517	3.04456	1.41658
MA0512.2	Rxra	0.15	3	0.1	85	0	Up	201522	0.610104	59	3	6578	81	Up	0.0382792	-5.21114	2.24735	1.41704
MA0856.1	RXRG	0.14	3	0.1	85	0	Up	201522	0.610104	59	3	6578	81	Up	0.0382792	-5.21114	2.24735	1.41704
MA0776.1	MYBL1	0.12	13	0.2	650	0.1	Up	209748	0.284029	59	9	6578	478	Up	0.0377217	-3.21403	1.13428	1.42341
MA0591.1	Bach1::Mafk	0.1	6	0.1	214	0	Up	204555	0.473441	59	5	6578	204	Up	0.0373803	-4.22149	1.5722	1.42736
MA0519.1	Stat5a::Stat5b	0.15	94	1.6	9818	1.5	Up	207570	0.3562	59	47	6578	4387	Up	0.0370056	-0.454661	0.259397	1.43173
MA0897.1	Hmx2	0.08	7	0.1	365	0.1	Up	206752	0.386032	59	7	6578	348	Up	0.0367683	-3.61323	1.2506	1.43453
MA0876.1	BSX	0.01	57	1	4688	0.7	Up	220424	0.0718751	59	36	6578	3107	Up	0.0365743	-0.893499	0.377011	1.43682
MA0691.1	TFAP4	0.1	104	1.8	9431	1.4	Up	221146	0.0644263	59	39	6578	3402	Up	0.0354332	-0.7711	0.360126	1.45059
MA1475.1	CREB3L4(var.2)	0	2	0	6	0	Up	197252	0.827092	59	1	6578	3	Up	0.0350947	-8.09302	5.56633	1.45476
MA0146.2	Zfx	0	1	0	3	0	Up	197252	0.827092	59	1	6578	3	Up	0.0350947	-8.09302	5.56633	1.45476
MA0755.1	CUX2	0.07	20	0.3	1139	0.2	Up	214005	0.173245	59	14	6578	900	Up	0.0350436	-2.4529	0.832124	1.45539
MA0081.2	SPIB	0.08	10	0.2	613	0.1	Up	209912	0.279044	59	10	6578	571	Up	0.034958	-3.01372	1.02243	1.45645
MA1467.1	ATOH1(var.2)	0.09	23	0.4	1956	0.3	Up	214536	0.162086	59	19	6578	1349	Up	0.0346265	-1.94737	0.675918	1.46059
MA1657.1	ZNF652	0.09	15	0.3	775	0.1	Up	212932	0.197519	59	12	6578	725	Up	0.0344069	-2.71584	0.92975	1.46335
MA0614.1	Foxj2	0.1	112	1.9	8843	1.3	Up	230922	0.0118564	59	48	6578	4485	Up	0.0341931	-0.423697	0.257585	1.46606
MA0090.3	TEAD1	0.09	17	0.3	1182	0.2	Up	214647	0.159824	59	16	6578	1077	Up	0.0336838	-2.23025	0.759647	1.47258
MA0875.1	BARX1	0.01	52	0.9	3992	0.6	Up	222773	0.0499654	59	33	6578	2750	Up	0.0335656	-1.0434	0.429336	1.47411
MA1518.1	LHX1	0.01	52	0.9	3992	0.6	Up	222773	0.0499654	59	33	6578	2750	Up	0.0335656	-1.0434	0.429336	1.47411
MA1473.1	CDX4	0.11	68	1.2	6882	1	Up	209152	0.302696	59	43	6578	3894	Up	0.0335461	-0.604097	0.304446	1.47436
MA0888.1	EVX2	0.07	390	6.6	35045	5.3	Up	216320	0.12855	59	59	6578	6153	Up	0.0317619	-0.0481757	0.0963514	1.49809
MA1483.1	ELF2	0.06	7	0.1	356	0.1	Up	207066	0.374397	59	7	6578	337	Up	0.0317465	-3.63636	1.29687	1.4983
MA0067.1	Pax2	0.06	102	1.7	11325	1.7	Up	198922	0.739529	59	54	6578	5307	Up	0.0313189	-0.21818	0.183093	1.50419
MA1535.1	NR2C1	0.01	103	1.7	9820	1.5	Up	217900	0.103593	59	52	6578	5011	Up	0.0309219	-0.286544	0.211944	1.50973
MA1561.1	SOX12	0.04	2	0	29	0	Up	199774	0.696124	59	2	6578	29	Up	0.0306298	-6.18689	3.22801	1.51386
MA1623.1	Stat2	0.05	18	0.3	1234	0.2	Up	215547	0.142352	59	16	6578	1048	Up	0.0302553	-2.24993	0.799008	1.5192
MA1123.2	TWIST1	0.04	24	0.4	1783	0.3	Up	218036	0.101638	59	21	6578	1521	Up	0.0296869	-1.79041	0.643711	1.52744
MA0849.1	FOXO6	0.12	97	1.6	7728	1.2	Up	228130	0.0200272	59	46	6578	4228	Up	0.0289109	-0.496636	0.281954	1.53894
MA1468.1	ATOH7	0.15	218	3.7	24736	3.8	Down	196069	0.890456	59	57	6578	5758	Up	0.0287256	-0.120697	0.142738	1.54173
MA0480.1	Foxo1	0.14	185	3.1	16836	2.6	Up	229326	0.0160607	59	57	6578	5739	Up	0.0287005	-0.123081	0.147506	1.54211
MA1463.1	ARGFX	0.15	343	5.8	30187	4.6	Up	217979	0.102454	59	58	6578	5890	Up	0.0283213	-0.0919108	0.134916	1.54789
MA0673.1	NKX2-8	0.07	131	2.2	13397	2	Up	212444	0.209366	59	56	6578	5588	Up	0.0275781	-0.154968	0.160659	1.55944
MA0726.1	VSX2	0.15	479	8.1	42813	6.5	Up	219205	0.0860255	59	58	6578	5904	Up	0.0275315	-0.0901984	0.131491	1.56017
MA0885.1	Dlx2	0.05	310	5.3	27794	4.2	Up	218456	0.0957944	59	58	6578	5904	Up	0.0275315	-0.0901984	0.131491	1.56017
MA0612.2	EMX1	0.11	310	5.3	27794	4.2	Up	218456	0.0957944	59	58	6578	5904	Up	0.0275315	-0.0901984	0.131491	1.56017
MA0881.1	Dlx4	0.06	310	5.3	27794	4.2	Up	218456	0.0957944	59	58	6578	5904	Up	0.0275315	-0.0901984	0.131491	1.56017
MA0630.1	SHOX	0.03	310	5.3	27794	4.2	Up	218456	0.0957944	59	58	6578	5904	Up	0.0275315	-0.0901984	0.131491	1.56017
MA0882.1	DLX6	0.06	310	5.3	27794	4.2	Up	218456	0.0957944	59	58	6578	5904	Up	0.0275315	-0.0901984	0.131491	1.56017
MA0708.1	MSX2	0.09	310	5.3	27794	4.2	Up	218456	0.0957944	59	58	6578	5904	Up	0.0275315	-0.0901984	0.131491	1.56017
MA0027.2	EN1	0.06	310	5.3	27794	4.2	Up	218456	0.0957944	59	58	6578	5904	Up	0.0275315	-0.0901984	0.131491	1.56017
MA0716.1	PRRX1	0.04	310	5.3	27794	4.2	Up	218456	0.0957944	59	58	6578	5904	Up	0.0275315	-0.0901984	0.131491	1.56017
MA1481.1	DRGX	0.04	310	5.3	27794	4.2	Up	218456	0.0957944	59	58	6578	5904	Up	0.0275315	-0.0901984	0.131491	1.56017
MA0721.1	UNCX	0.05	310	5.3	27794	4.2	Up	218456	0.0957944	59	58	6578	5904	Up	0.0275315	-0.0901984	0.131491	1.56017
MA0709.1	Msx3	0.07	310	5.3	27794	4.2	Up	218456	0.0957944	59	58	6578	5904	Up	0.0275315	-0.0901984	0.131491	1.56017
MA1577.1	TLX2	0.03	310	5.3	27794	4.2	Up	218456	0.0957944	59	58	6578	5904	Up	0.0275315	-0.0901984	0.131491	1.56017
MA0720.1	Shox2	0.05	310	5.3	27794	4.2	Up	218456	0.0957944	59	58	6578	5904	Up	0.0275315	-0.0901984	0.131491	1.56017
MA0654.1	ISX	0.06	310	5.3	27794	4.2	Up	218456	0.0957944	59	58	6578	5904	Up	0.0275315	-0.0901984	0.131491	1.56017
MA0701.2	LHX9	0.12	310	5.3	27794	4.2	Up	218456	0.0957944	59	58	6578	5904	Up	0.0275315	-0.0901984	0.131491	1.56017
MA1476.1	DLX5	0.06	310	5.3	27794	4.2	Up	218456	0.0957944	59	58	6578	5904	Up	0.0275315	-0.0901984	0.131491	1.56017
MA0717.1	RAX2	0.05	310	5.3	27794	4.2	Up	218456	0.0957944	59	58	6578	5904	Up	0.0275315	-0.0901984	0.131491	1.56017
MA0889.1	GBX1	0.08	309	5.2	27723	4.2	Up	217885	0.10381	59	58	6578	5904	Up	0.0275315	-0.0901984	0.131491	1.56017
MA0700.2	LHX2	0.15	309	5.2	27741	4.2	Up	217838	0.104486	59	58	6578	5904	Up	0.0275315	-0.0901984	0.131491	1.56017
MA0894.1	HESX1	0.06	309	5.2	27752	4.2	Up	217781	0.105327	59	58	6578	5904	Up	0.0275315	-0.0901984	0.131491	1.56017
MA0718.1	RAX	0.05	309	5.2	27752	4.2	Up	217781	0.105327	59	58	6578	5904	Up	0.0275315	-0.0901984	0.131491	1.56017
MA0699.1	LBX2	0.07	309	5.2	27752	4.2	Up	217781	0.105327	59	58	6578	5904	Up	0.0275315	-0.0901984	0.131491	1.56017
MA0662.1	MIXL1	0.05	309	5.2	27752	4.2	Up	217781	0.105327	59	58	6578	5904	Up	0.0275315	-0.0901984	0.131491	1.56017
MA0890.1	GBX2	0.07	309	5.2	27752	4.2	Up	217781	0.105327	59	58	6578	5904	Up	0.0275315	-0.0901984	0.131491	1.56017
MA0644.1	ESX1	0.06	309	5.2	27752	4.2	Up	217781	0.105327	59	58	6578	5904	Up	0.0275315	-0.0901984	0.131491	1.56017
MA0501.1	MAF::NFE2	0.01	1	0	2	0	Up	197281	0.825524	59	1	6578	2	Up	0.0264363	-8.33574	6.05176	1.5778
MA0593.1	FOXP2	0.09	59	1	5070	0.8	Up	222346	0.0534643	59	38	6578	3275	Up	0.0264347	-0.817037	0.378012	1.57783
MA0160.1	NR4A2	0	11	0.2	567	0.1	Up	211342	0.237946	59	10	6578	532	Up	0.0263158	-3.0647	1.1244	1.57978
MA0659.2	MAFG	0.05	7	0.1	334	0.1	Up	207533	0.3575	59	7	6578	322	Up	0.0256815	-3.66916	1.36246	1.59038
MA0852.2	FOXK1	0.11	69	1.2	5587	0.8	Up	225894	0.0297577	59	40	6578	3484	Up	0.0255718	-0.735887	0.361839	1.59224
MA1116.1	RBPJ	0.01	106	1.8	11951	1.8	Down	196785	0.851979	59	55	6578	5424	Up	0.0252015	-0.189335	0.177867	1.59857
MA0914.1	ISL2	0.01	11	0.2	553	0.1	Up	211580	0.231549	59	10	6578	525	Up	0.0251924	-3.07425	1.1435	1.59873
MA0107.1	RELA	0.03	8	0.1	405	0.1	Up	208696	0.317546	59	8	6578	394	Up	0.0247863	-3.43351	1.25231	1.60579
MA0470.2	E2F4	0.15	62	1.1	4751	0.7	Up	226867	0.0251121	59	34	6578	2812	Up	0.0244691	-1.0061	0.439612	1.61138
MA0521.1	Tcf12	0.04	54	0.9	4668	0.7	Up	222570	0.051606	59	35	6578	2885	Up	0.0242906	-0.967004	0.443867	1.61456
MA0495.3	MAFF	0.09	17	0.3	1012	0.2	Up	216250	0.129755	59	15	6578	932	Up	0.0226696	-2.3796	0.877962	1.64456
MA0848.1	FOXO4	0.12	110	1.9	9368	1.4	Up	223554	0.0440518	59	49	6578	4540	Up	0.0225864	-0.400184	0.269446	1.64615
MA0896.1	Hmx1	0.07	10	0.2	530	0.1	Up	211968	0.221409	59	10	6578	503	Up	0.0224785	-3.1051	1.20519	1.64823
MA1498.1	HOXA7	0.01	17	0.3	1027	0.2	Up	215933	0.135324	59	15	6578	925	Up	0.0220456	-2.38504	0.888832	1.65668
MA1639.1	MEIS1(var.2)	0.14	50	0.8	3634	0.6	Up	226339	0.0275498	59	32	6578	2564	Up	0.0219893	-1.11577	0.486631	1.65779
MA0641.1	ELF4	0.06	7	0.1	327	0	Up	207896	0.34472	59	7	6578	309	Up	0.0211184	-3.69884	1.42182	1.67534
MA0611.1	Dux	0.01	38	0.6	3504	0.5	Up	219924	0.0774264	59	31	6578	2448	Up	0.0207704	-1.1717	0.508323	1.68256
MA0791.1	POU4F3	0.09	7	0.1	346	0.1	Up	207895	0.344738	59	7	6578	307	Up	0.0204709	-3.70351	1.43117	1.68886
MA0496.3	MAFK	0.02	5	0.1	114	0	Up	203928	0.500248	59	4	6578	113	Up	0.0198358	-4.79094	2.1321	1.70255
MA0634.1	ALX3	0.05	260	4.4	23181	3.5	Up	215869	0.13647	59	57	6578	5689	Up	0.0196352	-0.129392	0.160129	1.70696
MA0666.1	MSX1	0.08	267	4.5	23185	3.5	Up	222996	0.0482176	59	57	6578	5705	Up	0.0195775	-0.127366	0.156078	1.70824
MA0075.3	PRRX2	0.08	253	4.3	21490	3.3	Up	223933	0.0414072	59	56	6578	5500	Up	0.0194218	-0.166417	0.183557	1.71171
MA1508.1	IKZF1	0.06	28	0.5	2052	0.3	Up	221651	0.0596077	59	24	6578	1748	Up	0.017987	-1.59587	0.631533	1.74504
MA0667.1	MYF6	0	4	0.1	42	0	Up	200010	0.684255	59	2	6578	21	Up	0.0174366	-6.41508	3.68439	1.75854
MA0665.1	MSC	0	4	0.1	42	0	Up	200010	0.684255	59	2	6578	21	Up	0.0174366	-6.41508	3.68439	1.75854
MA1472.1	BHLHA15(var.2)	0	4	0.1	42	0	Up	200010	0.684255	59	2	6578	21	Up	0.0174366	-6.41508	3.68439	1.75854
MA0642.1	EN2	0.03	52	0.9	4028	0.6	Up	223718	0.0428924	59	34	6578	2770	Up	0.0173892	-1.01695	0.461319	1.75972
MA0041.1	Foxd3	0.11	92	1.6	8163	1.2	Up	227636	0.0218985	59	43	6578	3764	Up	0.0168614	-0.628587	0.353426	1.77311
MA0468.1	DUX4	0.15	49	0.8	4254	0.6	Up	224886	0.0353344	59	35	6578	2840	Up	0.0168337	-0.978342	0.466543	1.77382
MA0604.1	Atf1	0.07	43	0.7	3946	0.6	Up	220775	0.0681675	59	33	6578	2656	Up	0.0166757	-1.06848	0.479503	1.77792
MA0819.1	CLOCK	0.02	8	0.1	224	0	Up	204068	0.494193	59	4	6578	106	Up	0.016168	-4.83686	2.22394	1.79134
MA0851.1	Foxj3	0.14	111	1.9	10209	1.6	Up	221108	0.0648065	59	49	6578	4479	Up	0.0160784	-0.409941	0.28896	1.79376
MA1588.1	ZNF136	0.07	2	0	20	0	Up	200039	0.682776	59	2	6578	20	Up	0.0160109	-6.44944	3.7531	1.79558
MA0832.1	Tcf21	0.01	2	0	38	0	Up	200021	0.683678	59	2	6578	20	Up	0.0160109	-6.44944	3.7531	1.79558
MA0032.2	FOXC1	0.12	140	2.4	11852	1.8	Up	233180	0.00757234	59	50	6578	4621	Up	0.0144112	-0.373002	0.272791	1.8413
MA0913.2	HOXD9	0.11	85	1.4	8210	1.2	Up	218038	0.101603	59	47	6578	4234	Up	0.0137255	-0.480265	0.310605	1.86247
MA1487.1	FOXE1	0.15	90	1.5	8747	1.3	Up	222714	0.0504336	59	47	6578	4229	Up	0.01365	-0.481117	0.312309	1.86487
MA0725.1	VSX1	0.14	599	10.2	53295	8.1	Up	223092	0.0474719	59	59	6578	6043	Up	0.0135749	-0.0611872	0.122374	1.86726
MA0879.1	Dlx1	0.03	268	4.5	22911	3.5	Up	222992	0.0482486	59	57	6578	5650	Up	0.0132491	-0.134354	0.170052	1.87781
MA0880.1	Dlx3	0.05	269	4.6	22948	3.5	Up	223842	0.042027	59	57	6578	5651	Up	0.0132483	-0.134226	0.169797	1.87784
MA1143.1	FOSL1::JUND(var.2)	0.12	58	1	5487	0.8	Up	221865	0.0576579	59	41	6578	3488	Up	0.012479	-0.717465	0.395373	1.90382
MA1606.1	Foxf1	0.03	55	0.9	4719	0.7	Up	225513	0.0317723	59	38	6578	3133	Up	0.01236	-0.849007	0.441952	1.90798
MA0131.2	HINFP	0.08	25	0.4	1861	0.3	Up	220529	0.0707454	59	22	6578	1497	Up	0.0120529	-1.76908	0.732238	1.91891
MA0048.2	NHLH1	0.11	113	1.9	9976	1.5	Up	226319	0.027646	59	43	6578	3719	Up	0.0119219	-0.637262	0.370776	1.92366
MA0602.1	Arid5a	0.01	5	0.1	98	0	Up	204419	0.479187	59	4	6578	96	Up	0.011723	-4.90799	2.36619	1.93096
MA0750.2	ZBTB7A	0.02	12	0.2	683	0.1	Up	214787	0.157004	59	12	6578	624	Up	0.0115442	-2.82397	1.14602	1.93763
MA0710.1	NOTO	0.1	332	5.6	29418	4.5	Up	217618	0.10774	59	59	6578	5992	Up	0.00888773	-0.0673003	0.134601	2.05121
MA0068.2	PAX4	0.11	388	6.6	37188	5.7	Up	207064	0.374471	59	59	6578	6001	Up	0.00871663	-0.0662178	0.132436	2.05965
MA1479.1	DMRTC2	0.12	43	0.7	2926	0.4	Up	228453	0.0188787	59	30	6578	2214	Up	0.00805225	-1.26743	0.606697	2.09408
MA0610.1	DMRT3	0.13	162	2.7	16362	2.5	Up	212204	0.215358	59	58	6578	5789	Up	0.00801161	-0.104386	0.159867	2.09628
MA1619.1	Ptf1a(var.2)	0.02	52	0.9	3516	0.5	Up	224888	0.0353225	59	23	6578	1511	Up	0.00747858	-1.731	0.781549	2.12618
MA0047.3	FOXA2	0.15	89	1.5	9234	1.4	Up	210250	0.268926	59	50	6578	4501	Up	0.00689645	-0.39198	0.310747	2.16137
MA0898.1	Hmx3	0.07	8	0.1	321	0	Up	211174	0.242551	59	8	6578	310	Up	0.0066674	-3.60622	1.59774	2.17604
MA1655.1	ZNF341	0.03	24	0.4	1696	0.3	Up	223694	0.043061	59	22	6578	1432	Up	0.00666727	-1.80109	0.796259	2.17605
MA0484.2	HNF4G	0.12	22	0.4	1358	0.2	Up	223496	0.0444767	59	20	6578	1233	Up	0.00651446	-1.97613	0.877735	2.18612
MA1519.1	LHX5	0.08	170	2.9	15061	2.3	Up	221044	0.0654376	59	53	6578	4899	Up	0.00617406	-0.289237	0.271773	2.20943
MA0125.1	Nobox	0.12	321	5.4	28814	4.4	Up	218216	0.0991039	59	59	6578	5973	Up	0.00554898	-0.0695911	0.139182	2.25579
MA0698.1	ZBTB18	0.13	32	0.5	2308	0.4	Up	227083	0.02417	59	27	6578	1876	Up	0.00552978	-1.46159	0.696256	2.25729
MA0713.1	PHOX2A	0.15	137	2.3	11068	1.7	Up	232239	0.00915237	59	49	6578	4335	Up	0.0053107	-0.433511	0.336099	2.27485
MA0527.1	ZBTB33	0.06	10	0.2	412	0.1	Up	211530	0.232883	59	8	6578	297	Up	0.00520399	-3.63708	1.65944	2.28366
MA0114.4	HNF4A	0.12	20	0.3	1208	0.2	Up	223468	0.0446759	59	19	6578	1109	Up	0.004429	-2.08863	0.958433	2.35369
MA0033.2	FOXL1	0.12	190	3.2	17122	2.6	Up	220450	0.0715953	59	56	6578	5314	Up	0.00399019	-0.191232	0.233186	2.39901
MA0681.2	PHOX2B	0.15	28	0.5	1935	0.3	Up	226514	0.0267202	59	23	6578	1443	Up	0.0038936	-1.76421	0.847959	2.40965
MA1497.1	HOXA6	0	2	0	9	0	Up	200392	0.665182	59	2	6578	8	Up	0.00333965	-7.08448	5.02319	2.4763
MA0101.1	REL	0.01	7	0.1	217	0	Up	210750	0.254398	59	7	6578	214	Up	0.00322737	-3.96332	1.95078	2.49115
MA0724.1	VENTX	0.06	52	0.9	3907	0.6	Up	232679	0.00838059	59	36	6578	2728	Up	0.00322288	-0.987322	0.564657	2.49176
MA0135.1	Lhx3	0.12	35	0.6	2122	0.3	Up	227722	0.0215583	59	22	6578	1313	Up	0.00273004	-1.86365	0.921378	2.56383
MA1112.2	NR4A1	0.09	36	0.6	2415	0.4	Up	231242	0.0111404	59	29	6578	1997	Up	0.00266687	-1.36587	0.707388	2.574
MA0017.2	NR2F1	0.01	6	0.1	153	0	Up	209351	0.296385	59	6	6578	150	Up	0.0024684	-4.32215	2.25555	2.60758
MA1501.1	HOXB7	0.09	62	1.1	5240	0.8	Up	229730	0.0148874	59	41	6578	3252	Up	0.00240824	-0.767994	0.496431	2.6183
MA0884.1	DUXA	0.15	91	1.5	8123	1.2	Up	231916	0.00975965	59	49	6578	4235	Up	0.00238462	-0.450344	0.369765	2.62258
MA1485.1	FERD3L	0.1	19	0.3	777	0.1	Up	219066	0.0877675	59	12	6578	494	Up	0.00137953	-2.99234	1.48275	2.86027
MA0752.1	ZNF410	0.14	3	0.1	22	0	Up	203269	0.529268	59	3	6578	22	Up	0.00133561	-6.13958	4.10423	2.87432
MA0694.1	ZBTB7B	0.01	2	0	4	0	Up	200511	0.659292	59	2	6578	4	Up	0.001139	-7.54325	5.94073	2.94348
MA1103.2	FOXK2	0.15	111	1.9	9380	1.4	Up	229824	0.0146255	59	52	6578	4523	Up	0.000959	-0.360446	0.359747	3.01799
MA0899.1	HOXA10	0.09	203	3.4	18433	2.8	Up	222064	0.0558883	59	58	6578	5542	Up	0.0009	-0.135837	0.222769	3.04571

## Sheet: ME65
Transcription Factor ID	Transcription Factor Name	Deficit	No. Search Sites	Mean Sites Per Search Gene	No. Background Sites	Mean Sites Per Background Gene	Site Representation	Mann-Whitney U	Site P-Value	Total No. Search Genes	No. Transcription Factor Search Genes	Total No. Background Genes	No. Transcription Factor Background Genes	Gene Representation	Gene P-Value	Average Log2 Proportion Bound	Log2 Enrichment	Significance Score
MA1652.1	ZKSCAN5	0.15	238	2.9	12894	2	Up	336874	0.000209	83	77	6565	5290	Up	0.00305692	-0.20954	0.203921	2.51472
MA1628.1	Zic1::Zic2	0.13	90	1.1	4706	0.7	Up	331252	0.000714	83	54	6565	3159	Up	0.00264404	-0.835364	0.439689	2.57773
MA1653.1	ZNF148	0.15	274	3.3	14399	2.2	Up	331189	0.000723	83	74	6565	4940	Up	0.00284723	-0.287392	0.245712	2.54558
MA1601.1	ZNF75D	0.09	176	2.1	10831	1.6	Up	326886	0.00173022	83	74	6565	5155	Up	0.0208988	-0.256664	0.184257	1.67988
MA1624.1	Stat5a	0.11	62	0.7	3053	0.5	Up	326331	0.00192821	83	46	6565	2383	Up	0.000506	-1.15318	0.617278	3.29622
MA0761.2	ETV1	0.1	94	1.1	5061	0.8	Up	322218	0.00417849	83	55	6565	3396	Up	0.0105857	-0.770072	0.361568	1.97528
MA0019.1	Ddit3::Cebpa	0.14	168	2	17460	2.7	Down	320267	0.0059218	83	60	6565	5599	Down	0.00265063	-0.347224	-0.235234	-2.57665
MA1125.1	ZNF384	0.03	451	5.4	53723	8.2	Down	319760	0.00647113	83	53	6565	4919	Down	0.0296203	-0.529315	-0.225844	-1.52841
MA1471.1	BARX2	0.11	100	1.2	10608	1.6	Down	319628	0.00662148	83	45	6565	4502	Down	0.00847741	-0.710044	-0.331731	-2.07174
MA0712.2	OTX2	0.14	80	1	8933	1.4	Down	318362	0.00823169	83	45	6565	4356	Down	0.025916	-0.733823	-0.284174	-1.58643
MA1102.2	CTCFL	0.14	159	1.9	10184	1.6	Up	317924	0.00886447	83	70	6565	4537	Up	0.00251083	-0.38858	0.288854	2.60018
MA1559.1	SNAI3	0.05	89	1.1	5640	0.9	Up	317424	0.00964138	83	58	6565	3547	Up	0.00385281	-0.700721	0.374763	2.41422
MA0883.1	Dmbx1	0.05	53	0.6	6292	1	Down	317408	0.00966719	83	36	6565	3724	Down	0.0187801	-1.00587	-0.376022	-1.7263
MA0830.2	TCF4	0.03	65	0.8	3531	0.5	Up	317382	0.00970764	83	46	6565	2558	Up	0.0030521	-1.10208	0.515061	2.5154
MA0648.1	GSC	0.06	89	1.1	9557	1.5	Down	316956	0.0104204	83	46	6565	4525	Down	0.0118085	-0.690687	-0.307718	-1.9278
MA0095.2	YY1	0.13	101	1.2	10554	1.6	Down	316660	0.0109428	83	52	6565	5108	Down	0.00203059	-0.515732	-0.307454	-2.69238
MA0714.1	PITX3	0.1	90	1.1	9592	1.5	Down	316651	0.0109599	83	48	6565	4548	Down	0.0308191	-0.656653	-0.254277	-1.51118
MA0891.1	GSC2	0.05	88	1.1	9525	1.5	Down	316331	0.0115515	83	48	6565	4533	Down	0.0317341	-0.659035	-0.249512	-1.49847
MA1558.1	SNAI1	0.01	66	0.8	3639	0.6	Up	314928	0.0144939	83	46	6565	2650	Up	0.00669776	-1.07659	0.464095	2.17407
MA0048.2	NHLH1	0.11	151	1.8	9958	1.5	Up	314594	0.0152835	83	59	6565	3710	Up	0.00741927	-0.656089	0.334405	2.12964
MA1621.1	Rbpjl	0.05	179	2.2	12036	1.8	Up	314588	0.0152968	83	74	6565	5216	Up	0.0279833	-0.248179	0.167287	1.5531
MA1547.1	PITX2	0.14	167	2	16111	2.5	Down	313767	0.017407	83	62	6565	5579	Down	0.0133446	-0.326344	-0.183151	-1.87469
MA0745.2	SNAI2	0.09	141	1.7	9145	1.4	Up	313586	0.0179063	83	70	6565	4618	Up	0.00499778	-0.375817	0.263328	2.30122
MA0682.2	PITX1	0.01	78	0.9	8704	1.3	Down	313492	0.0181698	83	45	6565	4271	Down	0.0484985	-0.748036	-0.255748	-1.31427
MA0711.1	OTX1	0.02	78	0.9	8704	1.3	Down	313492	0.0181698	83	45	6565	4271	Down	0.0484985	-0.748036	-0.255748	-1.31427
MA0057.1	MZF1(var.2)	0.02	55	0.7	2530	0.4	Up	313226	0.0189309	83	35	6565	1936	Up	0.0151941	-1.49771	0.527496	1.81833
MA0474.2	ERG	0.13	80	1	8665	1.3	Down	312898	0.0199145	83	45	6565	4287	Down	0.0373676	-0.745339	-0.261141	-1.4275
MA1599.1	ZNF682	0.15	69	0.8	3932	0.6	Up	312780	0.020278	83	47	6565	2783	Up	0.010101	-1.02593	0.424156	1.99564
MA0039.4	KLF4	0.11	170	2	11128	1.7	Up	312562	0.0209616	83	71	6565	4899	Up	0.021801	-0.323052	0.198437	1.66152
MA0522.3	TCF3	0.01	65	0.8	3636	0.6	Up	312100	0.0224859	83	45	6565	2649	Up	0.0129584	-1.09255	0.433275	1.88745
MA1648.1	TCF12(var.2)	0.01	65	0.8	3636	0.6	Up	312100	0.0224859	83	45	6565	2649	Up	0.0129584	-1.09255	0.433275	1.88745
MA0895.1	HMBOX1	0.15	243	2.9	23447	3.6	Down	312062	0.0226171	83	68	6565	5964	Down	0.0113389	-0.212088	-0.147169	-1.94543
MA0594.2	HOXA9	0.06	19	0.2	2741	0.4	Down	312008	0.0228004	83	15	6565	2128	Down	0.0044543	-2.02729	-0.80444	-2.35122
MA0809.2	TEAD4	0.14	98	1.2	6041	0.9	Up	311882	0.0232372	83	58	6565	3789	Up	0.0255245	-0.653119	0.279558	1.59304
MA0744.2	SCRT2	0.14	64	0.8	3799	0.6	Up	311638	0.0241039	83	47	6565	2855	Up	0.019053	-1.00751	0.387313	1.72004
MA0062.3	GABPA	0.14	133	1.6	8040	1.2	Up	311530	0.0244964	83	67	6565	4500	Up	0.0169592	-0.425854	0.237931	1.77059
MA0764.2	ETV4	0.01	85	1	4942	0.8	Up	311320	0.0252773	83	52	6565	3341	Up	0.035763	-0.821934	0.30495	1.44657
MA1631.1	ASCL1(var.2)	0.1	114	1.4	7209	1.1	Up	310406	0.0289186	83	63	6565	4100	Up	0.0117825	-0.537062	0.284085	1.92876
MA1109.1	NEUROD1	0.03	37	0.4	1977	0.3	Up	310240	0.0296314	83	33	6565	1673	Up	0.00501192	-1.64483	0.654421	2.3
MA0103.3	ZEB1	0.01	167	2	11248	1.7	Up	310183	0.0298759	83	72	6565	5035	Up	0.0352148	-0.293283	0.178975	1.45327
MA1642.1	NEUROG2(var.2)	0.02	37	0.4	1994	0.3	Up	309706	0.0320105	83	33	6565	1684	Up	0.00520798	-1.6401	0.644969	2.28333
MA0748.2	YY2	0.07	13	0.2	2091	0.3	Down	308572	0.0376185	83	11	6565	1743	Down	0.00546508	-2.38653	-0.947224	-2.2624
MA1629.1	Zic2	0.08	29	0.3	1344	0.2	Up	308480	0.0381025	83	26	6565	1184	Up	0.00372031	-2.06321	0.814843	2.42942
MA1646.1	OSR2	0.02	53	0.6	2755	0.4	Up	308214	0.0395505	83	38	6565	2253	Up	0.0358462	-1.32983	0.42582	1.44556
MA1151.1	RORC	0.11	64	0.8	3750	0.6	Up	308012	0.0406818	83	46	6565	2824	Up	0.0256685	-1.03073	0.372364	1.5906
MA0851.1	Foxj3	0.1	56	0.7	3315	0.5	Up	307560	0.0433002	83	41	6565	2467	Up	0.0303408	-1.21026	0.40319	1.51797
MA0763.1	ETV3	0.14	34	0.4	3925	0.6	Down	307154	0.0457777	83	24	6565	2685	Down	0.032136	-1.52935	-0.47928	-1.49301
MA0519.1	Stat5a::Stat5b	0.06	45	0.5	1855	0.3	Up	306532	0.0498077	83	26	6565	1300	Up	0.0124549	-1.99581	0.680055	1.90466
MA1587.1	ZNF135	0.12	7	0.1	1514	0.2	Down	306480	0.0501608	83	6	6565	1296	Down	0.00306803	-3.01177	-1.34298	-2.51314
MA0820.1	FIGLA	0.03	176	2.1	12409	1.9	Up	306076	0.0529416	83	75	6565	5285	Up	0.0243778	-0.229082	0.167565	1.61301
MA0503.1	Nkx2-5(var.2)	0.12	221	2.7	20076	3.1	Down	305992	0.0535443	83	71	6565	6229	Down	0.00117124	-0.149811	-0.148044	-2.93135
MA0146.2	Zfx	0.02	26	0.3	3233	0.5	Down	305212	0.0593469	83	20	6565	2366	Down	0.0280718	-1.74915	-0.554002	-1.55173
MA0080.5	SPI1	0.14	38	0.5	2178	0.3	Up	305034	0.0607338	83	33	6565	1808	Up	0.0183665	-1.58886	0.542496	1.73597
MA1620.1	Ptf1a(var.3)	0.06	119	1.4	8047	1.2	Up	304636	0.0639549	83	66	6565	4370	Up	0.013384	-0.457764	0.258685	1.87341
MA0508.3	PRDM1	0.02	62	0.7	4007	0.6	Up	304405	0.0658858	83	47	6565	2831	Up	0.0143047	-1.01359	0.39949	1.84452
MA0131.2	HINFP	0.05	6	0.1	1367	0.2	Down	304238	0.0673158	83	5	6565	1165	Down	0.00333915	-3.20911	-1.43032	-2.47636
MA1480.1	DPRX	0.15	301	3.6	27645	4.2	Down	304236	0.0673244	83	74	6565	6252	Down	0.0183683	-0.117504	-0.094064	-1.73593
MA0483.1	Gfi1b	0.08	45	0.5	4692	0.7	Down	304202	0.0676178	83	29	6565	3126	Down	0.0264106	-1.28571	-0.430705	-1.57822
MA0092.1	Hand1::Tcf3	0.01	12	0.1	193	0	Up	304006	0.0693385	83	12	6565	188	Up	5.87e-06	-3.93106	2.38242	5.23173
MA1596.1	ZNF460	0.07	43	0.5	5064	0.8	Down	303976	0.0695948	83	23	6565	2568	Down	0.0408684	-1.59155	-0.475137	-1.38861
MA1536.1	NR2C2(var.2)	0.07	256	3.1	16835	2.6	Up	303710	0.0719869	83	81	6565	6005	Up	0.0451882	-0.0817983	0.0936444	1.34498
MA0144.2	STAT3	0.05	44	0.5	1925	0.3	Up	303689	0.0721782	83	26	6565	1383	Up	0.0297842	-1.95118	0.590798	1.52601
MA1150.1	RORB	0.05	21	0.3	913	0.1	Up	302892	0.0797525	83	20	6565	843	Up	0.00474901	-2.4933	0.934293	2.3234
MA0480.1	Foxo1	0.04	22	0.3	994	0.2	Up	302883	0.0798415	83	21	6565	921	Up	0.00641186	-2.39514	0.875409	2.19302
MA1656.1	ZNF449	0.11	42	0.5	2510	0.4	Up	302853	0.0801391	83	35	6565	2015	Up	0.0307222	-1.46886	0.46981	1.51255
MA0041.1	Foxd3	0.1	65	0.8	6380	1	Down	302596	0.08272	83	31	6565	3177	Down	0.0470726	-1.22672	-0.359412	-1.32723
MA0528.2	ZNF263	0.01	62	0.7	2956	0.5	Up	302508	0.083631	83	36	6565	2137	Up	0.0447026	-1.40643	0.425101	1.34967
MA1121.1	TEAD2	0.1	81	1	5318	0.8	Up	302442	0.0843119	83	56	6565	3508	Up	0.0108317	-0.733788	0.340525	1.9653
MA0639.1	DBP	0.15	22	0.3	3395	0.5	Down	302046	0.0884812	83	11	6565	1575	Down	0.0197702	-2.45962	-0.801047	-1.70399
MA0506.1	NRF1	0.11	40	0.5	4899	0.7	Down	301944	0.0895952	83	18	6565	2138	Down	0.0341368	-1.89628	-0.555945	-1.46678
MA1561.1	SOX12	0.12	2	0	941	0.1	Down	301812	0.0910394	83	2	6565	864	Down	0.00149118	-3.99337	-2.13681	-2.82647
MA1649.1	ZBTB12	0.15	219	2.6	19636	3	Down	301786	0.0913206	83	72	6565	6188	Down	0.00841193	-0.144555	-0.11848	-2.0751
MA0872.1	TFAP2A(var.3)	0.1	78	0.9	5180	0.8	Up	301704	0.0922238	83	45	6565	2800	Up	0.0438599	-1.05257	0.353311	1.35793
MA1548.1	PLAGL2	0.01	29	0.3	1201	0.2	Up	301414	0.0954961	83	21	6565	979	Up	0.0127829	-2.35111	0.787348	1.89337
MA0162.4	EGR1	0.15	430	5.2	28033	4.3	Up	301395	0.0957194	83	77	6565	5566	Up	0.0441538	-0.172857	0.130554	1.35503
MA0831.2	TFE3	0.09	32	0.4	3217	0.5	Down	300830	0.10238	83	20	6565	2294	Down	0.0479619	-1.77144	-0.509427	-1.3191
MA0743.2	SCRT1	0.11	28	0.3	1612	0.2	Up	300526	0.10611	83	27	6565	1419	Up	0.0221345	-1.90593	0.607177	1.65493
MA1523.1	MSANTD3	0.12	347	4.2	30630	4.7	Down	300488	0.106577	83	78	6565	6490	Down	0.00310451	-0.0528294	-0.0725083	-2.50801
MA1106.1	HIF1A	0.13	197	2.4	17325	2.6	Down	300386	0.107863	83	58	6565	5328	Down	0.015602	-0.407257	-0.212164	-1.80682
MA0593.1	FOXP2	0.06	30	0.4	1622	0.2	Up	299771	0.115833	83	26	6565	1403	Up	0.0317841	-1.94083	0.570092	1.49779
MA0473.3	ELF1	0.15	163	2	10772	1.6	Up	299166	0.124125	83	74	6565	5196	Up	0.0281285	-0.25095	0.172829	1.55085
MA1511.1	KLF10	0.06	34	0.4	1963	0.3	Up	298873	0.128304	83	28	6565	1552	Up	0.0375105	-1.81556	0.529497	1.42585
MA0813.1	TFAP2B(var.3)	0.09	68	0.8	4755	0.7	Up	298496	0.133848	83	42	6565	2584	Up	0.0418532	-1.15967	0.370706	1.37827
MA0081.2	SPIB	0.12	35	0.4	2061	0.3	Up	298454	0.134476	83	30	6565	1723	Up	0.0453332	-1.69127	0.476597	1.34358
MA1508.1	IKZF1	0.02	19	0.2	771	0.1	Up	298376	0.135641	83	17	6565	729	Up	0.0128451	-2.71217	0.915504	1.89126
MA0497.1	MEF2C	0.11	89	1.1	8461	1.3	Down	297750	0.145339	83	45	6565	4322	Down	0.0355084	-0.739474	-0.272871	-1.44967
MA0713.1	PHOX2A	0.08	7	0.1	1422	0.2	Down	296935	0.158749	83	7	6565	1124	Down	0.038414	-3.01122	-0.931192	-1.41551
MA0071.1	RORA	0.15	273	3.3	19008	2.9	Up	296343	0.169063	83	82	6565	6138	Up	0.0428758	-0.0572004	0.0796366	1.36779
MA0754.1	CUX1	0.03	14	0.2	338	0.1	Up	296329	0.169313	83	11	6565	301	Up	0.00159537	-3.65241	1.58453	2.79714
MA0524.2	TFAP2C	0.07	64	0.8	4392	0.7	Up	296258	0.170585	83	37	6565	2227	Up	0.0473611	-1.35718	0.404594	1.32458
MA0862.1	GMEB2	0.06	4	0	1154	0.2	Down	295998	0.175292	83	3	6565	803	Down	0.0109036	-3.80344	-1.54581	-1.96243
MA0687.1	SPIC	0.07	12	0.1	401	0.1	Up	295658	0.181625	83	12	6565	388	Up	0.00377009	-3.40938	1.33907	2.42365
MA0907.1	HOXC13	0.12	18	0.2	924	0.1	Up	295488	0.184826	83	18	6565	854	Up	0.0313222	-2.558	0.767502	1.50415
MA0808.1	TEAD3	0.05	77	0.9	5265	0.8	Up	295450	0.18557	83	54	6565	3512	Up	0.04556	-0.758963	0.286887	1.34142
MA0736.1	GLIS2	0.12	24	0.3	1281	0.2	Up	295064	0.193049	83	20	6565	1041	Up	0.049216	-2.3412	0.63009	1.30789
MA0148.4	FOXA1	0.05	21	0.3	1156	0.2	Up	294846	0.197385	83	20	6565	1026	Up	0.0469109	-2.35166	0.651019	1.32873
MA0047.3	FOXA2	0.01	19	0.2	1053	0.2	Up	294814	0.198026	83	19	6565	941	Up	0.03916	-2.45009	0.70357	1.40716
MA0052.4	MEF2A	0.11	72	0.9	6598	1	Down	294794	0.198418	83	38	6565	3813	Down	0.0254753	-0.950353	-0.333129	-1.59388
MA0518.1	Stat4	0.02	12	0.1	430	0.1	Up	294774	0.19883	83	12	6565	408	Up	0.0055711	-3.37317	1.26665	2.25406
MA0065.2	Pparg::Rxra	0.1	22	0.3	1155	0.2	Up	294740	0.199504	83	20	6565	1045	Up	0.0499481	-2.33843	0.62456	1.30148
MA1126.1	FOS::JUN(var.2)	0.1	16	0.2	614	0.1	Up	294714	0.200019	83	12	6565	406	Up	0.00536476	-3.37671	1.27373	2.27045
MA0615.1	Gmeb1	0.04	4	0	1384	0.2	Down	294351	0.207461	83	2	6565	687	Down	0.0105143	-4.15862	-1.8063	-1.97822
MA0135.1	Lhx3	0.1	8	0.1	1468	0.2	Down	293508	0.2255	83	5	6565	910	Down	0.0367359	-3.38722	-1.0741	-1.43491
MA1583.1	ZFP57	0.02	17	0.2	828	0.1	Up	293276	0.230652	83	16	6565	761	Up	0.0380894	-2.72365	0.768679	1.4192
MA1569.1	TFAP2E	0.04	103	1.2	8057	1.2	Up	293090	0.234843	83	51	6565	3285	Up	0.0462676	-0.847998	0.301588	1.33472
MA0492.1	JUND(var.2)	0.07	13	0.2	531	0.1	Up	292795	0.241588	83	12	6565	454	Up	0.0146558	-3.2962	1.1127	1.83399
MA1607.1	Foxl2	0.03	11	0.1	408	0.1	Up	292365	0.251679	83	11	6565	388	Up	0.0159569	-3.46953	1.21878	1.79705
MA0794.1	PROX1	0.14	13	0.2	514	0.1	Up	292267	0.25402	83	12	6565	472	Up	0.0181016	-3.26818	1.05667	1.74228
MA1516.1	KLF3	0.02	11	0.1	354	0.1	Up	291872	0.263619	83	10	6565	324	Up	0.00829306	-3.665	1.34723	2.08129
MA1503.1	HOXB9	0.08	3	0	763	0.1	Down	291816	0.264998	83	3	6565	702	Down	0.0312952	-3.90034	-1.35201	-1.50452
MA0672.1	NKX2-3	0.04	100	1.2	7437	1.1	Up	291752	0.266555	83	66	6565	4342	Up	0.00989352	-0.4624	0.267957	2.00465
MA0852.2	FOXK1	0.01	9	0.1	250	0	Up	291689	0.268132	83	9	6565	248	Up	0.00451634	-3.92968	1.58781	2.34521
MA0756.1	ONECUT2	0.09	12	0.1	522	0.1	Up	291654	0.269003	83	12	6565	481	Up	0.0309887	-3.25457	1.02945	1.5088
MA0799.1	RFX4	0.15	1	0	675	0.1	Down	291264	0.278858	83	1	6565	531	Down	0.0135211	-4.71275	-2.17198	-1.86899
MA0485.2	HOXC9	0.09	3	0	732	0.1	Down	290649	0.294859	83	3	6565	674	Down	0.0437736	-3.92968	-1.29333	-1.35879
MA0719.1	RHOXF1	0	1	0	549	0.1	Down	290512	0.298508	83	1	6565	514	Down	0.0203867	-4.7362	-2.12508	-1.69065
MA0463.2	BCL6	0.14	13	0.2	471	0.1	Up	290154	0.3082	83	11	6565	452	Up	0.045665	-3.35953	0.998773	1.34042
MA0159.1	RARA::RXRA	0.1	10	0.1	137	0	Up	290001	0.312386	83	7	6565	132	Up	0.0016594	-4.55383	2.15403	2.78005
MA1584.1	ZIC5	0.13	13	0.2	497	0.1	Up	289609	0.323315	83	11	6565	458	Up	0.0469076	-3.35003	0.979769	1.32876
MA1573.1	THAP11	0.14	0	0	520	0.1	Down	289587	0.323936	83	0	6565	413	Down	0.0095878	-5.68633	-3.39476	-2.01828
MA0905.1	HOXC10	0.03	0	0	430	0.1	Down	289214	0.334591	83	0	6565	404	Down	0.00940172	-5.7022	-3.36301	-2.02679
MA0742.1	Klf12	0.03	9	0.1	253	0	Up	289174	0.335717	83	8	6565	231	Up	0.00958119	-4.06103	1.52958	2.01858
MA0755.1	CUX2	0.04	10	0.1	186	0	Up	289088	0.338236	83	7	6565	156	Up	0.00407435	-4.43374	1.91386	2.38994
MA0730.1	RARA(var.2)	0.15	9	0.1	77	0	Up	289024	0.340083	83	6	6565	76	Up	0.000519	-5.05328	2.74004	3.2852
MA0136.2	ELF5	0.02	10	0.1	413	0.1	Up	288795	0.346796	83	10	6565	395	Up	0.0337214	-3.52227	1.06177	1.47209
MA1114.1	PBX3	0.09	10	0.1	411	0.1	Up	288690	0.349887	83	10	6565	398	Up	0.034806	-3.51682	1.05087	1.45835
MA0885.1	Dlx2	0	1	0	508	0.1	Down	288645	0.351239	83	1	6565	469	Down	0.029338	-4.80222	-1.99303	-1.53257
MA1506.1	HOXD10	0.1	0	0	406	0.1	Down	288591	0.352847	83	0	6565	389	Down	0.015065	-5.72946	-3.30849	-1.82203
MA0782.2	PKNOX1	0.06	10	0.1	418	0.1	Up	288473	0.356377	83	10	6565	403	Up	0.0367239	-3.50783	1.03288	1.43505
MA1534.1	NR1I3	0.01	12	0.1	425	0.1	Up	288344	0.360262	83	10	6565	417	Up	0.0428379	-3.48322	0.98367	1.36817
MA1494.1	HNF4A(var.2)	0.15	7	0.1	213	0	Up	286776	0.409601	83	7	6565	208	Up	0.0174218	-4.2268	1.49997	1.75891
MA1149.1	RARA::RXRG	0.04	8	0.1	59	0	Up	286519	0.418035	83	5	6565	57	Up	0.000995	-5.37974	2.91093	3.002
MA1574.1	THRB	0.13	0	0	356	0.1	Down	286267	0.42642	83	0	6565	333	Down	0.0217979	-5.84143	-3.08456	-1.66158
MA0619.1	LIN54	0.13	657	7.9	58042	8.8	Down	285566	0.450273	83	73	6565	6161	Down	0.0371241	-0.137828	-0.0924087	-1.43034
MA0640.2	ELF3	0.01	6	0.1	178	0	Up	284871	0.474615	83	6	6565	175	Up	0.0251013	-4.45431	1.5421	1.6003
MA1657.1	ZNF652	0.01	5	0.1	118	0	Up	284002	0.506065	83	5	6565	117	Up	0.0178466	-4.86422	1.8799	1.74844
MA0643.1	Esrrg	0.01	6	0.1	211	0	Up	283706	0.517022	83	6	6565	203	Up	0.045817	-4.34753	1.32854	1.33897
MA0141.3	ESRRB	0.04	6	0.1	211	0	Up	283706	0.517022	83	6	6565	203	Up	0.045817	-4.34753	1.32854	1.33897
MA0466.2	CEBPB	0.04	5	0.1	152	0	Up	283608	0.520695	83	5	6565	125	Up	0.0228235	-4.81671	1.78487	1.64162
MA0837.1	CEBPE	0.04	5	0.1	154	0	Up	283524	0.523801	83	5	6565	127	Up	0.0241953	-4.8053	1.76206	1.61627
MA0773.1	MEF2D	0.04	5	0.1	131	0	Up	283502	0.524663	83	5	6565	129	Up	0.0256194	-4.79408	1.73961	1.59143
MA0660.1	MEF2B	0.05	5	0.1	136	0	Up	283255	0.53395	83	5	6565	135	Up	0.0302118	-4.76141	1.67427	1.51982
MA0051.1	IRF2	0.07	5	0.1	149	0	Up	283032	0.542404	83	5	6565	140	Up	0.0344134	-4.73527	1.62199	1.46327
MA0772.1	IRF7	0.07	4	0	63	0	Up	282963	0.545058	83	4	6565	63	Up	0.00953906	-5.45289	2.47823	2.02049
MA0877.2	BARHL1	0.15	633	7.6	51852	7.9	Down	281696	0.594543	83	80	6565	6516	Down	0.0267457	-0.0317975	-0.0419798	-1.57275
MA0858.1	Rarb(var.2)	0.11	3	0	21	0	Up	281424	0.605448	83	3	6565	21	Up	0.00314341	-6.41539	3.67808	2.5026
MA0137.3	STAT1	0	3	0	24	0	Up	281299	0.61046	83	3	6565	24	Up	0.00442211	-6.32116	3.48963	2.35437
MA1119.1	SIX2	0.07	4	0	106	0	Up	281258	0.612135	83	4	6565	104	Up	0.0455477	-5.09355	1.75955	1.34153
MA0838.1	CEBPG	0.04	3	0	45	0	Up	280948	0.624709	83	3	6565	32	Up	0.00921176	-6.11734	3.08197	2.03566
MA0107.1	RELA	0	3	0	40	0	Up	280635	0.637496	83	3	6565	40	Up	0.0161751	-5.95859	2.76449	1.79115
MA0826.1	OLIG1	0.01	4	0	73	0	Up	280490	0.643487	83	3	6565	43	Up	0.0193733	-5.90705	2.6614	1.7128
MA0652.1	IRF8	0.12	3	0	44	0	Up	280469	0.644333	83	3	6565	44	Up	0.0205116	-5.89065	2.62861	1.688
MA0496.3	MAFK	0.01	3	0	49	0	Up	280262	0.652922	83	3	6565	49	Up	0.0267457	-5.81384	2.47498	1.57275
MA1509.1	IRF6	0.04	3	0	59	0	Up	279886	0.66856	83	3	6565	58	Up	0.0402336	-5.69334	2.23398	1.39541
MA0818.1	BHLHE22	0.01	6	0.1	111	0	Up	279858	0.669734	83	3	6565	59	Up	0.0419094	-5.68111	2.20952	1.37769
MA0119.1	NFIC::TLX1	0.07	3	0	64	0	Up	279840	0.670489	83	3	6565	59	Up	0.0419094	-5.68111	2.20952	1.37769
MA1132.1	JUN::JUNB	0.15	209	2.5	17204	2.6	Down	278975	0.707165	83	67	6565	5806	Down	0.0376687	-0.242062	-0.129653	-1.42402
MA0050.2	IRF1	0.03	2	0	12	0	Up	278514	0.726966	83	2	6565	12	Up	0.0127149	-7.0493	3.97506	1.89569
MA0154.4	EBF1	0.01	2	0	17	0	Up	278307	0.735949	83	2	6565	17	Up	0.0229501	-6.80659	3.48963	1.63922
MA1419.1	IRF4	0.06	1	0	1	0	Up	275688	0.852034	83	1	6565	1	Up	0.0248159	-8.94723	6.29698	1.60527
MA0138.2	REST	0.02	1	0	1	0	Up	275688	0.852034	83	1	6565	1	Up	0.0248159	-8.94723	6.29698	1.60527
MA0653.1	IRF9	0.07	1	0	1	0	Up	275688	0.852034	83	1	6565	1	Up	0.0248159	-8.94723	6.29698	1.60527
MA1546.1	PAX3(var.2)	0.06	1	0	2	0	Up	275647	0.853907	83	1	6565	2	Up	0.0369947	-8.57875	5.56002	1.43186
MA0160.1	NR4A2	0.12	357	4.3	28973	4.4	Down	275016	0.882484	83	77	6565	6444	Down	0.0049069	-0.0672082	-0.0807434	-2.30919
MA0811.1	TFAP2B	0.13	416	5	33791	5.1	Down	273162	0.967177	83	82	6565	5989	Up	0.00924563	-0.0749257	0.115087	2.03406

## Sheet: ME93
Transcription Factor ID	Transcription Factor Name	Deficit	No. Search Sites	Mean Sites Per Search Gene	No. Background Sites	Mean Sites Per Background Gene	Site Representation	Mann-Whitney U	Site P-Value	Total No. Search Genes	No. Transcription Factor Search Genes	Total No. Background Genes	No. Transcription Factor Background Genes	Gene Representation	Gene P-Value	Average Log2 Proportion Bound	Log2 Enrichment	Significance Score
MA0726.1	VSX2	0.11	64	0.9	10472	1.6	Down	288900	0.000242	70	23	6579	3874	Down	1.42e-05	-1.17447	-0.820995	-4.84722
MA0713.1	PHOX2A	0.14	55	0.8	9430	1.4	Down	292658	9.4e-05	70	25	6579	4053	Down	1.82e-05	-1.08297	-0.768316	-4.74055
MA0887.1	EVX1	0.02	57	0.8	8647	1.3	Down	285498	0.000545	70	20	6579	3470	Down	5.64e-05	-1.35242	-0.859165	-4.24894
MA0075.3	PRRX2	0.06	69	1	11738	1.8	Down	293171	8.23e-05	70	29	6579	4262	Down	8.01e-05	-0.941593	-0.63063	-4.09636
MA0701.2	LHX9	0.08	69	1	11738	1.8	Down	293171	8.23e-05	70	29	6579	4262	Down	8.01e-05	-0.941593	-0.63063	-4.09636
MA0725.1	VSX1	0.08	58	0.8	9449	1.4	Down	285354	0.000564	70	22	6579	3642	Down	8.43e-05	-1.25037	-0.794649	-4.07414
MA0511.2	RUNX2	0.14	236	3.4	23780	3.6	Down	247230	0.288258	70	60	6579	6362	Down	0.000116	-0.134536	-0.172304	-3.93586
MA0708.1	MSX2	0.08	74	1.1	12414	1.9	Down	294094	6.46e-05	70	31	6579	4392	Down	0.000171	-0.872604	-0.579336	-3.76815
MA1135.1	FOSB::JUNB	0.13	76	1.1	11037	1.7	Down	278700	0.00243046	70	31	6579	4381	Down	0.000176	-0.874412	-0.575718	-3.75432
MA0889.1	GBX1	0.06	69	1	11764	1.8	Down	292508	9.77e-05	70	30	6579	4280	Down	0.000209	-0.914506	-0.588615	-3.68067
MA0707.1	MNX1	0.09	169	2.4	23985	3.6	Down	285351	0.000564	70	46	6579	5527	Down	0.000211	-0.425872	-0.349042	-3.67639
MA1144.1	FOSL2::JUND	0.15	79	1.1	11197	1.7	Down	275856	0.00431897	70	32	6579	4421	Down	0.00028	-0.845313	-0.543741	-3.55258
MA0604.1	Atf1	0.14	121	1.7	14686	2.2	Down	274882	0.00522371	70	46	6579	5493	Down	0.000288	-0.430322	-0.34014	-3.54096
MA0699.1	LBX2	0.05	62	0.9	10828	1.6	Down	289870	0.000191	70	28	6579	4046	Down	0.000312	-1.00398	-0.605358	-3.50553
MA0158.2	HOXA5	0.05	42	0.6	6746	1	Down	275484	0.00464717	70	14	6579	2667	Down	0.000341	-1.79203	-0.979081	-3.46699
MA0612.2	EMX1	0.07	40	0.6	6992	1.1	Down	278242	0.00267186	70	15	6579	2788	Down	0.000352	-1.71192	-0.946866	-3.45373
MA0760.1	ERF	0.1	2	0	1411	0.2	Down	264355	0.0328494	70	2	6579	1156	Down	0.000354	-3.66292	-2.30941	-3.45066
MA1651.1	ZFP42	0.14	7	0.1	2244	0.3	Down	273522	0.00677491	70	7	6579	1861	Down	0.000407	-2.52709	-1.41115	-3.39013
MA1137.1	FOSL1::JUNB	0.12	68	1	10122	1.5	Down	277591	0.00305204	70	29	6579	4136	Down	0.000417	-0.963238	-0.587341	-3.38008
MA0634.1	ALX3	0.04	68	1	11236	1.7	Down	287786	0.000317	70	29	6579	4121	Down	0.000431	-0.965858	-0.5821	-3.3655
MA1463.1	ARGFX	0.09	39	0.6	6622	1	Down	274400	0.00573252	70	13	6579	2529	Down	0.000472	-1.88189	-1.00554	-3.32617
MA0630.1	SHOX	0.02	61	0.9	10708	1.6	Down	289322	0.000218	70	28	6579	4009	Down	0.000498	-1.01061	-0.592106	-3.30264
MA0700.2	LHX2	0.14	73	1	12172	1.9	Down	290419	0.000166	70	32	6579	4349	Down	0.000543	-0.857156	-0.520055	-3.26521
MA0156.2	FEV	0.06	2	0	1311	0.2	Down	262088	0.0463697	70	2	6579	1092	Down	0.000551	-3.70398	-2.22728	-3.25869
MA0854.1	Alx1	0.14	37	0.5	6059	0.9	Down	270866	0.0110393	70	11	6579	2284	Down	0.000569	-2.07104	-1.08989	-3.24506
MA0721.1	UNCX	0.03	70	1	11910	1.8	Down	291118	0.000139	70	31	6579	4253	Down	0.000613	-0.895799	-0.532944	-3.21241
MA0489.1	JUN(var.2)	0.15	77	1.1	11054	1.7	Down	275872	0.0043058	70	33	6579	4414	Down	0.000767	-0.824595	-0.497734	-3.11506
MA1479.1	DMRTC2	0.15	51	0.7	7239	1.1	Down	274157	0.00600532	70	28	6579	3980	Down	0.000786	-1.01584	-0.581633	-3.10432
MA0720.1	Shox2	0.04	100	1.4	15587	2.4	Down	293118	8.34e-05	70	39	6579	4891	Down	0.000836	-0.631736	-0.40807	-3.07768
MA0098.3	ETS1	0.06	2	0	1282	0.2	Down	261450	0.0509293	70	2	6579	1074	Down	0.000849	-3.71597	-2.20331	-3.07133
MA0763.1	ETV3	0.1	2	0	1318	0.2	Down	261716	0.0489846	70	2	6579	1081	Down	0.00086	-3.71128	-2.21268	-3.06542
MA0902.2	HOXB2	0.02	36	0.5	5984	0.9	Down	269408	0.0142769	70	11	6579	2229	Down	0.000882	-2.08862	-1.05473	-3.05446
MA0125.1	Nobox	0.06	60	0.9	10347	1.6	Down	288134	0.000292	70	28	6579	3940	Down	0.000886	-1.02313	-0.567062	-3.05277
MA1476.1	DLX5	0.02	47	0.7	9128	1.4	Down	289116	0.00023	70	25	6579	3687	Down	0.000948	-1.15123	-0.631791	-3.02333
MA0710.1	NOTO	0.05	37	0.5	5558	0.8	Down	274468	0.00565766	70	19	6579	3088	Down	0.00101804	-1.47261	-0.763078	-2.99224
MA0028.2	ELK1	0.11	15	0.2	2889	0.4	Down	269402	0.0142906	70	10	6579	2091	Down	0.0011293	-2.20034	-1.09379	-2.94719
MA0027.2	EN1	0.05	67	1	10958	1.7	Down	285017	0.00061	70	30	6579	4087	Down	0.00121547	-0.947787	-0.522055	-2.91526
MA0076.2	ELK4	0.08	16	0.2	3066	0.5	Down	270708	0.0113535	70	11	6579	2214	Down	0.00127558	-2.09349	-1.04499	-2.89429
MA1138.1	FOSL2::JUNB	0.13	68	1	9729	1.5	Down	273176	0.00722951	70	29	6579	3998	Down	0.00127708	-0.987714	-0.538389	-2.89378
MA0662.1	MIXL1	0.01	36	0.5	5927	0.9	Down	268640	0.0162978	70	11	6579	2206	Down	0.00127903	-2.0961	-1.03977	-2.89312
MA0621.1	mix-a	0.12	36	0.5	5937	0.9	Down	268493	0.0167138	70	11	6579	2200	Down	0.00128584	-2.09807	-1.03584	-2.89081
MA0037.3	GATA3	0.12	164	2.3	17921	2.7	Down	258357	0.0786686	70	52	6579	5797	Down	0.00133234	-0.303926	-0.242759	-2.87539
MA0654.1	ISX	0.05	58	0.8	10389	1.6	Down	287740	0.000321	70	28	6579	3906	Down	0.00134743	-1.02938	-0.55456	-2.87049
MA0912.2	HOXD3	0.1	43	0.6	6936	1.1	Down	273840	0.00637877	70	16	6579	2744	Down	0.00136958	-1.6783	-0.833723	-2.86341
MA1130.1	FOSL2::JUN	0.15	105	1.5	14793	2.2	Down	282430	0.00109316	70	44	6579	5256	Down	0.00138942	-0.493847	-0.339942	-2.85717
MA0759.1	ELK3	0.07	9	0.1	2252	0.3	Down	267654	0.0192634	70	7	6579	1732	Down	0.00142008	-2.57889	-1.30754	-2.84769
MA1484.1	ETS2	0.08	9	0.1	2151	0.3	Down	266618	0.0228696	70	7	6579	1707	Down	0.00142124	-2.58938	-1.28657	-2.84733
MA0718.1	RAX	0.03	56	0.8	9915	1.5	Down	286036	0.000481	70	27	6579	3792	Down	0.00150624	-1.07651	-0.563363	-2.82211
MA0705.1	Lhx8	0.07	45	0.6	7090	1.1	Down	273710	0.00653726	70	17	6579	2819	Down	0.00151104	-1.6164	-0.78773	-2.82072
MA1519.1	LHX5	0.05	45	0.6	7581	1.2	Down	276598	0.00372819	70	19	6579	3022	Down	0.0016026	-1.48819	-0.731914	-2.79518
MA0853.1	Alx4	0.13	34	0.5	5580	0.8	Down	267329	0.0203365	70	11	6579	2150	Down	0.00192086	-2.11465	-1.00268	-2.7165
MA0900.2	HOXA2	0.01	36	0.5	5836	0.9	Down	266814	0.0221448	70	11	6579	2147	Down	0.00192938	-2.11565	-1.00067	-2.71458
MA0132.2	PDX1	0.01	36	0.5	5836	0.9	Down	266814	0.0221448	70	11	6579	2147	Down	0.00192938	-2.11565	-1.00067	-2.71458
MA0904.2	HOXB5	0.02	36	0.5	5836	0.9	Down	266814	0.0221448	70	11	6579	2147	Down	0.00192938	-2.11565	-1.00067	-2.71458
MA0723.1	VAX2	0.04	36	0.5	5836	0.9	Down	266814	0.0221448	70	11	6579	2147	Down	0.00192938	-2.11565	-1.00067	-2.71458
MA1495.1	HOXA1	0.01	36	0.5	5836	0.9	Down	266814	0.0221448	70	11	6579	2147	Down	0.00192938	-2.11565	-1.00067	-2.71458
MA0702.2	LMX1A	0.05	36	0.5	5836	0.9	Down	266814	0.0221448	70	11	6579	2147	Down	0.00192938	-2.11565	-1.00067	-2.71458
MA1505.1	HOXC8	0.01	36	0.5	5836	0.9	Down	266814	0.0221448	70	11	6579	2147	Down	0.00192938	-2.11565	-1.00067	-2.71458
MA0704.1	Lhx4	0.02	36	0.5	5836	0.9	Down	266814	0.0221448	70	11	6579	2147	Down	0.00192938	-2.11565	-1.00067	-2.71458
MA0703.2	LMX1B	0.1	36	0.5	5809	0.9	Down	266754	0.0223664	70	11	6579	2147	Down	0.00192938	-2.11565	-1.00067	-2.71458
MA0722.1	VAX1	0.03	28	0.4	4415	0.7	Down	265530	0.0272835	70	11	6579	2147	Down	0.00192938	-2.11565	-1.00067	-2.71458
MA0661.1	MEOX1	0.04	34	0.5	5740	0.9	Down	267444	0.0199504	70	11	6579	2142	Down	0.00194643	-2.11734	-0.997307	-2.71076
MA0903.1	HOXB3	0.01	36	0.5	5818	0.9	Down	266638	0.0227985	70	11	6579	2142	Down	0.00194643	-2.11734	-0.997307	-2.71076
MA0886.1	EMX2	0.02	36	0.5	5818	0.9	Down	266638	0.0227985	70	11	6579	2142	Down	0.00194643	-2.11734	-0.997307	-2.71076
MA0892.1	GSX1	0.02	36	0.5	5818	0.9	Down	266638	0.0227985	70	11	6579	2142	Down	0.00194643	-2.11734	-0.997307	-2.71076
MA0879.1	Dlx1	0.01	36	0.5	5818	0.9	Down	266638	0.0227985	70	11	6579	2142	Down	0.00194643	-2.11734	-0.997307	-2.71076
MA0658.1	LHX6	0.05	36	0.5	5818	0.9	Down	266638	0.0227985	70	11	6579	2142	Down	0.00194643	-2.11734	-0.997307	-2.71076
MA0706.1	MEOX2	0.03	36	0.5	5818	0.9	Down	266638	0.0227985	70	11	6579	2142	Down	0.00194643	-2.11734	-0.997307	-2.71076
MA0628.1	POU6F1	0.04	36	0.5	5818	0.9	Down	266638	0.0227985	70	11	6579	2142	Down	0.00194643	-2.11734	-0.997307	-2.71076
MA0474.2	ERG	0.05	2	0	1180	0.2	Down	258563	0.076501	70	2	6579	992	Down	0.00197355	-3.77323	-2.08878	-2.70475
MA0890.1	GBX2	0.05	59	0.8	10061	1.5	Down	285270	0.000575	70	28	6579	3857	Down	0.00212502	-1.03849	-0.53635	-2.67264
MA1478.1	DMRTA2	0.05	19	0.3	3792	0.6	Down	275108	0.00499973	70	16	6579	2674	Down	0.00213065	-1.69693	-0.796448	-2.67149
MA0885.1	Dlx2	0.01	55	0.8	9828	1.5	Down	286391	0.000443	70	27	6579	3775	Down	0.00217463	-1.07975	-0.556881	-2.66261
MA0881.1	Dlx4	0.02	55	0.8	9828	1.5	Down	286391	0.000443	70	27	6579	3775	Down	0.00217463	-1.07975	-0.556881	-2.66261
MA0882.1	DLX6	0.01	55	0.8	9828	1.5	Down	286391	0.000443	70	27	6579	3775	Down	0.00217463	-1.07975	-0.556881	-2.66261
MA0666.1	MSX1	0.05	55	0.8	9828	1.5	Down	286391	0.000443	70	27	6579	3775	Down	0.00217463	-1.07975	-0.556881	-2.66261
MA0716.1	PRRX1	0.01	55	0.8	9828	1.5	Down	286391	0.000443	70	27	6579	3775	Down	0.00217463	-1.07975	-0.556881	-2.66261
MA0709.1	Msx3	0.04	55	0.8	9828	1.5	Down	286391	0.000443	70	27	6579	3775	Down	0.00217463	-1.07975	-0.556881	-2.66261
MA1577.1	TLX2	0.01	55	0.8	9828	1.5	Down	286391	0.000443	70	27	6579	3775	Down	0.00217463	-1.07975	-0.556881	-2.66261
MA0717.1	RAX2	0.01	55	0.8	9828	1.5	Down	286391	0.000443	70	27	6579	3775	Down	0.00217463	-1.07975	-0.556881	-2.66261
MA1518.1	LHX1	0.03	55	0.8	9828	1.5	Down	286391	0.000443	70	27	6579	3775	Down	0.00217463	-1.07975	-0.556881	-2.66261
MA0880.1	Dlx3	0.02	55	0.8	9828	1.5	Down	286391	0.000443	70	27	6579	3775	Down	0.00217463	-1.07975	-0.556881	-2.66261
MA0894.1	HESX1	0.02	54	0.8	9761	1.5	Down	286572	0.000424	70	27	6579	3773	Down	0.00218052	-1.08013	-0.556117	-2.66144
MA0644.1	ESX1	0.02	55	0.8	9810	1.5	Down	286270	0.000455	70	27	6579	3773	Down	0.00218052	-1.08013	-0.556117	-2.66144
MA0642.1	EN2	0.05	55	0.8	9810	1.5	Down	286270	0.000455	70	27	6579	3773	Down	0.00218052	-1.08013	-0.556117	-2.66144
MA0068.2	PAX4	0.06	62	0.9	9663	1.5	Down	281368	0.00137965	70	27	6579	3768	Down	0.00219775	-1.08109	-0.554204	-2.65802
MA1481.1	DRGX	0.02	51	0.7	8604	1.3	Down	279944	0.00187234	70	23	6579	3388	Down	0.00241973	-1.27115	-0.627631	-2.61623
MA0750.2	ZBTB7A	0.08	20	0.3	3394	0.5	Down	269070	0.0151393	70	14	6579	2456	Down	0.00261182	-1.85147	-0.860197	-2.58306
MA1471.1	BARX2	0.13	125	1.8	17239	2.6	Down	284207	0.000734	70	47	6579	5383	Down	0.0029561	-0.429565	-0.280262	-2.52928
MA1128.1	FOSL1::JUN	0.12	34	0.5	5346	0.8	Down	270634	0.0115054	70	17	6579	2762	Down	0.00317155	-1.63114	-0.758265	-2.49873
MA0835.2	BATF3	0.14	39	0.6	6146	0.9	Down	276953	0.00347222	70	28	6579	3790	Down	0.00343332	-1.05113	-0.511072	-2.46429
MA0520.1	Stat6	0.14	34	0.5	5847	0.9	Down	266724	0.0224788	70	13	6579	2293	Down	0.00356476	-1.95255	-0.864237	-2.44797
MA1134.1	FOS::JUNB	0.14	57	0.8	8016	1.2	Down	267098	0.0211336	70	24	6579	3430	Down	0.00362422	-1.2322	-0.585282	-2.44078
MA0748.2	YY2	0.07	9	0.1	2092	0.3	Down	265300	0.0283044	70	8	6579	1744	Down	0.00375922	-2.48363	-1.13692	-2.4249
MA0475.2	FLI1	0.14	38	0.5	5495	0.8	Down	271726	0.00944948	70	23	6579	3302	Down	0.00387335	-1.28969	-0.590543	-2.41191
MA0888.1	EVX2	0.01	32	0.5	4933	0.7	Down	263388	0.0381391	70	11	6579	2051	Down	0.00414451	-2.14864	-0.934691	-2.38253
MA0492.1	JUND(var.2)	0.15	61	0.9	8203	1.2	Down	267482	0.0198226	70	31	6579	4052	Down	0.00422672	-0.930719	-0.463106	-2.374
MA0099.3	FOS::JUN	0.15	103	1.5	14546	2.2	Down	282222	0.00114449	70	45	6579	5216	Down	0.00438279	-0.483326	-0.296861	-2.35825
MA1483.1	ELF2	0.12	11	0.2	2015	0.3	Down	262466	0.0438374	70	7	6579	1597	Down	0.00449516	-2.63741	-1.1905	-2.34725
MA0874.1	Arx	0.13	35	0.5	5368	0.8	Down	264224	0.0335293	70	12	6579	2146	Down	0.00467552	-2.05584	-0.879703	-2.33017
MA0895.1	HMBOX1	0.09	24	0.3	4151	0.6	Down	272648	0.00797722	70	18	6579	2814	Down	0.00483342	-1.5776	-0.704999	-2.31575
MA0789.1	POU3F4	0.15	32	0.5	4434	0.7	Down	266955	0.0216376	70	18	6579	2781	Down	0.00497358	-1.58611	-0.687983	-2.30333
MA0876.1	BSX	0.01	22	0.3	4688	0.7	Down	280202	0.00177251	70	21	6579	3107	Down	0.00525636	-1.39776	-0.631063	-2.27931
MA0601.1	Arid3b	0.03	22	0.3	3972	0.6	Down	264317	0.0330447	70	11	6579	2012	Down	0.00589279	-2.16249	-0.907	-2.22968
MA0693.2	VDR	0.04	59	0.8	6710	1	Down	257014	0.0940526	70	32	6579	4083	Down	0.00626419	-0.902678	-0.429012	-2.20314
MA1480.1	DPRX	0.15	246	3.5	27686	4.2	Down	267321	0.0203636	70	61	6579	6264	Down	0.00652623	-0.133908	-0.126258	-2.18534
MA0719.1	RHOXF1	0.05	211	3	24761	3.8	Down	273976	0.00621548	70	61	6579	6262	Down	0.00678807	-0.134138	-0.125798	-2.16825
MA0766.2	GATA5	0.08	141	2	14980	2.3	Down	254026	0.136929	70	50	6579	5525	Down	0.00813963	-0.366606	-0.229467	-2.0894
MA0036.3	GATA2	0.14	141	2	14970	2.3	Down	253915	0.138764	70	50	6579	5524	Down	0.00818387	-0.366737	-0.229206	-2.08704
MA1142.1	FOSL1::JUND	0.12	140	2	18115	2.8	Down	277383	0.00318364	70	52	6579	5650	Down	0.00938892	-0.322453	-0.205706	-2.02738
MA1497.1	HOXA6	0.05	71	1	9909	1.5	Down	278026	0.00279301	70	30	6579	3869	Down	0.0098911	-0.987322	-0.442983	-2.00476
MA0641.1	ELF4	0.12	4	0.1	1166	0.2	Down	254653	0.126859	70	3	6579	986	Down	0.0100861	-3.53489	-1.59461	-1.99628
MA0506.1	NRF1	0.07	4	0.1	1447	0.2	Down	255122	0.119724	70	3	6579	991	Down	0.0101866	-3.53124	-1.6019	-1.99197
MA0136.2	ELF5	0.05	21	0.3	3847	0.6	Down	271871	0.00920367	70	19	6579	2803	Down	0.0102572	-1.54245	-0.6234	-1.98897
MA0018.4	CREB1	0.11	32	0.5	4260	0.6	Down	262965	0.040667	70	20	6579	2914	Down	0.0105334	-1.47836	-0.60727	-1.97743
MA0594.2	HOXA9	0.13	267	3.8	31354	4.8	Down	273836	0.00638422	70	65	6579	6451	Down	0.0127254	-0.0672358	-0.077785	-1.89533
MA0674.1	NKX6-1	0.06	79	1.1	11454	1.7	Down	274892	0.00521462	70	33	6579	4080	Down	0.0130535	-0.881347	-0.38423	-1.88427
MA0108.2	TBP	0.09	102	1.5	11706	1.8	Down	260712	0.0566659	70	33	6579	4076	Down	0.0131624	-0.882055	-0.382815	-1.88066
MA0618.1	LBX1	0.11	90	1.3	12548	1.9	Down	276852	0.00354336	70	38	6579	4528	Down	0.0131813	-0.705855	-0.33382	-1.88004
MA0806.1	TBX4	0.11	105	1.5	11674	1.8	Down	258722	0.0748615	70	48	6579	5335	Down	0.0132654	-0.420996	-0.237284	-1.87728
MA0488.1	JUN	0.09	4	0.1	1257	0.2	Down	254636	0.127124	70	4	6579	1063	Down	0.0135849	-3.29939	-1.34047	-1.86694
MA0610.1	DMRT3	0.09	79	1.1	10128	1.5	Down	269790	0.0133549	70	42	6579	4831	Down	0.0143489	-0.587834	-0.284654	-1.84318
MA0875.1	BARX1	0.01	19	0.3	3992	0.6	Down	272555	0.00811587	70	19	6579	2750	Down	0.0143951	-1.55622	-0.595865	-1.84178
MA0787.1	POU3F2	0.14	14	0.2	2307	0.4	Down	258666	0.0754357	70	10	6579	1791	Down	0.0144773	-2.31202	-0.870424	-1.83931
MA0675.1	NKX6-2	0.06	318	4.5	41029	6.2	Down	279764	0.00194523	70	61	6579	6203	Down	0.0188373	-0.140966	-0.112141	-1.72498
MA0095.2	YY1	0.09	23	0.3	3445	0.5	Down	262520	0.0434816	70	18	6579	2625	Down	0.0190122	-1.62774	-0.604712	-1.72097
MA0785.1	POU2F1	0.15	64	0.9	7536	1.1	Down	262124	0.046123	70	31	6579	3869	Down	0.0197651	-0.964051	-0.396441	-1.7041
MA1141.1	FOS::JUND	0.15	59	0.8	8743	1.3	Down	268538	0.0165874	70	30	6579	3736	Down	0.0212006	-1.01255	-0.392524	-1.67365
MA0645.1	ETV6	0.05	8	0.1	1892	0.3	Down	258233	0.0799972	70	8	6579	1516	Down	0.0213667	-2.58466	-0.934856	-1.67026
MA0476.1	FOS	0.13	59	0.8	7914	1.2	Down	259966	0.0629969	70	26	6579	3360	Down	0.0222458	-1.19047	-0.442329	-1.65275
MA0462.2	BATF::JUN	0.15	74	1.1	10245	1.6	Down	268038	0.0180578	70	35	6579	4195	Down	0.0238155	-0.81947	-0.340669	-1.62314
MA1634.1	BATF	0.15	74	1.1	10245	1.6	Down	268038	0.0180578	70	35	6579	4195	Down	0.0238155	-0.81947	-0.340669	-1.62314
MA0684.2	RUNX3	0.11	207	3	22053	3.4	Down	255406	0.115547	70	62	6579	6251	Down	0.0240227	-0.123771	-0.0999915	-1.61938
MA1475.1	CREB3L4(var.2)	0.15	14	0.2	3075	0.5	Down	255094	0.120134	70	7	6579	1356	Down	0.0255687	-2.75537	-0.954572	-1.59229
MA1632.1	ATF2	0.05	1	0	608	0.1	Down	246526	0.308718	70	1	6579	558	Down	0.0283966	-4.55647	-1.99624	-1.54673
MA0468.1	DUX4	0.15	29	0.4	4253	0.6	Down	262507	0.0435663	70	21	6579	2839	Down	0.0287851	-1.46281	-0.500946	-1.54083
MA0504.1	NR2C2	0.14	1	0	627	0.1	Down	247020	0.294282	70	1	6579	572	Down	0.0289626	-4.53861	-2.03196	-1.53816
MA0914.1	ISL2	0.14	299	4.3	32354	4.9	Down	255670	0.111775	70	64	6579	6362	Down	0.0293078	-0.0883541	-0.0799399	-1.53302
MA1153.1	Smad4	0.01	3	0	956	0.1	Down	249884	0.219404	70	3	6579	839	Down	0.0295365	-3.65129	-1.36182	-1.52964
MA0786.1	POU3F1	0.13	52	0.7	6721	1	Down	261606	0.0497774	70	29	6579	3593	Down	0.0299061	-1.06475	-0.38432	-1.52424
MA0827.1	OLIG3	0.15	34	0.5	4705	0.7	Down	257769	0.0851316	70	15	6579	2230	Down	0.0303154	-1.87298	-0.624744	-1.51834
MA1145.1	FOSL2::JUND(var.2)	0.15	39	0.6	4848	0.7	Down	258370	0.0785303	70	25	6579	3207	Down	0.0308222	-1.25183	-0.430597	-1.51114
MA1115.1	POU5F1	0.11	137	2	14241	2.2	Down	250156	0.213092	70	49	6579	5322	Down	0.0312459	-0.408034	-0.204321	-1.50521
MA0526.3	USF2	0.14	70	1	8072	1.2	Down	252784	0.158654	70	37	6579	4300	Down	0.0320875	-0.762103	-0.297259	-1.49366
MA0802.1	TBR1	0.05	0	0	386	0.1	Down	243425	0.410069	70	0	6579	376	Down	0.0330047	-5.6334	-3.0123	-1.48142
MA1499.1	HOXB4	0.08	151	2.2	19434	3	Down	271620	0.00963525	70	48	6579	5237	Down	0.0356455	-0.434369	-0.210539	-1.448
MA1500.1	HOXB6	0.04	69	1	10258	1.6	Down	275220	0.00489198	70	35	6579	4103	Down	0.035683	-0.835464	-0.308681	-1.44754
MA0668.1	NEUROD2	0.15	51	0.7	5785	0.9	Down	253754	0.14148	70	19	6579	2617	Down	0.0362213	-1.59197	-0.524361	-1.44104
MA0478.1	FOSL2	0.15	48	0.7	6727	1	Down	258119	0.0812348	70	21	6579	2813	Down	0.0382134	-1.46945	-0.487675	-1.41778
MA0135.1	Lhx3	0.09	6	0.1	1267	0.2	Down	248300	0.258941	70	3	6579	799	Down	0.0417918	-3.6865	-1.29139	-1.37891
MA0671.1	NFIX	0.05	384	5.5	35817	5.4	Up	238940	0.587112	70	68	6579	6549	Down	0.044239	-0.0240562	-0.0349261	-1.35419
MA0845.1	FOXB1	0.07	2	0	756	0.1	Down	247593	0.278066	70	2	6579	681	Down	0.0444271	-4.04441	-1.54643	-1.35235
MA0765.2	ETV5	0.05	9	0.1	1888	0.3	Down	254654	0.126843	70	9	6579	1504	Down	0.0453985	-2.51016	-0.76293	-1.34296
MA0491.2	JUND	0.13	30	0.4	4535	0.7	Down	255096	0.120104	70	13	6579	1937	Down	0.0479428	-2.07422	-0.620882	-1.31928
MA1563.1	SOX18	0	0	0	338	0.1	Down	241780	0.471033	70	0	6579	329	Down	0.0495945	-5.72959	-2.81992	-1.30457
MA1150.1	RORB	0.13	67	1	8143	1.2	Down	261786	0.0484868	70	41	6579	4589	Down	0.0496841	-0.642076	-0.244871	-1.30378
MA0884.1	DUXA	0.01	2	0	34	0	Up	235722	0.73266	70	2	6579	32	Up	0.0493722	-6.23951	2.84377	1.30652
MA1652.1	ZKSCAN5	0.15	166	2.4	12932	2	Up	265664	0.0266991	70	63	6579	5303	Up	0.0476205	-0.23095	0.160167	1.32221
MA0738.1	HIC2	0.03	221	3.2	17346	2.6	Up	266577	0.0230257	70	68	6579	5927	Up	0.0435878	-0.0960367	0.109035	1.36063
MA0637.1	CENPB	0.13	13	0.2	677	0.1	Up	247544	0.279413	70	12	6579	637	Up	0.0431212	-2.93159	0.871786	1.36531
MA0747.1	SP8	0.14	334	4.8	24451	3.7	Up	278818	0.00237165	70	67	6579	5750	Up	0.0428604	-0.128513	0.131555	1.36794
MA0632.2	TCFL5	0.11	250	3.6	17495	2.7	Up	267616	0.0193832	70	54	6579	4288	Up	0.0426739	-0.494436	0.246138	1.36984
MA0820.1	FIGLA	0.1	266	3.8	24234	3.7	Up	246876	0.298422	70	69	6579	6063	Up	0.0417041	-0.0692187	0.0972169	1.37982
MA0863.1	MTF1	0.07	1	0	3	0	Up	233450	0.841998	70	1	6579	3	Up	0.0414604	-8.2155	5.32182	1.38237
MA0062.3	GABPA	0	1	0	3	0	Up	233450	0.841998	70	1	6579	3	Up	0.0414604	-8.2155	5.32182	1.38237
MA0870.1	Sox1	0.03	1	0	3	0	Up	233450	0.841998	70	1	6579	3	Up	0.0414604	-8.2155	5.32182	1.38237
MA0756.1	ONECUT2	0.01	1	0	3	0	Up	233450	0.841998	70	1	6579	3	Up	0.0414604	-8.2155	5.32182	1.38237
MA0813.1	TFAP2B(var.3)	0.1	88	1.3	5747	0.9	Up	267061	0.0212617	70	40	6579	2931	Up	0.0396994	-0.98302	0.366638	1.40122
MA1513.1	KLF15	0.02	132	1.9	10193	1.5	Up	261697	0.0491214	70	49	6579	3787	Up	0.0386418	-0.653463	0.286537	1.41294
MA0814.2	TFAP2C(var.2)	0.13	94	1.3	8408	1.3	Up	246690	0.30388	70	56	6579	4495	Up	0.0383302	-0.434434	0.230124	1.41646
MA1585.1	ZKSCAN1	0.01	4	0.1	118	0	Up	239359	0.569184	70	4	6579	116	Up	0.0371641	-4.8946	1.84995	1.42988
MA0758.1	E2F7	0.12	2	0	27	0	Up	235899	0.724336	70	2	6579	27	Up	0.0369466	-6.36001	3.08478	1.43243
MA1472.1	BHLHA15(var.2)	0.01	23	0.3	1004	0.2	Up	249146	0.237238	70	12	6579	607	Up	0.0352636	-2.96636	0.941326	1.45267
MA0048.2	NHLH1	0.15	214	3.1	18275	2.8	Up	250795	0.198754	70	63	6579	5247	Up	0.034922	-0.238607	0.175481	1.4569
MA0781.1	PAX9	0.15	2	0	26	0	Up	235934	0.722694	70	2	6579	26	Up	0.03463	-6.38673	3.13822	1.46055
MA0516.2	SP2	0.15	45	0.6	3732	0.6	Up	256088	0.106001	70	34	6579	2375	Up	0.0337796	-1.25039	0.43872	1.47135
MA1648.1	TCF12(var.2)	0.11	95	1.4	7402	1.1	Up	258771	0.0743621	70	53	6579	4156	Up	0.0335748	-0.530347	0.264524	1.47399
MA0051.1	IRF2	0.04	2	0	26	0	Up	235968	0.7211	70	2	6579	25	Up	0.032373	-6.41448	3.19371	1.48982
MA1155.1	ZSCAN4	0.02	1	0	2	0	Up	233484	0.840284	70	1	6579	2	Up	0.031257	-8.45821	5.80725	1.50505
MA0751.1	ZIC4	0.01	1	0	2	0	Up	233484	0.840284	70	1	6579	2	Up	0.031257	-8.45821	5.80725	1.50505
MA0746.2	SP3	0.12	154	2.2	11733	1.8	Up	262184	0.045711	70	55	6579	4356	Up	0.0304339	-0.469972	0.249673	1.51664
MA0002.2	RUNX1	0.02	14	0.2	718	0.1	Up	249664	0.224641	70	13	6579	668	Up	0.0282794	-2.84182	0.914315	1.54853
MA0733.1	EGR4	0.15	133	1.9	8774	1.3	Up	270841	0.0110878	70	50	6579	3808	Up	0.027711	-0.635047	0.307415	1.55735
MA0155.1	INSM1	0.15	238	3.4	17960	2.7	Up	268610	0.0163831	70	66	6579	5599	Up	0.0273793	-0.158474	0.148411	1.56258
MA0745.2	SNAI2	0.15	162	2.3	14613	2.2	Up	240756	0.511373	70	66	6579	5595	Up	0.0273429	-0.15899	0.149442	1.56316
MA0483.1	Gfi1b	0.14	169	2.4	15174	2.3	Up	240206	0.533742	70	66	6579	5590	Up	0.0273404	-0.159635	0.150732	1.56319
MA1529.1	NHLH2	0.15	21	0.3	1401	0.2	Up	251338	0.187136	70	17	6579	949	Up	0.0260247	-2.4015	0.78247	1.58461
MA0872.1	TFAP2A(var.3)	0.13	154	2.2	10712	1.6	Up	272390	0.00836718	70	53	6579	4132	Up	0.0253863	-0.534524	0.272879	1.5954
MA0107.1	RELA	0.04	15	0.2	684	0.1	Up	250652	0.201889	70	13	6579	652	Up	0.0252316	-2.8593	0.949264	1.59805
MA0815.1	TFAP2C(var.3)	0.14	151	2.2	11249	1.7	Up	263248	0.0389586	70	53	6579	4104	Up	0.0248532	-0.539428	0.282687	1.60462
MA1548.1	PLAGL2	0.11	238	3.4	15537	2.4	Up	276202	0.00403347	70	58	6579	4649	Up	0.0246109	-0.385045	0.231716	1.60887
MA0599.1	KLF5	0.02	193	2.8	13935	2.1	Up	277346	0.0032079	70	58	6579	4623	Up	0.0244119	-0.38909	0.239806	1.6124
MA1564.1	SP9	0.06	68	1	5214	0.8	Up	260454	0.0587984	70	42	6579	3039	Up	0.0222373	-0.922152	0.383984	1.65292
MA0741.1	KLF16	0.1	207	3	14517	2.2	Up	275053	0.00505391	70	59	6579	4725	Up	0.0222333	-0.361122	0.232777	1.653
MA1620.1	Ptf1a(var.3)	0.04	63	0.9	5186	0.8	Up	255296	0.117141	70	46	6579	3405	Up	0.0220601	-0.775252	0.349719	1.65639
MA1467.1	ATOH1(var.2)	0	2	0	20	0	Up	236144	0.712869	70	2	6579	20	Up	0.0220342	-6.57192	3.50859	1.6569
MA1621.1	Rbpjl	0.03	63	0.9	5178	0.8	Up	255396	0.115692	70	46	6579	3403	Up	0.0220131	-0.775676	0.350566	1.65732
MA0104.4	MYCN	0.11	46	0.7	2994	0.5	Up	256403	0.101808	70	22	6579	1281	Up	0.0217839	-2.00392	0.712446	1.66186
MA0040.1	Foxq1	0.02	6	0.1	206	0	Up	242952	0.4271	70	6	6579	201	Up	0.0212459	-4.23412	1.59001	1.67273
MA0473.3	ELF1	0	1	0	1	0	Up	233520	0.838572	70	1	6579	1	Up	0.0209465	-8.82669	6.54421	1.67889
MA0493.1	Klf1	0.13	285	4.1	20402	3.1	Up	283829	0.0008	70	68	6579	5843	Up	0.0209332	-0.106332	0.129626	1.67917
MA1619.1	Ptf1a(var.2)	0.01	16	0.2	522	0.1	Up	244442	0.374846	70	7	6579	256	Up	0.020035	-3.9568	1.44829	1.69821
MA1641.1	MYF5	0.01	16	0.2	522	0.1	Up	244442	0.374846	70	7	6579	256	Up	0.020035	-3.9568	1.44829	1.69821
MA0819.1	CLOCK	0.07	25	0.4	1674	0.3	Up	251322	0.187461	70	16	6579	845	Up	0.0190433	-2.52763	0.864944	1.72026
MA0667.1	MYF6	0.07	6	0.1	163	0	Up	241827	0.469224	70	5	6579	140	Up	0.0179131	-4.61473	1.86922	1.74683
MA0499.2	MYOD1	0.01	5	0.1	140	0	Up	241880	0.467189	70	5	6579	138	Up	0.0169649	-4.62507	1.8899	1.77045
MA1117.1	RELB	0.12	152	2.2	11734	1.8	Up	266214	0.0244308	70	64	6579	5281	Up	0.0153993	-0.222677	0.188706	1.8125
MA0059.1	MAX::MYC	0.05	11	0.2	476	0.1	Up	247057	0.293202	70	9	6579	363	Up	0.0153651	-3.53479	1.28633	1.81346
MA1558.1	SNAI1	0.03	134	1.9	12245	1.9	Up	242888	0.429454	70	64	6579	5253	Up	0.0153086	-0.226512	0.196375	1.81507
MA0696.1	ZIC1	0.14	16	0.2	912	0.1	Up	254148	0.134916	70	16	6579	799	Up	0.0151625	-2.56798	0.945651	1.81923
MA0735.1	GLIS1	0.14	3	0	47	0	Up	238522	0.605254	70	3	6579	46	Up	0.0145723	-5.7384	2.81241	1.83647
MA1511.1	KLF10	0.13	250	3.6	19159	2.9	Up	269620	0.0137592	70	67	6579	5653	Up	0.0143778	-0.140785	0.156098	1.84231
MA0057.1	MZF1(var.2)	0.04	98	1.4	6551	1	Up	275891	0.0042897	70	51	6579	3826	Up	0.0143641	-0.617502	0.328902	1.84272
MA0471.2	E2F6	0.1	97	1.4	6772	1	Up	271463	0.00991283	70	51	6579	3818	Up	0.0143093	-0.619011	0.331921	1.84438
MA0119.1	NFIC::TLX1	0.13	17	0.2	699	0.1	Up	251296	0.188006	70	12	6579	539	Up	0.0138401	-3.05199	1.11259	1.85886
MA0739.1	Hic1	0.05	83	1.2	6094	0.9	Up	266706	0.0225417	70	52	6579	3916	Up	0.0137883	-0.586859	0.323107	1.86049
MA0050.2	IRF1	0.06	6	0.1	197	0	Up	243628	0.402886	70	6	6579	181	Up	0.0134892	-4.30952	1.74082	1.87001
MA0154.4	EBF1	0.1	21	0.3	1382	0.2	Up	255003	0.121498	70	19	6579	1029	Up	0.0128175	-2.26509	0.821885	1.8922
MA0811.1	TFAP2B	0.04	21	0.3	1193	0.2	Up	254892	0.123187	70	17	6579	877	Up	0.0125568	-2.45839	0.896239	1.90112
MA0754.1	CUX1	0.01	3	0	46	0	Up	238626	0.600738	70	3	6579	43	Up	0.0122779	-5.78651	2.90862	1.91087
MA0105.4	NFKB1	0.13	10	0.1	483	0.1	Up	248455	0.254857	70	10	6579	412	Up	0.0122554	-3.37137	1.24828	1.91167
MA1629.1	Zic2	0.15	87	1.2	7705	1.2	Up	254445	0.130131	70	55	6579	4211	Up	0.0117842	-0.49439	0.298508	1.9287
MA1584.1	ZIC5	0.02	1	0	0	0	Up	233554	0.83686	70	1	6579	0	Up	0.0105279	-9.61918	8.12917	1.97766
MA1123.2	TWIST1	0.15	114	1.6	9251	1.4	Up	264556	0.0318306	70	60	6579	4750	Up	0.010402	-0.345293	0.24921	1.98288
MA1562.1	SOX14	0.07	16	0.2	861	0.1	Up	254881	0.123346	70	16	6579	784	Up	0.00902752	-2.58164	0.972975	2.04443
MA0162.4	EGR1	0.1	148	2.1	9749	1.5	Up	281334	0.00138972	70	54	6579	4052	Up	0.00891847	-0.535266	0.327799	2.04971
MA0101.1	REL	0.01	8	0.1	217	0	Up	245898	0.327791	70	7	6579	214	Up	0.00825876	-4.08579	1.70627	2.08308
MA0041.1	Foxd3	0.05	26	0.4	1256	0.2	Up	256490	0.10068	70	16	6579	765	Up	0.00772793	-2.59933	1.00835	2.11194
MA1599.1	ZNF682	0.15	60	0.9	3945	0.6	Up	271222	0.0103552	70	41	6579	2791	Up	0.00737962	-1.00072	0.472425	2.13197
MA1528.1	NFIX(var.2)	0.15	62	0.9	4295	0.7	Up	267484	0.0198176	70	41	6579	2787	Up	0.0073107	-1.00176	0.474494	2.13604
MA1522.1	MAZ	0.14	285	4.1	18359	2.8	Up	306474	1.84e-06	70	67	6579	5548	Up	0.00696256	-0.154308	0.183144	2.15723
MA0832.1	Tcf21	0.12	13	0.2	405	0.1	Up	246060	0.322803	70	7	6579	204	Up	0.00645831	-4.12023	1.77514	2.18988
MA0736.1	GLIS2	0.11	18	0.3	857	0.1	Up	257203	0.091752	70	16	6579	732	Up	0.0062691	-2.63112	1.07192	2.2028
MA1517.1	KLF6	0.09	122	1.7	9283	1.4	Up	273753	0.00648486	70	60	6579	4656	Up	0.00514193	-0.35971	0.278044	2.28887
MA0665.1	MSC	0.05	5	0.1	83	0	Up	241242	0.492005	70	4	6579	62	Up	0.00496972	-5.3438	2.74835	2.30367
MA1643.1	NFIB	0.11	7	0.1	201	0	Up	244863	0.36083	70	6	6579	144	Up	0.00476797	-4.47397	2.06972	2.32167
MA1627.1	Wt1	0.12	131	1.9	8224	1.3	Up	284570	0.000676	70	54	6579	3958	Up	0.00437447	-0.552196	0.361657	2.35907
MA1653.1	ZNF148	0.11	152	2.2	9270	1.4	Up	286984	0.000385	70	55	6579	4068	Up	0.0041039	-0.519308	0.348345	2.3868
MA1569.1	TFAP2E	0.06	221	3.2	18528	2.8	Up	255650	0.112064	70	61	6579	4722	Up	0.00310332	-0.337732	0.28139	2.50817
MA0740.1	KLF14	0.14	106	1.5	8399	1.3	Up	264152	0.033904	70	55	6579	4016	Up	0.00281201	-0.528587	0.366904	2.55098
MA0513.1	SMAD2::SMAD3::SMAD4	0.03	5	0.1	87	0	Up	243668	0.401497	70	5	6579	87	Up	0.00271035	-4.95634	2.55243	2.56697
MA1102.2	CTCFL	0.14	139	2	10205	1.6	Up	272920	0.0075838	70	60	6579	4549	Up	0.00243788	-0.376479	0.311582	2.61299
MA1578.1	VEZF1	0.01	103	1.5	5627	0.9	Up	278398	0.00258711	70	41	6579	2640	Up	0.00209326	-1.04084	0.552655	2.67918
MA0812.1	TFAP2B(var.2)	0.14	314	4.5	27092	4.1	Up	254770	0.125055	70	68	6579	5566	Up	0.00129684	-0.141363	0.199688	2.88711
MA0528.2	ZNF263	0.01	54	0.8	2968	0.5	Up	278307	0.00263609	70	36	6579	2144	Up	0.00125375	-1.28353	0.66761	2.90179
MA1527.1	NFIC(var.2)	0.12	19	0.3	737	0.1	Up	256714	0.0977929	70	13	6579	456	Up	0.00104403	-3.11698	1.46463	2.98129
MA1637.1	EBF3	0.09	49	0.7	3101	0.5	Up	273132	0.00729001	70	36	6579	2060	Up	0.000643	-1.31236	0.725257	3.19148
MA1604.1	Ebf2	0.14	65	0.9	4358	0.7	Up	278284	0.0026486	70	45	6579	2706	Up	0.000125	-0.956653	0.649793	3.90286
MA0778.1	NFKB2	0.15	87	1.2	4318	0.7	Up	297588	2.51e-05	70	42	6579	1957	Up	2.35e-07	-1.23956	1.01881	6.62954

## Sheet: ME140
Transcription Factor ID	Transcription Factor Name	Deficit	No. Search Sites	Mean Sites Per Search Gene	No. Background Sites	Mean Sites Per Background Gene	Site Representation	Mann-Whitney U	Site P-Value	Total No. Search Genes	No. Transcription Factor Search Genes	Total No. Background Genes	No. Transcription Factor Background Genes	Gene Representation	Gene P-Value	Average Log2 Proportion Bound	Log2 Enrichment	Significance Score
MA1497.1	HOXA6	0.04	60	1.7	5797	0.9	Up	157292	0.000157	35	28	6561	3118	Up	0.000121	-0.695015	0.756316	3.91856
MA1525.1	NFATC4	0.04	89	2.5	10077	1.5	Up	151568	0.00107222	35	34	6561	4957	Up	0.00116531	-0.222818	0.36319	2.93356
MA0040.1	Foxq1	0.14	70	2	8471	1.3	Up	150440	0.00152219	35	31	6561	4299	Up	0.00362209	-0.391162	0.43739	2.44104
MA0503.1	Nkx2-5(var.2)	0.13	92	2.6	24534	3.7	Down	149560	0.00198718	35	31	6561	6390	Down	0.0131988	-0.105282	-0.13437	-1.87947
MA0674.1	NKX6-1	0.06	94	2.7	11408	1.7	Up	148134	0.00302461	35	30	6561	4064	Up	0.00279753	-0.454979	0.471938	2.55322
MA0903.1	HOXB3	0.02	92	2.6	11787	1.8	Up	148060	0.00309045	35	31	6561	4297	Up	0.00362114	-0.391498	0.438061	2.44115
MA0888.1	EVX2	0.03	136	3.9	17556	2.7	Up	147994	0.00314942	35	34	6561	5139	Up	0.00332566	-0.19681	0.311175	2.47812
MA0902.2	HOXB2	0.06	110	3.1	14759	2.2	Up	147770	0.00335937	35	33	6561	4813	Up	0.00327383	-0.265299	0.363281	2.48494
MA0892.1	GSX1	0.04	109	3.1	14551	2.2	Up	147554	0.00357231	35	33	6561	4773	Up	0.00205642	-0.271318	0.37532	2.68689
MA0625.1	NFATC3	0.01	29	0.8	2361	0.4	Up	147531	0.00359632	35	20	6561	1903	Up	0.000575	-1.28878	0.993176	3.24001
MA1499.1	HOXB4	0.01	32	0.9	3408	0.5	Up	147486	0.00364218	35	23	6561	2460	Up	0.00124083	-1.00512	0.819916	2.90629
MA0132.2	PDX1	0.04	109	3.1	14573	2.2	Up	147446	0.0036849	35	33	6561	4774	Up	0.00206046	-0.271167	0.375018	2.68604
MA1505.1	HOXC8	0.08	176	5	23330	3.6	Up	147224	0.00392423	35	33	6561	4774	Up	0.00206046	-0.271167	0.375018	2.68604
MA0618.1	LBX1	0.15	177	5.1	24178	3.7	Up	146851	0.0043577	35	35	6561	5768	Up	0.0177094	-0.0929147	0.185829	1.7518
MA0722.1	VAX1	0.08	71	2	8693	1.3	Up	146654	0.00460409	35	28	6561	3424	Up	0.00100185	-0.627495	0.621275	2.9992
MA0624.1	NFATC1	0.02	110	3.1	14226	2.2	Up	146542	0.00475039	35	35	6561	5665	Up	0.0110441	-0.105911	0.211822	1.95687
MA0661.1	MEOX1	0.11	111	3.2	14611	2.2	Up	146530	0.00476624	35	32	6561	4832	Up	0.0188835	-0.284318	0.313877	1.72392
MA0904.2	HOXB5	0.09	118	3.4	14835	2.3	Up	146422	0.00491039	35	29	6561	3970	Up	0.00825248	-0.495905	0.457601	2.08342
MA0887.1	EVX1	0.03	129	3.7	17066	2.6	Up	146162	0.00527619	35	34	6561	5091	Up	0.00334657	-0.203579	0.324712	2.4754
MA0158.2	HOXA5	0.08	102	2.9	13598	2.1	Up	146095	0.00537343	35	32	6561	4678	Up	0.0075418	-0.307679	0.3606	2.12252
MA0900.2	HOXA2	0.05	83	2.4	10596	1.6	Up	145998	0.00551817	35	29	6561	3970	Up	0.00825248	-0.495905	0.457601	2.08342
MA1495.1	HOXA1	0.06	83	2.4	10596	1.6	Up	145998	0.00551817	35	29	6561	3970	Up	0.00825248	-0.495905	0.457601	2.08342
MA1507.1	HOXD4	0.02	83	2.4	10596	1.6	Up	145998	0.00551817	35	29	6561	3970	Up	0.00825248	-0.495905	0.457601	2.08342
MA1496.1	HOXA4	0.06	83	2.4	10596	1.6	Up	145998	0.00551817	35	29	6561	3970	Up	0.00825248	-0.495905	0.457601	2.08342
MA0146.2	Zfx	0.15	171	4.9	43964	6.7	Down	145434	0.00643083	35	32	6561	6438	Down	0.0285608	-0.0773402	-0.100078	-1.54423
MA1504.1	HOXC4	0.06	89	2.5	11384	1.7	Up	145420	0.00645514	35	30	6561	4209	Up	0.00728586	-0.429693	0.421367	2.13752
MA1606.1	Foxf1	0.03	40	1.1	4703	0.7	Up	144816	0.00758799	35	26	6561	3120	Up	0.00188127	-0.747038	0.650422	2.72555
MA1549.1	POU6F1(var.2)	0.14	59	1.7	7479	1.1	Up	144648	0.00793061	35	29	6561	3866	Up	0.00323936	-0.515051	0.495893	2.48954
MA0593.1	FOXP2	0.1	50	1.4	6340	1	Up	144538	0.00816594	35	28	6561	3739	Up	0.00575289	-0.564019	0.494323	2.24011
MA0596.1	SREBF2	0.11	16	0.5	5686	0.9	Down	144333	0.00861591	35	12	6561	3715	Down	0.0097089	-1.16318	-0.685422	-2.01283
MA0704.1	Lhx4	0.08	90	2.6	11900	1.8	Up	144308	0.00867241	35	31	6561	4303	Up	0.00362538	-0.390491	0.436048	2.44065
MA0613.1	FOXG1	0.07	50	1.4	6056	0.9	Up	144308	0.00867241	35	27	6561	3646	Up	0.0102516	-0.60795	0.479126	1.98921
MA0148.4	FOXA1	0.13	38	1.1	4446	0.7	Up	143936	0.00955442	35	24	6561	2970	Up	0.00627726	-0.839179	0.608283	2.20223
MA0723.1	VAX2	0.06	67	1.9	8271	1.3	Up	143848	0.00977286	35	26	6561	3268	Up	0.00380281	-0.713612	0.58357	2.4199
MA0030.1	FOXF2	0.13	53	1.5	6651	1	Up	143778	0.00995209	35	28	6561	3847	Up	0.00966526	-0.543481	0.453247	2.01479
MA0002.2	RUNX1	0.09	53	1.5	13804	2.1	Down	143628	0.0103406	35	22	6561	5620	Down	0.000746	-0.440611	-0.434567	-3.12698
MA0675.1	NKX6-2	0.02	63	1.8	7549	1.2	Up	143607	0.0103977	35	27	6561	3267	Up	0.00114484	-0.687113	0.637451	2.94125
MA0785.1	POU2F1	0.14	44	1.3	5767	0.9	Up	143570	0.0104981	35	26	6561	3316	Up	0.00601	-0.703095	0.562537	2.22113
MA0852.2	FOXK1	0.12	54	1.5	6973	1.1	Up	143426	0.0108887	35	29	6561	3968	Up	0.00825559	-0.496268	0.458328	2.08325
MA1103.2	FOXK2	0.08	45	1.3	5782	0.9	Up	143292	0.0112679	35	27	6561	3533	Up	0.0060249	-0.630658	0.52454	2.22005
MA0793.1	POU6F2	0.15	150	4.3	20534	3.1	Up	143135	0.0117253	35	34	6561	5337	Up	0.0141393	-0.169542	0.256639	1.84957
MA1683.1	FOXA3	0.11	53	1.5	6733	1	Up	143090	0.0118609	35	28	6561	3877	Up	0.014595	-0.537878	0.442042	1.8358
MA0893.2	GSX2	0.04	71	2	9314	1.4	Up	143074	0.0119059	35	28	6561	3980	Up	0.0228507	-0.518967	0.404219	1.6411
MA0481.3	FOXP1	0.1	51	1.5	6620	1	Up	142992	0.0121577	35	28	6561	3840	Up	0.00955592	-0.544794	0.455874	2.01973
MA0031.1	FOXD1	0.09	53	1.5	6745	1	Up	142986	0.0121745	35	28	6561	3880	Up	0.0146035	-0.53732	0.440926	1.83554
MA0614.1	Foxj2	0.07	53	1.5	6745	1	Up	142986	0.0121745	35	28	6561	3880	Up	0.0146035	-0.53732	0.440926	1.83554
MA0849.1	FOXO6	0.1	53	1.5	6749	1	Up	142949	0.0122884	35	28	6561	3882	Up	0.0146107	-0.536948	0.440183	1.83533
MA0848.1	FOXO4	0.1	53	1.5	6749	1	Up	142949	0.0122884	35	28	6561	3882	Up	0.0146107	-0.536948	0.440183	1.83533
MA0033.2	FOXL1	0.05	53	1.5	6749	1	Up	142949	0.0122884	35	28	6561	3882	Up	0.0146107	-0.536948	0.440183	1.83533
MA0706.1	MEOX2	0.06	59	1.7	7128	1.1	Up	142250	0.0146266	35	23	6561	2823	Up	0.00937768	-0.90585	0.621383	2.0279
MA0602.1	Arid5a	0.14	165	4.7	21754	3.3	Up	142096	0.0151893	35	32	6561	4885	Up	0.0188794	-0.276449	0.29814	1.72401
MA0143.4	SOX2	0.03	27	0.8	2795	0.4	Up	141817	0.0162611	35	19	6561	2166	Up	0.01087	-1.2315	0.734315	1.96377
MA0747.1	SP8	0.11	38	1.1	11098	1.7	Down	141404	0.0179696	35	18	6561	4771	Down	0.00731589	-0.699938	-0.480711	-2.13573
MA1607.1	Foxl2	0.12	26	0.7	3072	0.5	Up	141089	0.0193764	35	21	6561	2284	Up	0.0036878	-1.12281	0.798665	2.43323
MA0684.2	RUNX3	0.07	43	1.2	10834	1.7	Down	140616	0.021667	35	21	6561	5176	Down	0.0112772	-0.532766	-0.381434	-1.9478
MA1107.2	KLF9	0.15	55	1.6	13303	2	Down	140593	0.0217868	35	17	6561	4535	Down	0.0155754	-0.776614	-0.4877	-1.80756
MA0695.1	ZBTB7C	0.07	9	0.3	4241	0.6	Down	140558	0.021969	35	8	6561	2838	Down	0.0160435	-1.63559	-0.853387	-1.7947
MA1479.1	DMRTC2	0.07	12	0.3	454	0.1	Up	140427	0.0226499	35	10	6561	429	Up	6.23e-05	-2.84536	2.17587	4.20548
MA0606.1	NFAT5	0.11	104	3	14102	2.1	Up	140384	0.0228782	35	35	6561	5539	Up	0.00416158	-0.122135	0.24427	2.38074
MA0910.2	HOXD8	0.04	55	1.6	7110	1.1	Up	140156	0.0241199	35	28	6561	3881	Up	0.0146069	-0.537134	0.440554	1.83544
MA0912.2	HOXD3	0.12	76	2.2	10135	1.5	Up	139972	0.0251723	35	28	6561	3966	Up	0.0227945	-0.521508	0.409302	1.64217
MA0610.1	DMRT3	0.11	94	2.7	14232	2.2	Up	139734	0.0265844	35	35	6561	5549	Up	0.00420911	-0.120834	0.241668	2.37581
MA0719.1	RHOXF1	0.1	274	7.8	61374	9.4	Down	139634	0.0271917	35	34	6561	6556	Down	0.0314299	-0.0211612	-0.0401229	-1.50266
MA0895.1	HMBOX1	0.13	96	2.7	14287	2.2	Up	139382	0.0287982	35	34	6561	5280	Up	0.00874257	-0.177287	0.272128	2.05836
MA1585.1	ZKSCAN1	0.05	15	0.4	1367	0.2	Up	138938	0.0318155	35	14	6561	1231	Up	0.00360606	-1.85269	1.12184	2.44297
MA1145.1	FOSL2::JUND(var.2)	0.15	15	0.4	4840	0.7	Down	138875	0.0322612	35	10	6561	3203	Down	0.0176313	-1.3959	-0.723053	-1.75372
MA0792.1	POU5F1B	0.11	35	1	4657	0.7	Up	138754	0.0331358	35	23	6561	2948	Up	0.0164578	-0.874601	0.558886	1.78363
MA1501.1	HOXB7	0.05	18	0.5	1670	0.3	Up	138202	0.037406	35	14	6561	1316	Up	0.00920373	-1.80454	1.02555	2.03604
MA0090.3	TEAD1	0.09	13	0.4	1173	0.2	Up	138130	0.0379961	35	13	6561	1068	Up	0.00244415	-2.00665	1.22358	2.61187
MA0042.2	FOXI1	0.09	38	1.1	5149	0.8	Up	138019	0.0389255	35	24	6561	3270	Up	0.0282242	-0.769776	0.469477	1.54938
MA1530.1	NKX6-3	0.02	16	0.5	1335	0.2	Up	137444	0.0440355	35	13	6561	1152	Up	0.00590354	-1.95206	1.1144	2.22889
MA0784.1	POU1F1	0.15	20	0.6	2394	0.4	Up	137266	0.0457264	35	17	6561	1845	Up	0.0128153	-1.42524	0.80955	1.89227
MA0632.2	TCFL5	0.11	111	3.2	17442	2.7	Up	137132	0.0470351	35	29	6561	4272	Up	0.0316124	-0.443025	0.351841	1.50014
MA0658.1	LHX6	0.12	59	1.7	7809	1.2	Up	136714	0.0513109	35	24	6561	3092	Up	0.0162396	-0.810145	0.550215	1.78943
MA0710.1	NOTO	0.08	98	2.8	15264	2.3	Up	136709	0.0513694	35	32	6561	4827	Up	0.0189545	-0.285064	0.31537	1.72229
MA1566.1	TBX3	0.1	325	9.3	73119	11.1	Down	136567	0.0528992	35	34	6561	6558	Down	0.0210614	-0.0209412	-0.0405629	-1.67651
MA0907.1	HOXC13	0.15	22	0.6	3003	0.5	Up	136014	0.0592303	35	20	6561	2362	Up	0.0126953	-1.13295	0.681516	1.89636
MA0707.1	MNX1	0.05	54	1.5	6891	1.1	Up	135970	0.0597595	35	21	6561	2673	Up	0.0246401	-1.00939	0.571814	1.60836
MA0050.2	IRF1	0.12	9	0.3	3497	0.5	Down	135801	0.0618224	35	6	6561	2376	Down	0.0207844	-1.95725	-0.98412	-1.68226
MA0052.4	MEF2A	0.14	74	2.1	11285	1.7	Up	135664	0.0635428	35	31	6561	4731	Up	0.0355078	-0.322098	0.299261	1.44968
MA0136.2	ELF5	0.03	11	0.3	963	0.1	Up	135296	0.0683675	35	11	6561	862	Up	0.004158	-2.27681	1.30124	2.38112
MA0003.4	TFAP2A	0.06	16	0.5	4717	0.7	Down	135290	0.068435	35	11	6561	3257	Down	0.0407187	-1.31822	-0.615925	-1.39021
MA0814.2	TFAP2C(var.2)	0.08	16	0.5	4716	0.7	Down	135286	0.0685025	35	11	6561	3257	Down	0.0407187	-1.31822	-0.615925	-1.39021
MA1500.1	HOXB6	0.01	18	0.5	1918	0.3	Up	135246	0.0690311	35	14	6561	1482	Up	0.0235751	-1.71888	0.854227	1.62755
MA0906.1	HOXC12	0.14	11	0.3	959	0.1	Up	135092	0.0711654	35	11	6561	879	Up	0.00483391	-2.26273	1.27309	2.3157
MA0702.2	LMX1A	0.12	55	1.6	7060	1.1	Up	135058	0.0716337	35	21	6561	2737	Up	0.0379571	-0.992325	0.537684	1.42071
MA0874.1	Arx	0.13	41	1.2	5345	0.8	Up	135054	0.0716828	35	18	6561	2135	Up	0.0282299	-1.27987	0.679158	1.54929
MA1508.1	IKZF1	0.02	11	0.3	771	0.1	Up	135036	0.0719426	35	10	6561	728	Up	0.00390391	-2.46423	1.4136	2.4085
MA0801.1	MGA	0.11	34	1	8562	1.3	Down	134744	0.0761545	35	19	6561	4674	Down	0.0378539	-0.676779	-0.375131	-1.42189
MA1467.1	ATOH1(var.2)	0.11	8	0.2	3349	0.5	Down	134398	0.0813942	35	5	6561	1999	Down	0.0417225	-2.20235	-0.975929	-1.37963
MA0786.1	POU3F1	0.09	17	0.5	1890	0.3	Up	134344	0.0822299	35	14	6561	1505	Up	0.0249399	-1.70777	0.832017	1.60311
MA1564.1	SP9	0.04	6	0.2	2337	0.4	Down	134222	0.0841616	35	3	6561	1781	Down	0.0120053	-2.61166	-1.46146	-1.92063
MA0595.1	SREBF1	0.07	7	0.2	2761	0.4	Down	134196	0.08457	35	6	6561	2215	Down	0.046957	-2.00785	-0.882914	-1.3283
MA1478.1	DMRTA2	0.02	7	0.2	213	0	Up	134169	0.0850122	35	7	6561	205	Up	0.0001	-3.61984	2.75396	3.99915
MA1519.1	LHX5	0.01	26	0.7	2795	0.4	Up	134100	0.0861299	35	14	6561	1633	Up	0.0491523	-1.64891	0.714293	1.30846
MA0047.3	FOXA2	0.08	24	0.7	3075	0.5	Up	133944	0.0887008	35	18	6561	2285	Up	0.0496125	-1.2309	0.581222	1.30441
MA0513.1	SMAD2::SMAD3::SMAD4	0.1	4	0.1	2149	0.3	Down	133800	0.091137	35	4	6561	1800	Down	0.0355725	-2.42273	-1.11419	-1.44889
MA1545.1	OVOL2	0.04	12	0.3	1277	0.2	Up	133774	0.0915724	35	12	6561	1121	Up	0.0122034	-2.02724	1.04271	1.91352
MA0032.2	FOXC1	0.06	14	0.4	1242	0.2	Up	133738	0.0921814	35	11	6561	992	Up	0.0149737	-2.17554	1.0987	1.82467
MA1544.1	OVOL1	0.1	8	0.2	461	0.1	Up	133394	0.0982707	35	8	6561	432	Up	0.0017444	-2.99277	1.86097	2.75835
MA0014.3	PAX5	0.08	11	0.3	700	0.1	Up	133282	0.100297	35	9	6561	660	Up	0.00675935	-2.60711	1.41058	2.17009
MA0612.2	EMX1	0.01	36	1	4076	0.6	Up	133084	0.104003	35	14	6561	1633	Up	0.0491523	-1.64891	0.714293	1.30846
MA0634.1	ALX3	0.01	19	0.5	2246	0.3	Up	133026	0.105116	35	13	6561	1354	Up	0.0215755	-1.83556	0.881406	1.66604
MA0732.1	EGR3	0.11	19	0.5	2180	0.3	Up	132934	0.106885	35	14	6561	1549	Up	0.0284948	-1.68699	0.790457	1.54523
MA1528.1	NFIX(var.2)	0.13	3	0.1	2068	0.3	Down	132928	0.106991	35	3	6561	1561	Down	0.0435531	-2.70674	-1.2713	-1.36098
MA0901.2	HOXB13	0.08	10	0.3	897	0.1	Up	132835	0.108805	35	10	6561	825	Up	0.00940011	-2.37406	1.23326	2.02687
MA0884.1	DUXA	0.07	1	0	1404	0.2	Down	132657	0.112344	35	1	6561	1202	Down	0.013931	-3.50639	-2.1168	-1.85602
MA0908.1	HOXD11	0.13	32	0.9	4856	0.7	Up	132624	0.113	35	24	6561	3132	Up	0.0167508	-0.800874	0.531674	1.77597
MA0619.1	LIN54	0.01	5	0.1	2172	0.3	Down	132548	0.114566	35	4	6561	1773	Down	0.0361959	-2.43362	-1.0924	-1.44134
MA1567.1	TBX6	0.11	154	4.4	34049	5.2	Down	132111	0.123767	35	32	6561	6490	Down	0.00685825	-0.0715377	-0.111683	-2.16379
MA1509.1	IRF6	0.06	6	0.2	147	0	Up	131972	0.126827	35	6	6561	144	Up	0.000118	-3.9771	3.05558	3.92894
MA0851.1	Foxj3	0.14	70	2	10181	1.6	Up	131590	0.135494	35	32	6561	4462	Up	0.00171673	-0.341776	0.428794	2.7653
MA0484.2	HNF4G	0.08	11	0.3	813	0.1	Up	131546	0.136511	35	9	6561	762	Up	0.0165752	-2.50352	1.2034	1.78054
MA0114.4	HNF4A	0.08	11	0.3	813	0.1	Up	131546	0.136511	35	9	6561	762	Up	0.0165752	-2.50352	1.2034	1.78054
MA0770.1	HSF2	0.15	16	0.5	1204	0.2	Up	131533	0.136828	35	10	6561	981	Up	0.0324163	-2.2492	0.983536	1.48924
MA0761.2	ETV1	0.03	10	0.3	838	0.1	Up	130896	0.152439	35	9	6561	776	Up	0.030204	-2.49039	1.17715	1.51994
MA0506.1	NRF1	0.09	3	0.1	1877	0.3	Down	130800	0.15489	35	2	6561	1299	Down	0.0330286	-3.08194	-1.49175	-1.48111
MA0527.1	ZBTB33	0.07	7	0.2	520	0.1	Up	130616	0.159683	35	7	6561	390	Up	0.00419872	-3.15674	1.82777	2.37688
MA0483.1	Gfi1b	0.11	37	1.1	8906	1.4	Down	130594	0.160292	35	17	6561	4369	Down	0.0304883	-0.803511	-0.433907	-1.51587
MA0473.3	ELF1	0.05	10	0.3	869	0.1	Up	130460	0.163859	35	9	6561	800	Up	0.0322839	-2.46844	1.13323	1.49101
MA0062.3	GABPA	0.06	10	0.3	874	0.1	Up	130375	0.166161	35	9	6561	805	Up	0.0328074	-2.46394	1.12425	1.48403
MA0853.1	Alx4	0.06	17	0.5	1285	0.2	Up	130363	0.166488	35	8	6561	621	Up	0.0151096	-2.73124	1.33792	1.82075
MA0488.1	JUN	0.13	15	0.4	3744	0.6	Down	130335	0.167253	35	8	6561	2638	Down	0.0383911	-1.6883	-0.747977	-1.41577
MA0789.1	POU3F4	0.1	12	0.3	1365	0.2	Up	130286	0.168584	35	11	6561	1154	Up	0.043193	-2.06647	0.880572	1.36459
MA0140.2	GATA1::TAL1	0.05	8	0.2	644	0.1	Up	130268	0.169094	35	8	6561	609	Up	0.0135485	-2.74531	1.36604	1.86811
MA0845.1	FOXB1	0.06	7	0.2	450	0.1	Up	130200	0.170978	35	7	6561	429	Up	0.00700365	-3.08808	1.69044	2.15468
MA0640.2	ELF3	0.03	10	0.3	1063	0.2	Up	130170	0.171814	35	10	6561	973	Up	0.0311395	-2.2551	0.995343	1.50669
MA0029.1	Mecom	0.12	7	0.2	492	0.1	Up	129500	0.191292	35	7	6561	469	Up	0.0111538	-3.02384	1.56197	1.95258
MA0787.1	POU3F2	0.08	10	0.3	984	0.1	Up	129004	0.206741	35	9	6561	877	Up	0.0438606	-2.40219	1.00074	1.35793
MA0650.2	HOXA13	0.05	6	0.2	343	0.1	Up	128686	0.217067	35	6	6561	330	Up	0.0077383	-3.38031	1.862	2.11135
MA0145.3	TFCP2	0.12	9	0.3	987	0.2	Up	128620	0.219296	35	9	6561	874	Up	0.0432668	-2.40466	1.00568	1.36385
MA0092.1	Hand1::Tcf3	0.02	9	0.3	974	0.1	Up	128286	0.230654	35	9	6561	899	Up	0.0485764	-2.38433	0.965011	1.31357
MA0078.1	Sox17	0	6	0.2	179	0	Up	128192	0.233925	35	5	6561	178	Up	0.00256948	-3.94517	2.50971	2.59016
MA0788.1	POU3F3	0.09	7	0.2	610	0.1	Up	127740	0.250111	35	7	6561	566	Up	0.0283651	-2.88837	1.29102	1.54722
MA0480.1	Foxo1	0.03	7	0.2	601	0.1	Up	127642	0.253721	35	7	6561	574	Up	0.0303244	-2.87825	1.27079	1.51821
MA0713.1	PHOX2A	0.04	5	0.1	263	0	Up	127378	0.263626	35	5	6561	214	Up	0.00554961	-3.81265	2.24466	2.25574
MA0461.2	Atoh1	0.03	0	0	1191	0.2	Down	127068	0.275594	35	0	6561	700	Down	0.0466978	-4.68866	-2.92218	-1.3307
MA1121.1	TEAD2	0.01	7	0.2	648	0.1	Up	127008	0.277933	35	7	6561	608	Up	0.0396945	-2.83678	1.18784	1.40127
MA0077.1	SOX9	0.13	80	2.3	13917	2.1	Up	126696	0.290397	35	33	6561	5314	Up	0.0494087	-0.193875	0.220434	1.3062
MA0690.1	TBX21	0.04	5	0.1	265	0	Up	126672	0.291373	35	5	6561	259	Up	0.0119986	-3.67527	1.9699	1.92087
MA0598.3	EHF	0.03	6	0.2	465	0.1	Up	126668	0.291576	35	6	6561	444	Up	0.0291863	-3.16654	1.43446	1.53482
MA0896.1	Hmx1	0.06	7	0.2	479	0.1	Up	126652	0.292228	35	6	6561	458	Up	0.0332771	-3.14417	1.38972	1.47786
MA0623.2	NEUROG1	0.05	0	0	1371	0.2	Down	126648	0.292391	35	0	6561	676	Down	0.0450167	-4.71381	-2.87188	-1.34663
MA0753.2	ZNF740	0.09	0	0	1682	0.3	Down	126630	0.293106	35	0	6561	675	Down	0.0449694	-4.71487	-2.86975	-1.34708
MA0048.2	NHLH1	0.01	5	0.1	306	0	Up	126570	0.295564	35	5	6561	260	Up	0.0121829	-3.67249	1.96435	1.91425
MA0669.1	NEUROG2	0.09	0	0	1048	0.2	Down	126438	0.301043	35	0	6561	664	Down	0.0445701	-4.72672	-2.84606	-1.35096
MA0909.2	HOXD13	0.03	4	0.1	104	0	Up	126120	0.314465	35	4	6561	104	Up	0.00240805	-4.47614	2.99263	2.61834
MA0497.1	MEF2C	0.04	6	0.2	334	0.1	Up	125586	0.337876	35	5	6561	331	Up	0.0307278	-3.49863	1.61663	1.51247
MA0913.2	HOXD9	0.02	5	0.1	341	0.1	Up	125468	0.343197	35	5	6561	327	Up	0.0293741	-3.50739	1.63414	1.53204
MA0629.1	Rhox11	0.04	5	0.1	350	0.1	Up	125350	0.348547	35	5	6561	333	Up	0.0314194	-3.49429	1.60795	1.5028
MA1656.1	ZNF449	0.03	4	0.1	182	0	Up	124848	0.372025	35	4	6561	176	Up	0.0145136	-4.09805	2.23646	1.83822
MA0854.1	Alx1	0.03	5	0.1	230	0	Up	124480	0.389825	35	4	6561	200	Up	0.0219796	-4.00609	2.05253	1.65798
MA0259.1	ARNT::HIF1A	0.12	328	9.4	58327	8.9	Up	124168	0.405315	35	33	6561	6502	Down	0.0411767	-0.0483445	-0.0706268	-1.38535
MA0899.1	HOXA10	0.01	4	0.1	227	0	Up	124126	0.407403	35	4	6561	217	Up	0.0284801	-3.94738	1.93512	1.54546
MA1616.1	Prdm15	0.02	3	0.1	36	0	Up	124029	0.412308	35	3	6561	36	Up	0.00109755	-5.41619	4.14759	2.95958
MA0800.1	EOMES	0.03	4	0.1	227	0	Up	124029	0.412308	35	4	6561	223	Up	0.0310232	-3.92775	1.89586	1.50831
MA1529.1	NHLH2	0.1	4	0.1	291	0	Up	123694	0.429514	35	4	6561	237	Up	0.0374716	-3.88392	1.8082	1.4263
MA0813.1	TFAP2B(var.3)	0.03	7	0.2	391	0.1	Up	123620	0.43337	35	4	6561	253	Up	0.0457324	-3.8369	1.71415	1.33978
MA0057.1	MZF1(var.2)	0.15	374	10.7	77826	11.9	Down	122961	0.468584	35	34	6561	6555	Down	0.036574	-0.0212713	-0.0399028	-1.43683
MA0074.1	RXRA::VDR	0.14	3	0.1	135	0	Up	122392	0.500192	35	3	6561	129	Up	0.0321754	-4.5027	2.32061	1.49248
MA1540.1	NR5A1	0.15	190	5.4	33744	5.1	Up	122154	0.51381	35	33	6561	6497	Down	0.0474802	-0.0488994	-0.069517	-1.32349
MA0715.1	PROP1	0.04	3	0.1	187	0	Up	122085	0.517748	35	3	6561	144	Up	0.0422167	-4.42364	2.16249	1.37452
MA1548.1	PLAGL2	0	2	0.1	34	0	Up	120800	0.594412	35	2	6561	33	Up	0.0145851	-5.72077	3.7859	1.83609
MA0106.3	TP53	0.14	2	0.1	63	0	Up	120658	0.603224	35	2	6561	40	Up	0.020623	-5.58389	3.51214	1.68565
MA1541.1	NR6A1	0.06	2	0.1	42	0	Up	120644	0.604093	35	2	6561	42	Up	0.0225099	-5.54912	3.4426	1.64763
MA0135.1	Lhx3	0.01	2	0.1	97	0	Up	120605	0.606485	35	2	6561	43	Up	0.0234793	-5.53234	3.40905	1.62931
MA0039.4	KLF4	0	2	0.1	52	0	Up	120468	0.615	35	2	6561	52	Up	0.0329475	-5.39669	3.13775	1.48218
MA1471.1	BARX2	0.01	2	0.1	55	0	Up	120416	0.618289	35	2	6561	55	Up	0.036386	-5.35661	3.05758	1.43907
MA0898.1	Hmx3	0.04	2	0.1	59	0	Up	120362	0.621649	35	2	6561	58	Up	0.0399575	-5.31863	2.98163	1.3984
MA1473.1	CDX4	0.01	2	0.1	64	0	Up	120258	0.628203	35	2	6561	64	Up	0.0474802	-5.2482	2.84076	1.32349
MA0525.2	TP63	0.08	1	0	1	0	Up	118080	0.771501	35	1	6561	1	Up	0.0105851	-8.32982	7.53006	1.9753
MA0841.1	NFE2	0	1	0	2	0	Up	118063	0.772692	35	1	6561	2	Up	0.0158368	-7.96133	6.7931	1.80033
MA1101.2	BACH2	0.02	1	0	3	0	Up	118062	0.772726	35	1	6561	2	Up	0.0158368	-7.96133	6.7931	1.80033
MA0830.2	TCF4	0	1	0	3	0	Up	118046	0.773885	35	1	6561	3	Up	0.0210614	-7.71862	6.30767	1.67651
MA1133.1	JUN::JUNB(var.2)	0	1	0	4	0	Up	118028	0.775077	35	1	6561	4	Up	0.026259	-7.53733	5.9451	1.58072
MA0117.2	Mafb	0	1	0	4	0	Up	118028	0.775077	35	1	6561	4	Up	0.026259	-7.53733	5.9451	1.58072
MA0502.2	NFYB	0	1	0	5	0	Up	118010	0.776271	35	1	6561	5	Up	0.0314299	-7.39258	5.65559	1.50266
MA0495.3	MAFF	0.01	1	0	8	0	Up	117958	0.779854	35	1	6561	8	Up	0.0467828	-7.07857	5.02756	1.32991
MA0659.2	MAFG	0.01	1	0	8	0	Up	117958	0.779854	35	1	6561	8	Up	0.0467828	-7.07857	5.02756	1.32991
MA0731.1	BCL6B	0.14	1	0	8	0	Up	117958	0.779854	35	1	6561	8	Up	0.0467828	-7.07857	5.02756	1.32991
MA0861.1	TP73	0.05	1	0	11	0	Up	117956	0.779956	35	1	6561	8	Up	0.0467828	-7.07857	5.02756	1.32991
MA0806.1	TBX4	0.15	115	3.3	22330	3.4	Down	116089	0.909899	35	29	6561	6293	Down	0.00285534	-0.163634	-0.206941	-2.54434
MA0807.1	TBX5	0.1	85	2.4	16574	2.5	Down	116031	0.913993	35	26	6561	5941	Down	0.00449815	-0.282513	-0.278628	-2.34697

## Sheet: ME143
Transcription Factor ID	Transcription Factor Name	Deficit	No. Search Sites	Mean Sites Per Search Gene	No. Background Sites	Mean Sites Per Background Gene	Site Representation	Mann-Whitney U	Site P-Value	Total No. Search Genes	No. Transcription Factor Search Genes	Total No. Background Genes	No. Transcription Factor Background Genes	Gene Representation	Gene P-Value	Average Log2 Proportion Bound	Log2 Enrichment	Significance Score
MA0017.2	NR2F1	0.09	24	0.7	9800	1.5	Down	155526	8.27e-05	34	15	6578	5055	Down	4.1e-05	-0.767117	-0.774423	-4.387
MA1536.1	NR2C2(var.2)	0.02	45	1.3	15044	2.3	Down	152540	0.000245	34	21	6578	5823	Down	5.69e-05	-0.429066	-0.506388	-4.24493
MA1535.1	NR2C1	0.02	45	1.3	15034	2.3	Down	152494	0.000249	34	21	6578	5822	Down	5.77e-05	-0.42919	-0.50614	-4.23894
MA1587.1	ZNF135	0.15	1	0	2143	0.3	Down	138673	0.0155955	34	1	6578	1763	Down	0.00063	-3.21144	-2.62424	-3.20049
MA0019.1	Ddit3::Cebpa	0.14	47	1.4	17486	2.7	Down	151446	0.000359	34	21	6578	5611	Down	0.000687	-0.455816	-0.452888	-3.16327
MA1111.1	NR2F2	0.15	36	1.1	10746	1.6	Down	141160	0.00823428	34	18	6578	5222	Down	0.000881	-0.616045	-0.566053	-3.05479
MA0072.1	RORA(var.2)	0.15	1	0	1905	0.3	Down	136688	0.0251268	34	1	6578	1649	Down	0.0011094	-3.25965	-2.52783	-2.95491
MA1150.1	RORB	0.12	14	0.4	6244	0.9	Down	146906	0.00157882	34	11	6578	3969	Down	0.00126337	-1.15688	-0.856161	-2.89847
MA0071.1	RORA	0.15	64	1.9	19052	2.9	Down	148787	0.000871	34	26	6578	6152	Down	0.00128564	-0.238595	-0.284018	-2.89088
MA1570.1	TFAP4(var.2)	0.08	185	5.4	49847	7.6	Down	142146	0.00631274	34	29	6578	6395	Down	0.00250751	-0.133291	-0.18518	-2.60076
MA1491.1	GLI3	0.15	3	0.1	2585	0.4	Down	137950	0.0186142	34	3	6578	2080	Down	0.00270557	-2.481	-1.64034	-2.56774
MA0160.1	NR4A2	0.08	32	0.9	10940	1.7	Down	148094	0.00108753	34	20	6578	5285	Down	0.0039127	-0.533346	-0.435254	-2.40752
MA1596.1	ZNF460	0.08	10	0.3	5406	0.8	Down	138194	0.0175441	34	6	6578	2679	Down	0.0076292	-1.85194	-1.11229	-2.11752
MA0592.3	ESRRA	0.14	7	0.2	3466	0.5	Down	137795	0.0193271	34	6	6578	2644	Down	0.00769993	-1.86142	-1.09332	-2.11351
MA0643.1	Esrrg	0.14	15	0.4	5455	0.8	Down	139852	0.0115896	34	11	6578	3681	Down	0.00840838	-1.21121	-0.747498	-2.07529
MA0161.2	NFIC	0.01	2	0.1	1879	0.3	Down	132666	0.0604953	34	2	6578	1598	Down	0.00850652	-2.91382	-1.74556	-2.07025
MA0734.2	GLI2	0.15	0	0	1053	0.2	Down	127993	0.145325	34	0	6578	951	Down	0.0112129	-4.449	-3.31904	-1.95028
MA0092.1	Hand1::Tcf3	0.09	154	4.5	30783	4.7	Down	112852	0.926367	34	31	6578	6486	Down	0.0124598	-0.0757815	-0.110926	-1.90449
MA0081.2	SPIB	0.14	12	0.4	3709	0.6	Down	132784	0.0590535	34	7	6578	2760	Down	0.0136312	-1.72723	-0.948805	-1.86547
MA0526.3	USF2	0.15	23	0.7	9316	1.4	Down	146586	0.00174205	34	17	6578	4623	Down	0.0138046	-0.744007	-0.470468	-1.85998
MA1649.1	ZBTB12	0.08	30	0.9	9235	1.4	Down	139064	0.0141487	34	17	6578	4623	Down	0.0138046	-0.744007	-0.470468	-1.85998
MA0684.2	RUNX3	0.09	71	2.1	15327	2.3	Down	120399	0.439988	34	25	6578	5803	Down	0.0149595	-0.308467	-0.255264	-1.82508
MA1608.1	Isl1	0.03	0	0	930	0.1	Down	126616	0.182791	34	0	6578	870	Down	0.0180339	-4.51318	-3.19068	-1.74391
MA0889.1	GBX1	0.07	85	2.5	18549	2.8	Down	128524	0.132574	34	23	6578	5485	Down	0.0205775	-0.408036	-0.2918	-1.68661
MA0514.1	Sox3	0.07	9	0.3	3659	0.6	Down	134727	0.0391306	34	7	6578	2695	Down	0.0214975	-1.74442	-0.914428	-1.66761
MA0505.1	Nr5a2	0.13	9	0.3	3881	0.6	Down	135541	0.0326687	34	8	6578	2828	Down	0.0236068	-1.61939	-0.80334	-1.62696
MA0744.2	SCRT2	0.15	16	0.5	4506	0.7	Down	131174	0.0813731	34	10	6578	3264	Down	0.0241693	-1.36355	-0.70531	-1.61674
MA0620.3	MITF	0.15	26	0.8	9608	1.5	Down	135510	0.0329006	34	10	6578	3251	Down	0.0243866	-1.36643	-0.699554	-1.61285
MA1558.1	SNAI1	0.14	74	2.2	20282	3.1	Down	142889	0.00514194	34	28	6578	6133	Down	0.025583	-0.188341	-0.174586	-1.59205
MA1581.1	ZBTB6	0.14	59	1.7	13685	2.1	Down	124572	0.25091	34	24	6578	5596	Down	0.0276185	-0.363524	-0.260581	-1.5588
MA1515.1	KLF2	0.01	3	0.1	2051	0.3	Down	130770	0.0879283	34	3	6578	1667	Down	0.0278975	-2.64062	-1.3211	-1.55443
MA1533.1	NR1I2	0.15	0	0	793	0.1	Down	124321	0.260382	34	0	6578	735	Down	0.0279849	-4.63474	-2.94756	-1.55308
MA0258.2	ESR2	0.12	3	0.1	1929	0.3	Down	130024	0.101184	34	3	6578	1628	Down	0.0284284	-2.65769	-1.28695	-1.54625
MA1646.1	OSR2	0.11	127	3.7	21920	3.3	Up	117477	0.610742	34	29	6578	6241	Down	0.0290782	-0.150874	-0.150016	-1.53643
MA0696.1	ZIC1	0.14	0	0	912	0.1	Down	125409	0.221144	34	0	6578	799	Down	0.0292002	-4.57456	-3.06794	-1.53461
MA0829.2	SREBF1(var.2)	0.09	8	0.2	3361	0.5	Down	132145	0.0672145	34	6	6578	2350	Down	0.0304539	-1.94644	-0.923294	-1.51636
MA0117.2	Mafb	0.12	79	2.3	14327	2.2	Up	115816	0.71933	34	25	6578	5744	Down	0.0327803	-0.315838	-0.240522	-1.48439
MA0742.1	Klf12	0.13	10	0.3	4052	0.6	Down	134060	0.0452062	34	8	6578	2794	Down	0.0352133	-1.62812	-0.785893	-1.45329
MA1516.1	KLF3	0.04	6	0.2	2340	0.4	Down	128750	0.127401	34	4	6578	1824	Down	0.0354136	-2.39443	-1.08834	-1.45083
MA0814.2	TFAP2C(var.2)	0.12	25	0.7	6332	1	Down	129381	0.113817	34	14	6578	3910	Down	0.0355689	-1.00047	-0.500138	-1.44893
MA1648.1	TCF12(var.2)	0.12	77	2.3	19345	2.9	Down	132795	0.0589205	34	27	6578	5960	Down	0.0367216	-0.234745	-0.184839	-1.43508
MA0146.2	Zfx	0.03	22	0.6	6351	1	Down	133414	0.0518301	34	13	6578	3704	Down	0.0379573	-1.09106	-0.525157	-1.42071
MA0056.2	MZF1	0.05	7	0.2	2631	0.4	Down	130026	0.101137	34	5	6578	2091	Down	0.0402844	-2.15116	-0.995872	-1.39486
MA1149.1	RARA::RXRG	0.15	7	0.2	2635	0.4	Down	129552	0.110329	34	5	6578	2057	Down	0.0405198	-2.16298	-0.972227	-1.39233
MA1563.1	SOX18	0.1	105	3.1	23859	3.6	Down	126660	0.181477	34	30	6578	6319	Down	0.0444863	-0.117868	-0.119839	-1.35177
MA0893.2	GSX2	0.05	73	2.1	14690	2.2	Down	124634	0.24863	34	20	6578	4928	Down	0.0450342	-0.583791	-0.334362	-1.34646
MA0091.1	TAL1::TCF3	0.11	10	0.3	3209	0.5	Down	128938	0.123228	34	6	6578	2292	Down	0.0453108	-1.96446	-0.887248	-1.3438
MA0672.1	NKX2-3	0.08	130	3.8	27851	4.2	Down	121564	0.380429	34	31	6578	6424	Down	0.0459404	-0.0827095	-0.09707	-1.33781
MA0820.1	FIGLA	0.01	0	0	779	0.1	Down	124100	0.268907	34	0	6578	722	Down	0.0463071	-4.64761	-2.92184	-1.33435
MA1501.1	HOXB7	0.15	61	1.8	11808	1.8	Down	121448	0.386129	34	20	6578	4881	Down	0.049292	-0.590703	-0.320538	-1.30722
MA1508.1	IKZF1	0.09	51	1.5	6620	1	Up	135940	0.0298502	34	27	6578	4087	Up	0.0494774	-0.506852	0.359375	1.30559
MA1652.1	ZKSCAN5	0.15	83	2.4	12931	2	Up	130412	0.0941126	34	32	6578	5303	Up	0.0486514	-0.198485	0.224657	1.3129
MA0884.1	DUXA	0.08	15	0.4	2116	0.3	Up	127576	0.155978	34	14	6578	1688	Up	0.0483283	-1.60628	0.711473	1.3158
MA0465.2	CDX2	0.09	20	0.6	3078	0.5	Up	127725	0.152114	34	18	6578	2323	Up	0.0461237	-1.20027	0.602388	1.33608
MA0772.1	IRF7	0.14	23	0.7	2915	0.4	Up	131830	0.071574	34	17	6578	2194	Up	0.0455919	-1.28155	0.604625	1.34111
MA0854.1	Alx1	0.04	7	0.2	524	0.1	Up	121907	0.363853	34	5	6578	381	Up	0.0454781	-3.37855	1.45891	1.3422
MA0621.1	mix-a	0	1	0	10	0	Up	114978	0.776474	34	1	6578	8	Up	0.0453658	-7.05982	5.07252	1.34327
MA0142.1	Pou5f1::Sox2	0.15	12	0.4	1394	0.2	Up	127495	0.15813	34	11	6578	1180	Up	0.0411248	-2.03166	0.893398	1.3859
MA0111.1	Spz1	0	1	0	7	0	Up	114996	0.775232	34	1	6578	7	Up	0.0404255	-7.15011	5.25309	1.39334
MA0751.1	ZIC4	0.14	31	0.9	5766	0.9	Up	125284	0.225424	34	23	6578	3259	Up	0.0391885	-0.783522	0.459172	1.40684
MA0035.4	GATA1	0.01	9	0.3	964	0.1	Up	126112	0.198175	34	9	6578	880	Up	0.0389552	-2.38098	1.04077	1.40943
MA1571.1	TGIF2LX	0.15	8	0.2	791	0.1	Up	122982	0.314955	34	6	6578	481	Up	0.035588	-3.09012	1.36407	1.4487
MA0474.2	ERG	0.08	18	0.5	2559	0.4	Up	129594	0.109498	34	16	6578	1924	Up	0.0355788	-1.4187	0.709145	1.44881
MA0895.1	HMBOX1	0.09	31	0.9	4148	0.6	Up	132808	0.0587698	34	21	6578	2812	Up	0.0355699	-0.954083	0.543646	1.44892
MA0482.2	GATA4	0	1	0	6	0	Up	115013	0.774059	34	1	6578	6	Up	0.0354605	-7.25333	5.45954	1.45026
MA1653.1	ZNF148	0.01	12	0.4	1099	0.2	Up	127362	0.161677	34	9	6578	853	Up	0.035026	-2.40345	1.0857	1.45561
MA1145.1	FOSL2::JUND(var.2)	0.03	4	0.1	233	0	Up	119300	0.500778	34	3	6578	137	Up	0.0344638	-4.44071	2.27909	1.46264
MA1132.1	JUN::JUNB	0.14	65	1.9	13344	2	Down	112456	0.954711	34	33	6578	5534	Up	0.0335934	-0.14587	0.20687	1.47375
MA0131.2	HINFP	0.11	22	0.6	3892	0.6	Up	126484	0.186728	34	20	6578	2615	Up	0.0335179	-1.04082	0.579699	1.47472
MA0756.1	ONECUT2	0.14	15	0.4	1733	0.3	Up	130136	0.0990911	34	13	6578	1415	Up	0.0334391	-1.78504	0.86281	1.47574
MA0660.1	MEF2B	0.05	3	0.1	136	0	Up	119396	0.495293	34	3	6578	135	Up	0.0332265	-4.45128	2.30022	1.47852
MA0605.2	ATF3	0.03	6	0.2	279	0	Up	119394	0.495464	34	3	6578	135	Up	0.0332265	-4.45128	2.30022	1.47852
MA0651.1	HOXC11	0.09	6	0.2	494	0.1	Up	123459	0.29471	34	6	6578	473	Up	0.033172	-3.1022	1.38824	1.47923
MA0524.2	TFAP2C	0.04	6	0.2	568	0.1	Up	123287	0.301908	34	6	6578	472	Up	0.0328779	-3.10373	1.39129	1.4831
MA0632.2	TCFL5	0.04	18	0.5	1798	0.3	Up	128984	0.122212	34	12	6578	1315	Up	0.0324245	-1.89341	0.857479	1.48913
MA0051.1	IRF2	0.08	4	0.1	245	0	Up	121052	0.405955	34	4	6578	230	Up	0.0308522	-3.88676	1.89632	1.51071
MA0906.1	HOXC12	0.15	19	0.6	2114	0.3	Up	132534	0.0621364	34	15	6578	1746	Up	0.0304121	-1.53381	0.758964	1.51695
MA0028.2	ELK1	0.13	23	0.7	3415	0.5	Up	130226	0.0974512	34	19	6578	2391	Up	0.0302955	-1.14148	0.636721	1.51862
MA0773.1	MEF2D	0.04	3	0.1	131	0	Up	119497	0.489587	34	3	6578	129	Up	0.0296589	-4.48395	2.36557	1.52785
MA0862.1	GMEB2	0	4	0.1	100	0	Up	117554	0.605889	34	2	6578	50	Up	0.0289904	-5.40596	3.23874	1.53775
MA0468.1	DUX4	0.08	17	0.5	2119	0.3	Up	131286	0.0796179	34	15	6578	1705	Up	0.0286281	-1.55095	0.793236	1.54321
MA0641.1	ELF4	0.12	10	0.3	1166	0.2	Up	127194	0.166274	34	10	6578	986	Up	0.0281436	-2.22679	1.02116	1.55062
MA0076.2	ELK4	0.08	21	0.6	3063	0.5	Up	129986	0.101879	34	18	6578	2213	Up	0.0273074	-1.23525	0.672358	1.56372
MA0679.2	ONECUT1	0.15	18	0.5	2892	0.4	Up	128244	0.139179	34	17	6578	2083	Up	0.0266145	-1.319	0.679508	1.57488
MA0853.1	Alx4	0.04	7	0.2	674	0.1	Up	122356	0.342856	34	5	6578	328	Up	0.0262813	-3.48644	1.6747	1.58035
MA1588.1	ZNF136	0.04	1	0	4	0	Up	115047	0.771715	34	1	6578	4	Up	0.0254554	-7.51859	5.99006	1.59422
MA0798.2	RFX3	0.15	16	0.5	1820	0.3	Up	131571	0.0753162	34	14	6578	1538	Up	0.0233971	-1.67339	0.845691	1.63084
MA0042.2	FOXI1	0.15	63	1.9	9707	1.5	Up	128954	0.122867	34	30	6578	4634	Up	0.0227716	-0.341566	0.327558	1.64261
MA0018.4	CREB1	0.07	11	0.3	1055	0.2	Up	126148	0.197047	34	8	6578	690	Up	0.0223981	-2.63655	1.23098	1.64979
MA1512.1	KLF11	0.13	88	2.6	17557	2.7	Down	119299	0.500864	34	33	6578	5430	Up	0.0214678	-0.159554	0.234238	1.66821
MA1564.1	SP9	0.1	105	3.1	19901	3	Up	124400	0.257361	34	32	6578	5161	Up	0.0212766	-0.218062	0.263812	1.6721
MA0749.1	ZBED1	0.11	2	0.1	53	0	Up	117679	0.598048	34	2	6578	42	Up	0.0212168	-5.53037	3.48756	1.67332
MA0476.1	FOS	0	1	0	3	0	Up	115064	0.770544	34	1	6578	3	Up	0.0204152	-7.69987	6.35263	1.69005
MA0843.1	TEF	0.01	1	0	6	0	Up	115062	0.770647	34	1	6578	3	Up	0.0204152	-7.69987	6.35263	1.69005
MA1506.1	HOXD10	0.13	17	0.5	2282	0.3	Up	130949	0.0849777	34	16	6578	1845	Up	0.020344	-1.44894	0.769617	1.69156
MA0754.1	CUX1	0.03	6	0.2	340	0.1	Up	123202	0.305528	34	5	6578	302	Up	0.0192057	-3.54592	1.79366	1.71657
MA1119.1	SIX2	0.15	18	0.5	1978	0.3	Up	132910	0.0575514	34	15	6578	1693	Up	0.018646	-1.55604	0.803423	1.72941
MA0259.1	ARNT::HIF1A	0.07	96	2.8	18929	2.9	Down	113888	0.852617	34	34	6578	5718	Up	0.017772	-0.101061	0.202122	1.75026
MA1475.1	CREB3L4(var.2)	0.01	6	0.2	188	0	Up	119942	0.464721	34	3	6578	105	Up	0.0175649	-4.63181	2.66127	1.75536
MA0757.1	ONECUT3	0.13	9	0.3	894	0.1	Up	127536	0.157032	34	9	6578	793	Up	0.0171953	-2.45603	1.19086	1.76459
MA0593.1	FOXP2	0.01	8	0.2	694	0.1	Up	126907	0.174329	34	8	6578	651	Up	0.0162924	-2.67849	1.31486	1.78801
MA0105.4	NFKB1	0.11	5	0.1	230	0	Up	121832	0.367433	34	4	6578	186	Up	0.0156201	-4.03956	2.20191	1.80632
MA0095.2	YY1	0.1	31	0.9	4953	0.8	Up	130063	0.100445	34	25	6578	3426	Up	0.0150296	-0.688561	0.504924	1.82305
MA0156.2	FEV	0.08	20	0.6	2869	0.4	Up	132202	0.0664507	34	18	6578	2086	Up	0.0147992	-1.27787	0.757603	1.82976
MA0877.2	BARHL1	0.07	41	1.2	5149	0.8	Up	138536	0.0161304	34	25	6578	3394	Up	0.0147781	-0.695329	0.51846	1.83038
MA0098.3	ETS1	0.11	26	0.8	4661	0.7	Up	126541	0.18502	34	23	6578	3008	Up	0.0145458	-0.841325	0.574779	1.83726
MA1483.1	ELF2	0.12	15	0.4	2015	0.3	Up	131447	0.0771672	34	15	6578	1597	Up	0.0141983	-1.59814	0.887615	1.84776
MA0475.2	FLI1	0.15	50	1.5	7048	1.1	Up	137632	0.0200974	34	27	6578	3862	Up	0.0141959	-0.547694	0.441059	1.84784
MA1628.1	Zic1::Zic2	0.01	30	0.9	3955	0.6	Up	135853	0.0304463	34	22	6578	2799	Up	0.0137176	-0.92463	0.615918	1.86272
MA1106.1	HIF1A	0.13	101	3	17346	2.6	Up	119725	0.476772	34	33	6578	5335	Up	0.0136349	-0.172285	0.2597	1.86535
MA0639.1	DBP	0.02	4	0.1	64	0	Up	117860	0.586776	34	2	6578	32	Up	0.0129908	-5.72389	3.87458	1.88636
MA0736.1	GLIS2	0.13	18	0.5	1918	0.3	Up	133358	0.0524407	34	14	6578	1469	Up	0.0128114	-1.70649	0.91189	1.8924
MA1513.1	KLF15	0.03	73	2.1	13560	2.1	Up	126324	0.191568	34	29	6578	4279	Up	0.0114917	-0.423099	0.394435	1.93962
MA0140.2	GATA1::TAL1	0.09	18	0.5	1650	0.3	Up	134283	0.043092	34	14	6578	1440	Up	0.0113791	-1.72087	0.940646	1.94389
MA0767.1	GCM2	0.08	19	0.6	1681	0.3	Up	134292	0.0430038	34	14	6578	1425	Up	0.0107591	-1.72842	0.955747	1.96822
MA0509.2	RFX1	0.15	21	0.6	2843	0.4	Up	133546	0.050409	34	19	6578	2249	Up	0.0105997	-1.18564	0.725032	1.97471
MA0781.1	PAX9	0.09	1	0	1	0	Up	115098	0.768203	34	1	6578	1	Up	0.0102587	-8.31107	7.57502	1.98891
MA0908.1	HOXD11	0.11	18	0.5	2117	0.3	Up	134339	0.0425744	34	16	6578	1705	Up	0.00937926	-1.50585	0.883434	2.02783
MA0869.1	Sox11	0.15	2	0.1	26	0	Up	117962	0.580468	34	2	6578	26	Up	0.00892314	-5.87111	4.16903	2.04948
MA0755.1	CUX2	0.04	5	0.1	188	0	Up	122334	0.343866	34	4	6578	157	Up	0.00889116	-4.16147	2.44574	2.05104
MA1644.1	NFYC	0.01	12	0.4	1387	0.2	Up	131503	0.0763268	34	12	6578	1095	Up	0.00878034	-2.02542	1.1215	2.05649
MA0874.1	Arx	0.06	11	0.3	863	0.1	Up	126919	0.173987	34	7	6578	452	Up	0.00772706	-3.0317	1.66014	2.11199
MA0006.1	Ahr::Arnt	0.01	52	1.5	7491	1.1	Up	139595	0.0123739	34	28	6578	3932	Up	0.00768957	-0.508973	0.466677	2.1141
MA0527.1	ZBTB33	0.15	42	1.2	4475	0.7	Up	139210	0.0136379	34	21	6578	2522	Up	0.00723595	-1.03258	0.700645	2.1405
MA0609.2	CREM	0.01	6	0.2	146	0	Up	120468	0.436342	34	3	6578	72	Up	0.00651756	-4.9024	3.20246	2.18591
MA0145.3	TFCP2	0.14	21	0.6	1804	0.3	Up	135042	0.0365156	34	13	6578	1209	Up	0.00634005	-1.89849	1.08971	2.19791
MA0619.1	LIN54	0.06	121	3.6	16653	2.5	Up	145894	0.00215007	34	33	6578	5153	Up	0.00527632	-0.197321	0.309771	2.27767
MA0779.1	PAX1	0.06	1	0	0	0	Up	115115	0.767034	34	1	6578	0	Up	0.00514217	-9.10355	9.15998	2.28885
MA0135.1	Lhx3	0	1	0	0	0	Up	115115	0.767034	34	1	6578	0	Up	0.00514217	-9.10355	9.15998	2.28885
MA0606.1	NFAT5	0.03	35	1	3971	0.6	Up	142268	0.00610538	34	23	6578	2842	Up	0.0050354	-0.882267	0.656663	2.29797
MA0152.1	NFATC2	0.05	94	2.8	13335	2	Up	147652	0.00125101	34	34	6578	5472	Up	0.00413033	-0.132779	0.265559	2.38402
MA0069.1	PAX6	0.15	6	0.2	313	0	Up	126452	0.187691	34	6	6578	298	Up	0.00406358	-3.43502	2.05387	2.39109
MA0594.2	HOXA9	0.08	61	1.8	7100	1.1	Up	148306	0.00101626	34	29	6578	4044	Up	0.00405174	-0.463839	0.475916	2.39236
MA0759.1	ELK3	0.07	19	0.6	2250	0.3	Up	136464	0.0264652	34	17	6578	1731	Up	0.00311969	-1.45249	0.946495	2.50589
MA1629.1	Zic2	0.1	29	0.9	3494	0.5	Up	139668	0.0121476	34	22	6578	2550	Up	0.00250246	-0.991825	0.750307	2.60163
MA0646.1	GCM1	0.1	9	0.3	633	0.1	Up	131284	0.0796566	34	9	6578	585	Up	0.00242105	-2.67531	1.62942	2.616
MA0060.3	NFYA	0.02	12	0.4	1198	0.2	Up	134267	0.0432408	34	12	6578	943	Up	0.001957	-2.13317	1.337	2.70841
MA0647.1	GRHL1	0.14	22	0.6	1669	0.3	Up	134224	0.0436477	34	11	6578	811	Up	0.00194738	-2.30203	1.43413	2.71055
MA1573.1	THAP11	0.11	10	0.3	425	0.1	Up	129190	0.117813	34	7	6578	349	Up	0.0018804	-3.21801	2.03276	2.72575
MA0506.1	NRF1	0.07	24	0.7	1447	0.2	Up	138710	0.0154532	34	13	6578	991	Up	0.000869	-2.04186	1.37644	3.0608
MA1545.1	OVOL2	0.04	15	0.4	1282	0.2	Up	138359	0.01685	34	14	6578	1126	Up	0.000857	-1.89823	1.29537	3.06726
MA1544.1	OVOL1	0.13	15	0.4	1203	0.2	Up	139449	0.0128411	34	14	6578	1066	Up	0.000487	-1.93771	1.37433	3.31249
MA0810.1	TFAP2A(var.2)	0.08	68	2	13674	2.1	Down	124220	0.264255	34	33	6578	4745	Up	0.000355	-0.256817	0.428763	3.44979
MA1580.1	ZBTB32	0.04	11	0.3	534	0.1	Up	136334	0.027278	34	10	6578	498	Up	0.000159	-2.71915	2.00589	3.79854
MA0752.1	ZNF410	0.08	2	0.1	0	0	Up	118404	0.553506	34	2	6578	0	Up	2.57e-05	-8.73507	9.89695	4.59061
